# Supplementary material for: Neutrophil-Derived Protein S100A8/A9 Alters the Platelet Proteome in Acute Myocardial Infarction and Is Associated With Changes in Platelet Reactivity
Source: Arterioscler Thromb Vasc Biol. 2021 Nov 23;42(1):49–62. doi: 10.1161/ATVBAHA.121.317113 (PMC8691374; doi:10.1161/ATVBAHA.121.317113)
Supplement: Supplementary file 2 [file atv-42-049-s002.xlsx]

## Sheet: Supplementary Table III
Accession	Description	Exp. q-value: Combined	Sum PEP Score	Coverage [%]	# Peptides	# PSMs	# Unique Peptides	# Protein Groups	# AAs	MW [kDa]	calc. pI	Score Mascot: Mascot	# Peptides (by Search Engine): Mascot	# Razor Peptides	S1.Scaled	C4.1.Scaled	C7.1.Scaled	C9.Scaled	C11.Scaled	S18.1.Scaled	S21.1.Scaled	S24.1.Scaled	S28.Scaled	S30.Scaled	C25.1.Scaled	S2.Scaled	S4.Scaled	S1.1.Scaled	S2.1.Scaled	S4.1.Scaled	C2.Scaled	C3.Scaled	C2.1.Scaled	C3.1.Scaled	POOL.Scaled	S5.Scaled	S6.Scaled	S7.Scaled	S5.1.Scaled	S6.1.Scaled	S7.1.Scaled	C4.Scaled	C5.Scaled	C5.1.Scaled	POOL.Scaled	C8.1.Scaled	S8.Scaled	S9.Scaled	S10.Scaled
Q9C0C9	(E3-independent) E2 ubiquitin-conjugating enzyme OS=Homo sapiens OX=9606 GN=UBE2O PE=1 SV=3	0	233.773	45	46	437	46	1	1292	141.2	5.12	7470	46	0	112.3	98.4	90.3	91.4	83.4	107.5	109.6	99.6	106.4	100.6	94	114.2	103.9	106.6	112	109.8	99.9	98	97.4	90.5	100	92.3	99.8	95.4	100.9	104.4	93.3	101	92.9	101.1	100	67.9	88.3	94.9	103.9
O14874	[3-methyl-2-oxobutanoate dehydrogenase [lipoamide]] kinase, mitochondrial OS=Homo sapiens OX=9606 GN=BCKDK PE=1 SV=2	0.001	7.165	11	3	10	3	1	412	46.3	8.82	32	3	0	60.2	126.8	117.8	77.7	79.8	97.9	98.3			90.7		107.1	84.6	104	114.8	101.9	113.8	98.3	96.8	96.6	100	103.6	90.1	113.7	109.7	105.9	106.5	115.1	61.2	75.6	100	87.7	115.8	183.9	137.9
Q8TDZ2	[F-actin]-monooxygenase MICAL1 OS=Homo sapiens OX=9606 GN=MICAL1 PE=1 SV=2	0	170.023	33	36	297	35	1	1067	117.8	6.4	5759	36	1	68.3	93.2	85.1	96	102	104.6	111.6	89.2	122.8	93.2	86.1	101.5	93.8	68.8	97.1	100.7	104.1	105	103.9	103.6	100	88.5	96.3	113.7	81.3	95.3	108.8	97	114.2	106.2	100	90.4	101.2	56.6	119.6
Q7RTP6	[F-actin]-monooxygenase MICAL3 OS=Homo sapiens OX=9606 GN=MICAL3 PE=1 SV=2	0	23.803	4	8	17	7	1	2002	224.2	5.55	163	8	0	117.4			60	70.2		139	105.9	131.4		109.2	202.6	116.2	155.6	157.8	157.1	106.7	125.2	154.2	150.5	100
P54922	[Protein ADP-ribosylarginine] hydrolase OS=Homo sapiens OX=9606 GN=ADPRH PE=1 SV=1	0	39.524	27	8	49	8	1	357	39.5	6.52	987	8	0	33	97.2	101.3	100.4	93	116.1	72.2	126.7	87.3	104.7	87.4	66.9	91.8	47.1	67.6	115.7	106.4	105.9	97	112.3	100	73	62.6	93.3	101.5	74.1	74.8	91.5	112.7	99.6	100	77.3	73.4	83.4	92.8
Q15118	[Pyruvate dehydrogenase (acetyl-transferring)] kinase isozyme 1, mitochondrial OS=Homo sapiens OX=9606 GN=PDK1 PE=1 SV=1	0	37.828	24	9	55	9	1	436	49.2	8.81	742	9	0	54.6	140.2	130.1	92.2	124.3	101.7	108.5	165.9	80.8	145	62.7	70.7	86.5	71.1	72.9	94.6	124.6	86.4	101.2	91	100	124.5	61.2	96.5	149.6	64.5	83.3	130	89.6	86.1	100	42.6	77.2	81.5	51.8
Q15120	[Pyruvate dehydrogenase (acetyl-transferring)] kinase isozyme 3, mitochondrial OS=Homo sapiens OX=9606 GN=PDK3 PE=1 SV=1	0	32.625	33	10	33	10	1	406	46.9	8.37	445	10	0	161.8	64.2		96.7	110.1		102.1	100	72.9		89.1	131.5	127.3	141.1	137	113.6	110.2	99.7	120.3	92.9	100	81.4	92.1	71.2	79.3	91.8	87.8	70.3	90.4	82.3	100
Q9P0J1	[Pyruvate dehydrogenase [acetyl-transferring]]-phosphatase 1, mitochondrial OS=Homo sapiens OX=9606 GN=PDP1 PE=1 SV=3	0	12.391	7	3	21	3	1	537	61	6.67	727	3	0	119.9	107.9	170.8	84.7	100.8	131.6	83.5	91.2	94.4	102		99.4	93.3	131.3	117.4	92.4	93.2	85.6	97.7	91.7	100	118.8	116.7	117.1	142.2	137.2	101.8	99.9	100.2	109.6	100	157.8	116.5	106.3	128.6
Q04446	1,4-alpha-glucan-branching enzyme OS=Homo sapiens OX=9606 GN=GBE1 PE=1 SV=3	0	95.55	38	23	157	23	1	702	80.4	6.32	2173	23	0	88.4	104	127.6	102.7	87.9	95.7	95	94.6	98.1	104.4	95.9	108	89.4	85.1	107.4	93.8	91.6	90.7	94	95.2	100	100.2	111.6	103.1	106.6	116.5	108.8	111	87.5	87	100	84.2	100.6	100.4	103.5
P61604	10 kDa heat shock protein, mitochondrial OS=Homo sapiens OX=9606 GN=HSPE1 PE=1 SV=2	0	56.432	84	13	186	13	1	102	10.9	8.92	4082	13	0	71.8	101.3	100.4	112.4	82.6	108.3	106.8	97.2	102.6	117.9	95.9	99	94.4	92	99.1	87.2	104.7	93.7	94.9	90.2	100	101	101.8	102.6	104.3	99.8	99.2	104.4	98.3	90.1	100	90.6	106.4	124.3	96.4
Q9NRX4	14 kDa phosphohistidine phosphatase OS=Homo sapiens OX=9606 GN=PHPT1 PE=1 SV=1	0	33.25	66	8	88	8	1	125	13.8	6.07	1540	8	0	56	116.6	127.2	105.2	83.8	124.7	122.7	107.2	111.6	94.7	76.2	78.5	88.1	76.6	79.7	87.7	98.6	76.9	97.2	83.9	100	105.1	98.2	82.4	113.5	103.6	75	127.9	91.3	98.2	100	62.6	38	83.9	85.4
P31946	14-3-3 protein beta/alpha OS=Homo sapiens OX=9606 GN=YWHAB PE=1 SV=3	0	185.411	77	25	679	12	1	246	28.1	4.83	11218	25	0	71.6	109.2	122.8	97.1	100.2	116.3	84.3	106.2	74.3	101.8	80.9	88.6	72.3	80.9	96	66.8	108.8	86.2	94.3	87.7	100	91.3	63	77.3	103.3	71.4	65.7	114.1	92.7	87.1	100	67.2	80.2	84.6	64.2
P62258	14-3-3 protein epsilon OS=Homo sapiens OX=9606 GN=YWHAE PE=1 SV=1	0	237.238	87	31	711	28	1	255	29.2	4.74	12974	31	0	57.4	107.1	111.9	102.4	94.4	105.2	118.2	113.6	108.1	104.7	92	85	86.2	84.9	95.3	96.9	104.3	98.1	92.2	99.6	100	84.2	67.7	86.3	93.6	77.4	74.7	104.4	106.1	93.2	100	61.3	93.4	90.4	95.2
Q04917	14-3-3 protein eta OS=Homo sapiens OX=9606 GN=YWHAH PE=1 SV=4	0	186.525	72	28	703	22	1	246	28.2	4.84	14037	28	1	96.7	113.8	118.9	96.5	98.5	109.2	105	94.6	106.5	99.7	89.5	90.3	80.4	105.1	99.7	86.7	103.2	99.4	95.2	106.3	100	82.7	77.9	81.6	90.6	87.9	78.4	102.8	94.6	101.1	100	85	98.9	107.4	93.1
P61981	14-3-3 protein gamma OS=Homo sapiens OX=9606 GN=YWHAG PE=1 SV=2	0	184.899	87	27	617	19	1	247	28.3	4.89	11225	27	5	66	100	110.8	100.4	86.8	102.1	103.2	108.1	96.8	97.1	88	80.4	75.9	74.6	86.2	82.7	101.2	97.6	91.3	100.8	100	96.5	80.7	95.7	98.4	84.9	89.7	103.4	98.3	102.3	100	92	87.3	85.2	96.2
P27348	14-3-3 protein theta OS=Homo sapiens OX=9606 GN=YWHAQ PE=1 SV=1	0	177.646	73	24	572	17	1	245	27.7	4.78	9898	24	0	71.8	99.7	95.8	102.8	142.4	90.6	132.1	114.5	92.5	106	93.1	122.8	127.4	137	134.1	125.8	74.2	76	67.9	75.5	100	125.6	145.7	123.7	90.3	127.7	136.5	81.8	106.8	77.1	100	74.5	106.5	106.9	88.9
P63104	14-3-3 protein zeta/delta OS=Homo sapiens OX=9606 GN=YWHAZ PE=1 SV=1	0	336.761	87	36	1513	26	1	245	27.7	4.79	30344	36	11	99.4	106.4	99.4	106.8	105.3	93.7	103.9	99.6	100.6	106.2	97.9	105.9	107.1	97.7	106.9	104.8	97.8	98.4	94	95.5	100	103.1	103.8	105.5	94.3	103.4	107	103.3	105.2	95.3	100	98.6	105.6	98	102.3
Q8WTS1	1-acylglycerol-3-phosphate O-acyltransferase ABHD5 OS=Homo sapiens OX=9606 GN=ABHD5 PE=1 SV=1	0	11.71	10	2	13	2	1	349	39.1	6.61	225	2	0	172	81.9	109.9	97	111.8	107.2	90.3	102.7	94.5	90.1	98.3	122.5	148.5	137.6	116.1	130.9	103.1	115.7	114.8	136	100	121.7	166.7	62.1	102	134.9	84.8	89.1	91	126.6	100	126.5	99.8	110.1	113.5
Q99943	1-acyl-sn-glycerol-3-phosphate acyltransferase alpha OS=Homo sapiens OX=9606 GN=AGPAT1 PE=1 SV=2	0	21.111	17	7	68	7	1	283	31.7	9.38	822	7	0	55	120.4	119.7	107.5	70.9	88.6	126.8	134.6	117.2	132.7	68.8	102.7	98.9	81.5	97.7	90	107.2	109.2	99.8	114.3	100	95.8	82.3	77.7	97.2	73.2	78.3	99.9	103.9	100.4	100	71.9	94.9	91.3	83.3
Q9NUQ2	1-acyl-sn-glycerol-3-phosphate acyltransferase epsilon OS=Homo sapiens OX=9606 GN=AGPAT5 PE=1 SV=3	0	9.906	5	2	13	2	1	364	42	9.1	555	2	0			92.1	89.8	108.6						92.4																					110.8	112.4	109.2	78.6
Q9NRZ7	1-acyl-sn-glycerol-3-phosphate acyltransferase gamma OS=Homo sapiens OX=9606 GN=AGPAT3 PE=1 SV=1	0	15.956	15	5	23	5	1	376	43.4	8.72	235	5	0	51.2		96.7	90.4	119.2	113.6	98.3	163	92.9	72.2	127.9	135.7	129.2	39.9	148.8	150.6	98.3	108.3	90.7	104.9	100											97.2	114.3	145.8	93.8
Q00722	1-phosphatidylinositol 4,5-bisphosphate phosphodiesterase beta-2 OS=Homo sapiens OX=9606 GN=PLCB2 PE=1 SV=2	0	124.703	23	30	174	29	1	1185	133.9	6.29	2473	30	1	134.7	91.9	100.6	94	100.9	101.8	102	107.6	100.2	89.9	94.5	98.9	90	133	105.2	94.9	108.9	104	112.9	107.6	100	130.2	80.4	101.9	128.8	94.4	95.2	86.9	99.8	106.5	100	104.2	102.4	149.8	96.9
Q01970	1-phosphatidylinositol 4,5-bisphosphate phosphodiesterase beta-3 OS=Homo sapiens OX=9606 GN=PLCB3 PE=1 SV=2	0	102.499	28	30	127	29	1	1234	138.7	5.9	2101	30	0	75.8	107.5	95.1	102.2	138.1	113.1	105.2	81.8	87.4	91.5	121.2	103.1	103.7	105.6	109.7	116.8	101.8	109.7	110.9	118.8	100	120.2	106.6	119.8	129	117.1	101.9	102.8	108.3	118.4	100	94.3	98.9	99.2	99.3
Q15147	1-phosphatidylinositol 4,5-bisphosphate phosphodiesterase beta-4 OS=Homo sapiens OX=9606 GN=PLCB4 PE=1 SV=3	0	19.773	8	6	15	6	1	1175	134.4	6.9	151	6	0	52.7	54.3		97.4	126.1	95.4	81.9	92.6	84.8			58.7	77.9	53.8	72.4	71	79	61	53.3	91.8	100	96.1	103.8	118.3	97.5	110	114.4	62.6	64.7	38.2	100
P16885	1-phosphatidylinositol 4,5-bisphosphate phosphodiesterase gamma-2 OS=Homo sapiens OX=9606 GN=PLCG2 PE=1 SV=4	0	160.911	37	39	228	38	1	1265	147.8	6.64	3475	39	1	64.6	85.9	71.7	99.2	81.2	89.2	96.6	115.5	75.8	92.2	125.2	104.6	103.9	124.7	114	102.5	84.5	86.6	83.4	85	100	99.1	84.7	106.6	95.4	83.4	104	81.4	101.2	88	100	76.7	108.7	154.3	99.5
P09543	2',3'-cyclic-nucleotide 3'-phosphodiesterase OS=Homo sapiens OX=9606 GN=CNP PE=1 SV=2	0	84.669	44	19	165	19	1	421	47.5	9.07	2497	19	0	74.6	96.1	114.9	101	89.3	107.8	103.9	113.6	110	105.6	95.9	85.3	79.8	89.7	93.8	95.8	106.2	96.1	95.8	98.5	100	85.4	77.4	88.8	93.7	86.5	83.9	100.9	105.8	102.7	100	66.5	81.1	88.5	82.5
Q16698	2,4-dienoyl-CoA reductase, mitochondrial OS=Homo sapiens OX=9606 GN=DECR1 PE=1 SV=1	0	101.722	52	17	186	17	1	335	36	9.28	4884	17	0	111.3	100.1	95.8	103.5	82.2	95.6	106.6	102.7	104.1	105.1	92.9	120.2	104.2	123.1	104.6	110.8	86.3	79.8	88.4	81.7	100	126.8	127.3	122.4	119.4	129.5	123.1	106	106.5	95.3	100	82	110.4	109.1	109.7
Q6L8Q7	2',5'-phosphodiesterase 12 OS=Homo sapiens OX=9606 GN=PDE12 PE=1 SV=2	0	8.803	8	3	6	3	1	609	67.3	6.57	59	3	0			105.5				123.3	92		94.7																						83.1	99.2	103.1	118
Q05823	2-5A-dependent ribonuclease OS=Homo sapiens OX=9606 GN=RNASEL PE=1 SV=2	0	52.62	21	14	89	14	1	741	83.5	6.65	1505	14	0	40.1	92.2	61.9	111.4	92.4	104.7	110.9	102.8	111.1	101.6	95.8	114.3	141.6	114.4	118.9	117.8	109.9	111.9	117.2	107.1	100	92.8	88.6	88.2	98.5	74.7	78.3	107.1	88.9	104.7	100	43	70.7	47.6	93.5
Q9Y6K5	2'-5'-oligoadenylate synthase 3 OS=Homo sapiens OX=9606 GN=OAS3 PE=1 SV=3	0	10.765	3	4	11	4	1	1087	121.1	8.4	143	4	0			133.8		86.1	88	89.1			106.1	54.1																					58.2	96.5	236.4	99.8
Q99460	26S proteasome non-ATPase regulatory subunit 1 OS=Homo sapiens OX=9606 GN=PSMD1 PE=1 SV=2	0	137.909	41	33	219	33	1	953	105.8	5.39	3650	33	0	91.5	108.7	111.6	109.5	76.9	111.1	114	112.3	111.2	102.8	90.6	106.6	111.1	111.1	109.7	114	101.4	106.6	107.7	111.6	100	78.6	61.8	78.4	99.5	65.9	60.4	103.1	103.8	114	100	75.4	88.4	87.3	90.5
O75832	26S proteasome non-ATPase regulatory subunit 10 OS=Homo sapiens OX=9606 GN=PSMD10 PE=1 SV=1	0	51.196	48	9	89	9	1	226	24.4	6.1	1346	9	0	104.2	96.4	97.5	100.4	95.3	103.3	89.9	101.6	121.5	112.8	90.4	98	84.3	98	96.8	86.1	104.1	95.3	87.9	97.3	100	94.2	88.3	99.2	95.7	92.1	92.6	97.8	98.1	93.5	100	85.1	99	92.9	108.8
O00231	26S proteasome non-ATPase regulatory subunit 11 OS=Homo sapiens OX=9606 GN=PSMD11 PE=1 SV=3	0	98.345	52	22	141	22	1	422	47.4	6.48	2449	22	0	98.9	94.3	87.9	97.8	112.2	94.9	98.1	104.5	85	94.3	86.2	86.5	88.6	92.1	89.4	90.3	92.2	91.9	98.3	99.3	100	82.5	76.5	84.7	95.6	75.1	71.7	95.3	97.4	102.2	100	109.3	94.1	109	93.3
O00232	26S proteasome non-ATPase regulatory subunit 12 OS=Homo sapiens OX=9606 GN=PSMD12 PE=1 SV=3	0	88.77	40	21	147	21	1	456	52.9	7.65	3047	21	0	76.2	112.1	112.7	113.2	90.8	96.6	113.2	90.3	95.9	100	89.8	93.1	97.6	87.8	104.5	104.1	88	94.7	87.8	102.3	100	110	113.1	113.6	100.9	120	121.9	85.7	117	96.4	100	100.5	101.5	118.1	106.8
Q9UNM6	26S proteasome non-ATPase regulatory subunit 13 OS=Homo sapiens OX=9606 GN=PSMD13 PE=1 SV=2	0	72.761	45	16	105	16	1	376	42.9	5.81	1975	16	0	270.3	101.9	115.2	105.1	84.2	110.6	122.4	110.9	102.2	105	101.2	83.6	92.5	94.2	88.3	104.1	109.2	103.4	106.7	122.6	100	104.6	109.7	107	117.9	102.6	101.6	108.7	105	123.5	100	77.8	84.5	87.6	88.5
O00487	26S proteasome non-ATPase regulatory subunit 14 OS=Homo sapiens OX=9606 GN=PSMD14 PE=1 SV=1	0	34.492	37	9	50	9	1	310	34.6	6.52	835	9	0	111.6	87.5	62.4	98.5	118.4	89.3	82.8	92.1	97.2	94.3	121.8	106.2	139.4	105.6	160.5	119.8	85.1	87.1	79.6	85.7	100	129.7	136	132.5	106.4	149.4	141.1	82.6	119.5	84.6	100	143.9	148.7	140.8	119.2
Q13200	26S proteasome non-ATPase regulatory subunit 2 OS=Homo sapiens OX=9606 GN=PSMD2 PE=1 SV=3	0	142.045	40	32	243	32	1	908	100.1	5.2	5042	32	0	68.1	107.8	108.3	106.6	76.7	102.9	110.6	102	84	109	101.8	86.5	92.5	88.8	99.2	102.8	105.3	108.4	111.8	115.9	100	95.8	85.4	89.9	110.3	93.6	81.6	100.3	108.6	113.1	100	83.2	84.4	86.3	82.5
O43242	26S proteasome non-ATPase regulatory subunit 3 OS=Homo sapiens OX=9606 GN=PSMD3 PE=1 SV=2	0	98.479	57	28	158	28	1	534	60.9	8.44	1909	28	0	46.9	113.2	106.8	101.5	75.7	104.8	113.6	104.3	108.6	114.2	98	70.2	72.7	73.5	93.7	99.5	101.6	114.1	113.7	120.5	100	91.7	91.1	86.4	100.1	82.7	77.8	92.8	114.8	110.7	100	76.5	93	89.7	90.7
P55036	26S proteasome non-ATPase regulatory subunit 4 OS=Homo sapiens OX=9606 GN=PSMD4 PE=1 SV=1	0	65.04	34	11	121	11	1	377	40.7	4.79	3368	11	0	128	99.7	102.2	105	110.4	96.6	102	100.6	90.8	102.9	106.5	111.9	108.2	126.3	112	114.6	98.7	102.4	105.6	109.5	100	109.4	106.6	100.8	112.8	114.3	101.3	97.7	104.1	106.3	100	102.9	117.2	115.5	104.7
Q16401	26S proteasome non-ATPase regulatory subunit 5 OS=Homo sapiens OX=9606 GN=PSMD5 PE=1 SV=3	0	51.113	30	13	101	13	1	504	56.2	5.48	1651	13	0	56.7	100.2	93.1	108.4	92.8	100.2	105.6	97.2	91.5	103.2	91.9	95.4	86.5	81.7	96.4	89.6	105.4	105.2	107.3	108.1	100	93.5	79.4	94	98.5	81.2	83.2	105.9	107.4	99.9	100	123.5	107.7	118.3	104.8
Q15008	26S proteasome non-ATPase regulatory subunit 6 OS=Homo sapiens OX=9606 GN=PSMD6 PE=1 SV=1	0	71.042	41	17	128	17	1	389	45.5	5.62	1653	17	0	61.4	98.1	70.8	104	82.2	93	101.1	89.1	104.3	103.6	90.7	93.7	104	109.7	98.6	100.5	87.6	93.8	94	96	100	95.5	94.8	102.4	109	97	101	97.4	109.1	105.2	100	73.3	104.6	114.5	93.3
P51665	26S proteasome non-ATPase regulatory subunit 7 OS=Homo sapiens OX=9606 GN=PSMD7 PE=1 SV=2	0	62.126	46	12	78	12	1	324	37	6.77	1180	12	0	82.9	93.6	96.1	94.6	81.5	94.5	108.1	96.8	90.2	95	94	75.4	89.3	86.2	89.6	93.6	95.5	106.3	111.1	106.8	100	99.7	81.1	104.4	120.8	92.1	91.5	104.3	116.4	112.3	100	82.9	89	104.7	90.6
P48556	26S proteasome non-ATPase regulatory subunit 8 OS=Homo sapiens OX=9606 GN=PSMD8 PE=1 SV=2	0	31.981	37	9	61	9	1	350	39.6	9.7	643	9	0	69	113	95.3	102.9	69.9	132.6	116.9	77.4	92.5	95.4	88.6	87.5	98.7	92	100.4	105.2	108.2	113.5	97.7	111.5	100	93.6	87.2	90.1	103.9	89.2	80.2	110	112.3	109.3	100	95.1	95.5	94.7	93.8
O00233	26S proteasome non-ATPase regulatory subunit 9 OS=Homo sapiens OX=9606 GN=PSMD9 PE=1 SV=3	0	59.746	44	11	121	11	1	223	24.7	6.95	2498	11	0	88.6	84.8	101.4	104.4	107.5	104.2	95.7	102.9	94.9	106.8	102.8	101.6	125.4	119.7	100.5	119.8	101.7	114.9	112.1	121.8	100	107	104.9	92.4	99.2	106.7	100.8	87	100.7	100.3	100	103.3	114.8	116.9	103.2
P62333	26S proteasome regulatory subunit 10B OS=Homo sapiens OX=9606 GN=PSMC6 PE=1 SV=1	0	119.841	64	24	187	24	1	389	44.1	7.49	3330	24	0	98.9	100.1	85.6	100.6	109.3	103.4	99.8	95.4	90.3	89.2	98	129.4	127	149	123.2	130	94.7	101.3	100.1	101.5	100	121.4	120.6	113	112.7	123.3	115.7	101	112.1	107.8	100	109.7	127.3	124.8	114.2
P62191	26S proteasome regulatory subunit 4 OS=Homo sapiens OX=9606 GN=PSMC1 PE=1 SV=1	0	90.569	46	18	165	17	1	440	49.2	6.21	3671	18	1	43.6	102.9	112.2	107.4	74.7	104.7	107.1	113.9	108.2	102.9	97.2	63.9	80.7	68.9	81	77	115.3	112.3	104.3	113.2	100	81.1	65.4	77.4	97.2	70.5	63.1	110.1	107.9	112.3	100	79.7	86.2	89.6	87.9
P17980	26S proteasome regulatory subunit 6A OS=Homo sapiens OX=9606 GN=PSMC3 PE=1 SV=3	0	103.297	51	22	189	22	1	439	49.2	5.24	3179	22	0	74.3	98.8	88.3	107.1	88.4	96	95.2	102.8	105	98.9	96.8	103.6	112.1	120.2	112.4	112.1	91.5	99.9	101.3	105.9	100	106.6	105.3	107.3	112.7	106.7	109.1	101.2	111.1	108.4	100	86.1	98.1	100.5	102.4
P43686	26S proteasome regulatory subunit 6B OS=Homo sapiens OX=9606 GN=PSMC4 PE=1 SV=2	0	88.477	52	19	142	19	1	418	47.3	5.21	2203	19	0	154.7	88.2	112.5	98.2	81.8	96.5	93	99.6	104	104.5	90	109.9	112.4	114.7	112.6	105.7	100.8	106.6	103.4	108.6	100	91.4	96.4	87.4	98.4	104.3	94.1	98	100.4	100.2	100	105.6	97.6	105.5	96.4
P35998	26S proteasome regulatory subunit 7 OS=Homo sapiens OX=9606 GN=PSMC2 PE=1 SV=3	0	102.463	57	22	181	22	1	433	48.6	5.95	2550	22	0	127.7	101.5	107.3	108.9	93.6	107.7	105.6	105.7	99.3	102.2	100.1	128.1	126.3	140.3	125.1	122.4	92.1	100.1	97.6	101.4	100	103.7	98	97.2	111.3	104.8	100	98.9	110.9	109.6	100	83.7	92.1	98.1	96.6
P62195	26S proteasome regulatory subunit 8 OS=Homo sapiens OX=9606 GN=PSMC5 PE=1 SV=1	0	85.617	44	14	122	13	1	406	45.6	7.55	3511	14	0	108.4	86.9	74.3	90.9	93	92.7	103.6	106	92.9	90.7	91.3	81.1	88.4	95.4	93.1	92.8	97.2	102.1	104.2	112	100	104.8	103.4	103	103.6	113.8	106.9	84.4	93.9	105.6	100	181.2	113.2	126.1	104.4
Q13442	28 kDa heat- and acid-stable phosphoprotein OS=Homo sapiens OX=9606 GN=PDAP1 PE=1 SV=1	0	63.121	48	12	113	12	1	181	20.6	8.87	2374	12	0	70	102.7	101.6	113.8	81	109.6	92.3	118.4	93.5	103.4	113.2	119.8	104.3	136	116.6	96.3	102.6	99.2	111.1	104.5	100	107.7	101.8	111.9	121.2	105.5	102.1	107.1	114.2	108.4	100	52.8	86.9	87.9	103.4
P82912	28S ribosomal protein S11, mitochondrial OS=Homo sapiens OX=9606 GN=MRPS11 PE=1 SV=2	0	13.319	14	2	4	2	1	194	20.6	10.81	94	2	0			77.8					100.7																								103.1	85.1	84.5	112.7
Q9Y676	28S ribosomal protein S18b, mitochondrial OS=Homo sapiens OX=9606 GN=MRPS18B PE=1 SV=1	0.004	4.42	8	2	2	2	1	258	29.4	9.38	37	2	0
P82909	28S ribosomal protein S36, mitochondrial OS=Homo sapiens OX=9606 GN=MRPS36 PE=1 SV=2	0	31.847	73	6	45	6	1	103	11.5	9.99	662	6	0	59.9	85	84.6	97	89.6	95.2	90.5	93.7	89	99.4	86.5	108.3	111.5	105	107.9	107	96.4	92.7	101.2	91.8	100	111	109.6	107.9	108.3	108.8	110	96.8	103.5	93	100	86.1	114.1	122.3	120.1
Q96SZ5	2-aminoethanethiol dioxygenase OS=Homo sapiens OX=9606 GN=ADO PE=1 SV=2	0.004	4.642	6	2	9	2	1	270	29.7	6.04	25	2	0	108	81.9	86.8			92.9			101.6			107.2	109.8	140.4	108.3	119	103.4	115.8	137.6	133.3	100	93.2	90.9	118.5	89.6	95.8	93	86.7	108.2	101.4	100	97.4	118	115.2	125.3
O43598	2'-deoxynucleoside 5'-phosphate N-hydrolase 1 OS=Homo sapiens OX=9606 GN=DNPH1 PE=1 SV=1	0	15.312	30	4	14	4	1	174	19.1	5.05	201	4	0	122.5			100.7	98.4	103	115.6	97.6	95.9		18.2	109	113.6	94	97.6	110.4	105.6	93.9	112.2	114.1	100
Q9UJ83	2-hydroxyacyl-CoA lyase 1 OS=Homo sapiens OX=9606 GN=HACL1 PE=1 SV=2	0.001	5.422	3	2	6	2	1	578	63.7	7.36	55	2	0		107.9	101.6				76															169.7	142.1	128.6	147	155.2	166.2	66.3	59.1	89.4	100	126.9	150.7	116.3	122.1
Q02218	2-oxoglutarate dehydrogenase, mitochondrial OS=Homo sapiens OX=9606 GN=OGDH PE=1 SV=3	0	166.982	39	41	183	41	1	1023	115.9	6.86	2707	41	0	81.1	90.5	73.8	121.6	89.9	92.1	112.4	111.5	101.2	128.1	87.9	94.2	94.9	101.9	94.9	92.3	107.5	101.5	113.1	109.8	100	102.9	107.6	110.3	104.2	114.7	108.5	93	101.5	96.6	100	108	130	115.4	111.4
O95861	3'(2'),5'-bisphosphate nucleotidase 1 OS=Homo sapiens OX=9606 GN=BPNT1 PE=1 SV=1	0	51.707	45	12	90	12	1	308	33.4	5.69	1600	12	0	50.3	109.4	89.1	102.7	83.7	90.2	97.4	100.6	94.9	118	94	92.7	89.7	83.6	96	99.3	99.9	101.3	92.9	103.1	100	105.6	95.2	111.1	107.8	95.3	99.6	108.5	113.8	108.8	100	80.3	105.9	98.2	106.4
Q9Y3B7	39S ribosomal protein L11, mitochondrial OS=Homo sapiens OX=9606 GN=MRPL11 PE=1 SV=1	0.001	7.781	11	2	3	2	1	192	20.7	9.91	69	2	0		109.2																				207.8	209.7	183	195.1	229.5	245.8	95.7	145.1	119.5	100
P52815	39S ribosomal protein L12, mitochondrial OS=Homo sapiens OX=9606 GN=MRPL12 PE=1 SV=2	0	21.051	23	4	34	4	1	198	21.3	8.87	465	4	0	105.8	87	112.1	118.8	99	100.2	109.7	107.1	109.1	115.5	87.5	104.3	89.1	107.9	87.4	98.3	88	81.8	102.5	73.3	100	114.4	94.7	98.4	94.1	89.3	116.9	85	100.5	86.1	100	62.3	71.5	93.3	97.1
Q9NWU5	39S ribosomal protein L22, mitochondrial OS=Homo sapiens OX=9606 GN=MRPL22 PE=1 SV=1	0.007	3.392	7	2	4	2	1	206	23.6	9.94	25	2	0					128.1	167.2		121.7
Q9NYK5	39S ribosomal protein L39, mitochondrial OS=Homo sapiens OX=9606 GN=MRPL39 PE=1 SV=3	0.002	5.646	5	2	11	2	1	338	38.7	7.65	42	2	0		91.6	91.3	117.9	135.1	104.3	109.6	120	86	103	100											135	117.8	94.2	97.7	87.5	89.9	102.9	91.6	105.6	100	99.3	98.6	121.3	117.2
Q9H9J2	39S ribosomal protein L44, mitochondrial OS=Homo sapiens OX=9606 GN=MRPL44 PE=1 SV=1	0	10.596	11	3	8	3	1	332	37.5	8.4	35	3	0				124.9					118.6	85.5
Q9BRJ2	39S ribosomal protein L45, mitochondrial OS=Homo sapiens OX=9606 GN=MRPL45 PE=1 SV=2	0.001	6.881	12	2	8	2	1	306	35.3	9.03	77	2	0				109.7	26.3		112	138.5		110	75.8
Q9HD33	39S ribosomal protein L47, mitochondrial OS=Homo sapiens OX=9606 GN=MRPL47 PE=1 SV=2	0	8.286	8	2	4	2	1	250	29.4	10.37	98	2	0		96.4																				97	113.3	106.5	118.9	99.2	105.2	106.4	119.7	105.8	100
Q99714	3-hydroxyacyl-CoA dehydrogenase type-2 OS=Homo sapiens OX=9606 GN=HSD17B10 PE=1 SV=3	0	115.377	67	15	144	15	1	261	26.9	7.78	3976	15	0	245.1	98.6	79.9	108.7	102.3	101.1	97	108.8	92.9	106.4	99.8	178.1	145.1	164.3	158	153.1	88.7	90.4	96.2	94.8	100	101.4	100	115.5	100.1	107.5	108.9	95.2	102.9	101.7	100	131.3	153.4	130.8	117.3
P31937	3-hydroxyisobutyrate dehydrogenase, mitochondrial OS=Homo sapiens OX=9606 GN=HIBADH PE=1 SV=2	0	42.106	26	7	44	7	1	336	35.3	8.13	995	7	0		82.3	89	92.4	88	81	59	85	69.7	105.9	92.8											84.8	84.1	100.4	97.2	90.4	87.7	90.8	104.1	97.1	100	30.8	58.7	54.5	82.1
Q6NVY1	3-hydroxyisobutyryl-CoA hydrolase, mitochondrial OS=Homo sapiens OX=9606 GN=HIBCH PE=1 SV=2	0	37.622	29	12	66	12	1	386	43.5	8.19	429	12	0	55.4	108.5	129.7	125.9	131.2	92.6	116.2	98.7	101.6	109.8	73.2	111.4	95.1	63.7	108.3	89.3	157	104.7	155.3	104.3	100	116.4	126.8	83.3	121.2	132.9	84.1	114.4	108.4	107	100	71.2	98.4	90.6	90
P42765	3-ketoacyl-CoA thiolase, mitochondrial OS=Homo sapiens OX=9606 GN=ACAA2 PE=1 SV=2	0	44.256	33	11	43	11	1	397	41.9	8.09	640	11	0	64.1	139	89.3	104.5	104.4	106.4	107.4	109.6	144.4	102.7	107.1	92.1	94.3	94.1	98.3	93.7	106.4	100.2	107	97.7	100	120.7	100.6	133.9	133.3	105.7	99.9	116.1	108.5	108.4	100	53.8	76.1	113	107.2
P09110	3-ketoacyl-CoA thiolase, peroxisomal OS=Homo sapiens OX=9606 GN=ACAA1 PE=1 SV=2	0	73.205	42	13	68	13	1	424	44.3	8.44	1897	13	0	43.9	114	67.2	129.2	86.3	100.9	90.3	104.7	107.3	102.3	111.5	65.2	97.9	79.8	86.3	84.9	101.5	98.8	103.5	101.8	100	84.9	120.1	115.6	82.7	122.5	122	104.8	131.1	96.3	100	118.2	115.8	106.6	93.3
Q06136	3-ketodihydrosphingosine reductase OS=Homo sapiens OX=9606 GN=KDSR PE=1 SV=1	0.001	6.117	8	2	4	2	1	332	36.2	7.12	50	2	0							91.5	87.1
P25325	3-mercaptopyruvate sulfurtransferase OS=Homo sapiens OX=9606 GN=MPST PE=1 SV=3	0	72.311	71	16	144	16	1	297	33.2	6.6	2962	16	0	90.3	92.9	95.5	91.5	98.2	97.9	109.7	107.5	106.3	117.6	108.2	97.8	99.2	118.8	97.2	100	92	97.2	93.3	89.8	100	115.3	121.7	120.2	108.8	123.4	130.4	103.1	103.4	96.1	100	88.3	126.1	105.9	121.9
Q9NWU1	3-oxoacyl-[acyl-carrier-protein] synthase, mitochondrial OS=Homo sapiens OX=9606 GN=OXSM PE=1 SV=1	0	10.223	8	3	11	3	1	459	48.8	7.66	83	3	0	132.6	106	83.1		115.7	99.4	83.5	100.7	97	91.8		177	136.2	137.5	146.7	141.2	136.7	137.1	123.2	108.9	100	108.4	100.2	117.5	99	118.3	134.5	106	93.3	93.1	100	131.1	110.3	120.4	133.5
O15530	3-phosphoinositide-dependent protein kinase 1 OS=Homo sapiens OX=9606 GN=PDPK1 PE=1 SV=1	0	21.952	13	5	27	5	1	556	63.1	7.36	674	5	0	128	109	85.1	115.5	93.8	90	111.3	110	93.9	103.6		100.2	99	95.1	76.6	112.8	94.2	98.5	99.6	101.4	100	91.8	91.4	87.9	87.7	101.3	92.8	102.7	99.6	104.2	100	127.6	87.1	91.6	98.8
P46783	40S ribosomal protein S10 OS=Homo sapiens OX=9606 GN=RPS10 PE=1 SV=1	0.001	6.551	19	3	14	3	1	165	18.9	10.15	119	3	0	86.9	172.5	235.3	87.7	57.6	171.7	124.2	46.9		58.5	223.8	79.6	82	67.2	216.7	115.9	64.1	84	170.9	330.5	100	49.8	78.2	102.9	118.6	156.4	117	42.9	80.1	213.3	100	214	75.1	95.6	49.3
P62280	40S ribosomal protein S11 OS=Homo sapiens OX=9606 GN=RPS11 PE=1 SV=3	0.001	5.396	12	2	9	2	1	158	18.4	10.3	115	2	0	89.3	189.6	273		34.1			86.7	66.4	95.4		56	62.4	80.1	149.7	97.7	72.6	69.1	145.7	295.7	100	60.4	67.1	77.9	128	116.1	65.2	80.8	96.8	234.2	100	124.4	67.8	81.6	63.2
P25398	40S ribosomal protein S12 OS=Homo sapiens OX=9606 GN=RPS12 PE=1 SV=3	0	38.553	58	8	97	8	1	132	14.5	7.21	1769	8	0	86.9	116.1	117.9	90.1	90.7	110.7	107.2	98.6	83.5	88.7	123.2	84.4	96	102	108.1	95.5	95.8	105	120.5	147.9	100	85.5	89.5	102.4	96	101.5	91.9	89.5	94.1	127	100	119.2	84.9	94.7	73.2
P62263	40S ribosomal protein S14 OS=Homo sapiens OX=9606 GN=RPS14 PE=1 SV=3	0	19.511	29	3	32	3	1	151	16.3	10.05	925	3	0	79.1	170.1	287.1	113.8	69.2	151.7	92.3	64	60.9	63.7	138.3	86.4	133.3	125.7	238.9	139.1	89.4	97.5	204.6	260.6	100	76	58.1	94.7	134.5	133.4	96	61	107.8	190.1	100	85.1	39.2	56	30.6
P62244	40S ribosomal protein S15a OS=Homo sapiens OX=9606 GN=RPS15A PE=1 SV=2	0	11.296	28	4	23	4	1	130	14.8	10.13	184	4	0	118.3	169.7	199.7	88.3	70.9		104.3	60.3	58.5	70.9	223.1	79	88.1	111.1	200.6	101.7	113.8	90.3	173.1	276.4	100	46.6	49.9	75.6	102.3	121.5	87.6	62.6	65.2	165.8	100	121.1	69.2	86.7	57.2
P62249	40S ribosomal protein S16 OS=Homo sapiens OX=9606 GN=RPS16 PE=1 SV=2	0	10.923	25	4	16	4	1	146	16.4	10.21	256	4	0	64.6	172.2	281	82.1	47.1	135.7	124.5	66.4	76.1	130.8	185.9	72.5	53.7	67	132.5	123	69.1	95.9	184.1	389	100	71.1	72.1	61.4	133.7	115	95.2	93.2	89.8	182.3	100	161.4	60.7	69.9	26.9
P08708	40S ribosomal protein S17 OS=Homo sapiens OX=9606 GN=RPS17 PE=1 SV=2	0.001	6.969	27	3	13	3	1	135	15.5	9.85	35	3	0	96		156.8	88.5		115.6		77.1	80.3		129.1	89	93.9	111.4	139.8	110.1	84.5	82	123.2	181.1	100											107.3	95.5	119.8	74.1
P62269	40S ribosomal protein S18 OS=Homo sapiens OX=9606 GN=RPS18 PE=1 SV=3	0.002	5.258	11	2	7	2	1	152	17.7	10.99	87	2	0		192.3	209.8		40.1	159.3																47.1	36.9	74.8	121	100.3	54.4	53.7	85.3	209.3	100	129.1	52.5	65.8	57.3
P39019	40S ribosomal protein S19 OS=Homo sapiens OX=9606 GN=RPS19 PE=1 SV=2	0	20.403	34	5	22	5	1	145	16.1	10.32	453	5	0	86.6	175.7	166.8	78.9	50.2	160.5	112.6	71.2		91.4	266.9	96.2	103	113.5	191.6	99.6	65.6	80.2	151.2	283.2	100	49.4	87.1	88.7	111.7	149.3	94	39.8	95.4	202.4	100	254.5	84.3	100.1	44.7
P15880	40S ribosomal protein S2 OS=Homo sapiens OX=9606 GN=RPS2 PE=1 SV=2	0	21.874	18	5	36	5	1	293	31.3	10.24	603	5	0		129.8	159.9	79.7	49.2	129.7	114.3	67.6	65.6	78	189.5											65.5	67.2	86.7	97.7	107.4	97.8	67.8	89.3	150	100	136.4	88.4	84.9	53.4
P60866	40S ribosomal protein S20 OS=Homo sapiens OX=9606 GN=RPS20 PE=1 SV=1	0	9.257	18	3	18	3	1	119	13.4	9.94	27	3	0	236.1	154.8	306.2	68.6	41.1	151.2	119	62.6		87.7	181.7	204.8	148	244.5	237.6	138.4	54.8	68.3	160.7	251.4	100	61.1	77.3	80.6	110.5	129.5	84.3	63.6	69.3	192.9	100	195.4	92.8	134.7	54.2
P63220	40S ribosomal protein S21 OS=Homo sapiens OX=9606 GN=RPS21 PE=1 SV=1	0	16.444	54	5	24	5	1	83	9.1	8.5	387	5	0	114.7	221.1	128.5	92.7	62.3	156	103.2	74.9	55.9	111	152.9	116.8	118.6	126.7	167.1	136.5	72.1	93.1	139.6	201.6	100	126.3	100.4	169.1	153.2	183	162.2	134.4	109.4	153	100	174.6	98	118.4	67.6
P62266	40S ribosomal protein S23 OS=Homo sapiens OX=9606 GN=RPS23 PE=1 SV=3	0.001	7	13	2	18	2	1	143	15.8	10.49	187	2	0	60.8	172.5		75.3	59.4	158.8	112.1	63.1	71.6	96	195.5	66.6	64.2	96.5	173.1	97.6	73.4	79.4	195.8	335.7	100	83	62.7	152.9	118.7	138.6	97.1	69.8	140.1	189.7	100
P62847	40S ribosomal protein S24 OS=Homo sapiens OX=9606 GN=RPS24 PE=1 SV=1	0.001	7.245	18	3	17	3	1	133	15.4	10.78	72	3	0	68.3	163.1		71.8		146.7	112.7	64.1	60.7	63.5	209.5	101.6	74.5	99.1	179.3	99	55.8	78.5	176.2	237.5	100	60.2	86.9	85.9	103.3	131.6	109.8	53	87.5	198	100
P62857	40S ribosomal protein S28 OS=Homo sapiens OX=9606 GN=RPS28 PE=1 SV=1	0	22.114	57	5	44	5	1	69	7.8	10.7	1287	5	0	39.1	204.3	149.8	89.6	66.1	134.2	94.7	78.7	96.2	102.6	137.3	49.8	83.3	80.6	111.3	77.1	89.7	71.2	159.8	235.4	100	94.6	83.2	126.5	130.7	128.9	102.9	103.1	119.2	167.4	100	78.7	93.8	77.6	69.7
P23396	40S ribosomal protein S3 OS=Homo sapiens OX=9606 GN=RPS3 PE=1 SV=2	0	11.263	12	3	20	3	1	243	26.7	9.66	438	3	0	51.5		181.1	103.6	36.1	170.6	128.2	78.5	114.7	50.8	180.4	40.6	55.7	82.2	211.5	85.8	42.7	72.1	146.8	357.9	100											227.1	88.1	69.5	52.1
P61247	40S ribosomal protein S3a OS=Homo sapiens OX=9606 GN=RPS3A PE=1 SV=2	0	15.885	20	5	26	5	1	264	29.9	9.73	615	5	0	113.1	164.9	245.8	78.7	47.2	122	102.5	61.4	56.9	54.4	210.7	45.5	58.9	63.1	137.9	80.7	57	70.8	190.1	287.8	100	41.7	50.8	69.6	86.9	119.5	74.9	47.7	80	179.9	100	188	59.3	68.9	34.3
P62701	40S ribosomal protein S4, X isoform OS=Homo sapiens OX=9606 GN=RPS4X PE=1 SV=2	0	23.666	22	5	21	5	1	263	29.6	10.15	97	5	0	32.2	210.7	201.3	132.7	36.5	179.3	155.1	76.6	89.5		168.6	42	45	50.2	109.1	66.5	81.3	93.1	178.2	267.1	100	39.8	23.6	66.5	103.2	63.8	37	76.4	108.5	216.7	100	173.6	91.6	123.2	73.3
P46782	40S ribosomal protein S5 OS=Homo sapiens OX=9606 GN=RPS5 PE=1 SV=4	0	15.164	18	5	21	5	1	204	22.9	9.72	249	5	0	105.6	181.3	213.1	73.1	56.5	145.7	38.8	40.4		66.5		135.9	100.5	131.2	213.5	116.8	47.1	53.2	128	248.2	100	61.4	84.9	100.1	116.9	142.3	103.9	60.2	87.3	190.9	100	207.1	76.8	88.4	39.2
P62753	40S ribosomal protein S6 OS=Homo sapiens OX=9606 GN=RPS6 PE=1 SV=1	0.001	6.291	10	2	6	2	1	249	28.7	10.84	15	2	0		105.7					148.5			91.5	120.4											72.4	109.8	112.5	96.8	165.2	122	62.3	118.3	179.5	100
P62081	40S ribosomal protein S7 OS=Homo sapiens OX=9606 GN=RPS7 PE=1 SV=1	0	14.837	18	4	24	4	1	194	22.1	10.1	334	4	0	44.2	210.3	164.6	86.6	44.6	164.5	111.2	82.4		65.8	224.9	78.4	75.3	84.7	185.2	107.5	65.3	94.4	181.4	280.4	100	48.4	61.4	88.5	101.4	122.6	98.2	59.7	76	208.3	100	61.4	63.3	62	55.2
P62241	40S ribosomal protein S8 OS=Homo sapiens OX=9606 GN=RPS8 PE=1 SV=2	0	13.681	16	3	14	3	1	208	24.2	10.32	187	3	0		101.9	94.9	75.8	71		88.9	62.1	56.2													155.5	252.5	133.9	69.3	229.7	291	43.6	71.3	88.5	100	310.5	182.2	191.2	88.7
P08865	40S ribosomal protein SA OS=Homo sapiens OX=9606 GN=RPSA PE=1 SV=4	0	48.359	42	7	58	7	1	295	32.8	4.87	2117	7	0	104.1	143.3	178.3	98.2	71	111.1	109.5	81.9	73.9	71.7	148.2	84.9	92.2	108.3	141.8	121.5	78	100.5	151.3	229.7	100	66.4	68.7	104.1	102.4	98.5	94.1	74.7	102.9	158.1	100	150.6	75.4	90.2	65
Q9BRK5	45 kDa calcium-binding protein OS=Homo sapiens OX=9606 GN=SDF4 PE=1 SV=1	0.006	3.814	6	2	4	2	1	362	41.8	4.86	30	2	0			78.8							68.2	79.8																					27.7	77.3	62.2	93.7
P80404	4-aminobutyrate aminotransferase, mitochondrial OS=Homo sapiens OX=9606 GN=ABAT PE=1 SV=3	0	8.387	6	2	3	2	1	500	56.4	7.96	53	2	0				73.7	79.1
P08195	4F2 cell-surface antigen heavy chain OS=Homo sapiens OX=9606 GN=SLC3A2 PE=1 SV=3	0	17.969	10	5	23	5	1	630	68	5.01	325	5	0	71.8	96.6	103	98.1	130.9	180.6	136.2	121.4		142.7	75	66.9	85.9	75.6	84	112	154.4	139.5	229	122.2	100	69.4	27.4	61	142.9	46.4	23.3	114.6	96.3	151.2	100	29.8	18.3	40.3	49.5
P49189	4-trimethylaminobutyraldehyde dehydrogenase OS=Homo sapiens OX=9606 GN=ALDH9A1 PE=1 SV=3	0	82.948	36	18	124	18	1	494	53.8	5.87	2344	18	0	200.7	81.9	74.4	86.2	81	115.8	116.3	69.2	122.7	103.3	121.4	133.9	88.5	283.9	151.4	84.9	131.9	107.8	137.7	114.9	100	74.7	100.5	110.8	83.1	108	100.9	74.9	109.9	116.2	100	55.2	44.2	185.4	129
Q8TCD5	5'(3')-deoxyribonucleotidase, cytosolic type OS=Homo sapiens OX=9606 GN=NT5C PE=1 SV=2	0	16.666	35	6	33	6	1	201	23.4	6.64	180	6	0	57.6	48.8	116	104.3	52.3	114.9	134.7	98.3	116.9	127.1	84.2	61.8	63.5	70.1	63.3	81.2	111.7	108.1	110.7	112.9	100	92.9	93.7	97.5	117.5	90	83.8	65.5	121.5	117	100	107.7	95.6	114.9	94.6
Q8IZH2	5'-3' exoribonuclease 1 OS=Homo sapiens OX=9606 GN=XRN1 PE=1 SV=1	0	37.73	9	12	41	12	1	1706	194	7.21	484	12	0	18.4	114.5	110	130.7		165.2	111.2	82.8	73.4	90.6	84.3	86.1	68.7	78.4	104.9	90	116.6	105.4	99	140	100	91.2	81.9	95.9	111.1	90.9	97	96.6	107.3	120.4	100	49.4	106.7	63.8	71.6
Q00013	55 kDa erythrocyte membrane protein OS=Homo sapiens OX=9606 GN=MPP1 PE=1 SV=2	0	148.136	67	29	306	29	1	466	52.3	7.37	6788	29	0	47.2	108.4	99.6	108.4	86.4	119.6	116.1	104.3	94.5	95	97.3	80.5	95.1	83	90.5	103.3	93.1	97.6	98.6	112.8	100	99.6	82.3	92.1	113.7	84.8	83.6	99.5	105.1	113.4	100	104.9	98.1	107.9	96
Q13131	5'-AMP-activated protein kinase catalytic subunit alpha-1 OS=Homo sapiens OX=9606 GN=PRKAA1 PE=1 SV=4	0	84.956	35	21	168	21	1	559	64	8.12	3404	21	0	105.4	91	110.5	98.1	77	100.7	111.3	96.9	115.9	89.2	93.4	109.7	108.4	106.4	107.3	103	90.9	86.4	86	90	100	102.3	105.2	104.5	99.1	101.8	105.3	93.7	98	86.3	100	70.9	82.8	72.7	86.9
Q9Y478	5'-AMP-activated protein kinase subunit beta-1 OS=Homo sapiens OX=9606 GN=PRKAB1 PE=1 SV=4	0	22.657	28	6	16	5	1	270	30.4	6.4	258	6	1			97.3	95.9	87.1	109.8		80.3	106	86.1	107																					65.1	81.4	77.1	106
O43741	5'-AMP-activated protein kinase subunit beta-2 OS=Homo sapiens OX=9606 GN=PRKAB2 PE=1 SV=1	0	19.95	21	5	36	4	1	272	30.3	6.46	155	5	0	24.8	84.3	58.3	101.8	100	90.5	66.7	93.7	84.3	82.9		51	56.9	28.1	71.5	47.8	132	109.8	102.7	129.6	100	80	82.6	86.3	95.6	86.3	72.4	94.7	83.3	75.3	100	96.2	99.5	105	109.2
P54619	5'-AMP-activated protein kinase subunit gamma-1 OS=Homo sapiens OX=9606 GN=PRKAG1 PE=1 SV=1	0	44.906	32	9	83	8	1	331	37.6	6.92	1841	9	1	25.6	106	101.3	117.9	95.1	94.4	102.2	102.8	117.1	103.1	93.1	99.9	87.9	67.4	108.9	103.2	91.8	94.8	95.5	95.8	100	113.3	78.2	112.6	113.9	94.7	95.6	105.7	107.1	99.5	100	53.1	96.3	63.3	112.1
P49914	5-formyltetrahydrofolate cyclo-ligase OS=Homo sapiens OX=9606 GN=MTHFS PE=1 SV=2	0.002	5.7	10	2	10	2	1	203	23.2	7.88	16	2	0	79.2	83.9	78.4	92.9		109					109	103.6	119	77.4	103	118.1	117.1	109.4	107.3	122.5	100	71.4	127.5	105.6	72.7	117.1	111.8	102.9	104.5	94.9	100	45	53.2	72.9	48.5
Q5TFE4	5'-nucleotidase domain-containing protein 1 OS=Homo sapiens OX=9606 GN=NT5DC1 PE=1 SV=1	0	19.595	13	5	39	5	1	455	51.8	6.35	205	5	0	142.2	82.4	87.4	98.8	93.9	96	93.8	106.8	87.8	99.8	109.4	101.6	104.2	111.1	95.6	109.9	104.5	77.7	92.7	66.8	100	87.5	98.9	91.1	105.2	99.6	92.4	97.6	90	100.3	100	115.7	95.7	113.4	99.9
O14841	5-oxoprolinase OS=Homo sapiens OX=9606 GN=OPLAH PE=1 SV=3	0	39.517	15	14	69	14	1	1288	137.4	6.58	674	14	0	64.5	153.7	82.4	91.8	136.2	101.2	99.2	95.4	91.2	63.8	67.6	106.9	120.2	62.1	103.9	134.6	79.4	134.5	90.9	174.9	100	122.7	107.6	83.7	143.8	107.4	67.6	133.9	104.2	121.9	100	100.2	139.5	147.3	87.3
Q8IUZ5	5-phosphohydroxy-L-lysine phospho-lyase OS=Homo sapiens OX=9606 GN=PHYKPL PE=1 SV=1	0	18.58	15	6	25	6	1	450	49.7	6.76	192	6	0	169.2	114.6	88	108.3	106.3	84.1	87.8		89.8	107.5	102.1	105.6	94.4	141.7	89.5	93.3	97.3	87	87.8	77.2	100	122.7	132	126	125.3	137	124	121.3	109.1	96.5	100	105.7	99.5	134.6	124.8
P10809	60 kDa heat shock protein, mitochondrial OS=Homo sapiens OX=9606 GN=HSPD1 PE=1 SV=2	0	302.001	78	47	622	47	1	573	61	5.87	14462	47	0	134.9	95.4	91.8	106.6	92.1	107.8	111.4	101.2	94.1	107.1	105	140.2	121.8	135.8	127.7	116.9	91.9	85.1	93.2	83.1	100	123.2	145	119.7	111.4	141	137.9	98.6	95.9	90.4	100	112.6	128.4	148.6	108.5
P10155	60 kDa SS-A/Ro ribonucleoprotein OS=Homo sapiens OX=9606 GN=TROVE2 PE=1 SV=2	0	50.838	23	13	77	13	1	538	60.6	8.03	985	13	0	53.6	117.8	139.4	84.1	64.9	128.2	147.5	94.5	89.5	111.4	98.1	76.2	84.9	87	110.9	99.3	85	99.9	118.3	171.8	100	80.2	91	99.2	89.2	116.5	95.9	93.4	114.7	138	100	94	91.7	66.5	78.8
P05388	60S acidic ribosomal protein P0 OS=Homo sapiens OX=9606 GN=RPLP0 PE=1 SV=1	0	20.728	21	5	27	5	1	317	34.3	5.97	455	5	0	51.5	151.2	189.1	92.5	65.5	164.9	89.8	57.6	72.5	61	142.2	55.2	76.1	92	123.2	89.7	86.5	93.2	151	246.6	100	64.7	72.2	77.2	92.1	106.8	84.6	63.4	102.3	190.6	100	122.8	78.6	86.2	49.9
P05387	60S acidic ribosomal protein P2 OS=Homo sapiens OX=9606 GN=RPLP2 PE=1 SV=1	0	31.207	54	4	48	4	1	115	11.7	4.54	1090	4	0	38.5	136	186.4	94.8	67.2	161.2	104.4	80	91.6	92	152.4	64.5	96.1	88.3	122.8	100.8	87.7	107.5	163.5	241.5	100	57.4	61.7	76.8	93.8	69.3	66	74.5	97.3	157.5	100	89.1	64.3	81.4	72.4
Q96D46	60S ribosomal export protein NMD3 OS=Homo sapiens OX=9606 GN=NMD3 PE=1 SV=1	0	14.908	10	5	13	5	1	503	57.6	7.14	93	5	0	99.4	98.4	248.8	86.3	87.1	137.9	141.1	107.6				95.6	120	142	104.8	86.2	112.5	113.3	106.4	98.7	100	117.3	112.1	95.1	64.8	88.3	125.4	107.7	94.7	103	100	108.7	105.6	69.2	86.4
P62913	60S ribosomal protein L11 OS=Homo sapiens OX=9606 GN=RPL11 PE=1 SV=2	0.004	4.686	9	2	4	2	1	178	20.2	9.6	22	2	0		129.3		77.2							186.3											73.6	73.4	85	100.4	95.3	107.2	83	84.2	131.5	100
P26373	60S ribosomal protein L13 OS=Homo sapiens OX=9606 GN=RPL13 PE=1 SV=4	0	9.934	16	3	7	3	1	211	24.2	11.65	159	3	0					33.2						96.2
P50914	60S ribosomal protein L14 OS=Homo sapiens OX=9606 GN=RPL14 PE=1 SV=4	0.001	5.41	11	2	8	2	1	215	23.4	10.93	48	2	0				95.6	21.2		154.1	54.4		76.5	243.9
Q02543	60S ribosomal protein L18a OS=Homo sapiens OX=9606 GN=RPL18A PE=1 SV=2	0.005	4.388	10	2	5	2	1	176	20.7	10.71	23	2	0			270.6	90.1		144																										139.9	59.3	79.2	41.4
P62829	60S ribosomal protein L23 OS=Homo sapiens OX=9606 GN=RPL23 PE=1 SV=1	0.001	6.001	21	2	9	2	1	140	14.9	10.51	182	2	0	91.5		229.3		9.5		16.4	6.8	57	57.6	209.3	139.1	137.8	77.4	195	180.3	47.9	52.8	171.6	212.6	100											90.1	70.7	85.9	37.2
P46779	60S ribosomal protein L28 OS=Homo sapiens OX=9606 GN=RPL28 PE=1 SV=3	0.001	7.708	20	3	8	3	1	137	15.7	12.02	22	3	0	47.7		216.3		145.9				41.1		334	96.4	52.6	86.2	121.4	97.4	57.6	54.8	155.2	282.8	100											138.4	123.8	86.9	94.5
P39023	60S ribosomal protein L3 OS=Homo sapiens OX=9606 GN=RPL3 PE=1 SV=2	0	9.294	7	3	5	3	1	403	46.1	10.18	35	3	0		202.3						64.8		47.2	137.9											43.9	50.1	69.7	99.5	90.7	70.8	45.7	98.9	248.3	100
P62899	60S ribosomal protein L31 OS=Homo sapiens OX=9606 GN=RPL31 PE=1 SV=1	0.001	7.991	16	3	6	3	1	125	14.5	10.54	36	3	0		214.4	226.3				68.8			54.7												76.2	74	108.6	79.2	95.5	75.6	98.2	113	275.5	100	273.2	78.4	118.6	42.5
P49207	60S ribosomal protein L34 OS=Homo sapiens OX=9606 GN=RPL34 PE=1 SV=3	0.005	4.319	14	2	6	2	1	117	13.3	11.47	68	2	0
P42766	60S ribosomal protein L35 OS=Homo sapiens OX=9606 GN=RPL35 PE=1 SV=2	0.001	6.557	20	3	12	2	1	123	14.5	11.05	62	3	0		160.8																				40.8	41.7	50.3	97.7	84.5	68.3	48.9	75.2	223.3	100
P18077	60S ribosomal protein L35a OS=Homo sapiens OX=9606 GN=RPL35A PE=1 SV=2	0.001	7.944	13	2	5	2	1	110	12.5	11.06	24	2	0			297.9		33.2			89.4																								83.6	55	69.4	38
P61927	60S ribosomal protein L37 OS=Homo sapiens OX=9606 GN=RPL37 PE=1 SV=2	0.006	3.593	15	2	6	2	1	97	11.1	11.74	23	2	0				91.2	47.2	106.2	116.1
P36578	60S ribosomal protein L4 OS=Homo sapiens OX=9606 GN=RPL4 PE=1 SV=5	0	9.245	5	2	9	2	1	427	47.7	11.06	390	2	0	59.2	160.4	159.1	110.5	372.5		57.7				165.4	162.2	163.5	305.5	265.1	497	632.9	499.8	166.1	372.6	100	50.6	96	119.4	118.2	122.2	91.7	73.8	111.3	183.2	100	519.5	106.4	147.1	67.7
P46777	60S ribosomal protein L5 OS=Homo sapiens OX=9606 GN=RPL5 PE=1 SV=3	0.001	5.953	6	2	6	2	1	297	34.3	9.72	55	2	0			230.3	104.3		128.3	97.1	62.4																								80.8	60.8	61.1	40.4
P18124	60S ribosomal protein L7 OS=Homo sapiens OX=9606 GN=RPL7 PE=1 SV=1	0.002	5.737	13	2	4	2	1	248	29.2	10.65	25	2	0	177.4			269.6		132.6						84.9	68.2	105.8	81.8	82	83	64.6	159.4	117.6	100
P32969	60S ribosomal protein L9 OS=Homo sapiens OX=9606 GN=RPL9 PE=1 SV=1	0.001	7.698	13	2	13	2	1	192	21.9	9.95	143	2	0		134.1	314.1	96.6	110.8	124.2	127.2	53.2		46.9		36.7	22.1	28	72.7	46.3	85.2	100.3	382.4	599.7	100	136.9	116.8	127	139.9	137.1	115.2	113.7	124.1	155.5	100	44.5	57.4	46.5	28
O60825	6-phosphofructo-2-kinase/fructose-2,6-bisphosphatase 2 OS=Homo sapiens OX=9606 GN=PFKFB2 PE=1 SV=2	0.007	3.324	5	2	2	2	1	505	58.4	8.38	20	2	0
P52209	6-phosphogluconate dehydrogenase, decarboxylating OS=Homo sapiens OX=9606 GN=PGD PE=1 SV=3	0	157.827	58	31	433	31	1	483	53.1	7.23	10341	31	0	104.6	106.2	101.1	94.6	134.9	95	84.4	94.9	90.7	102	102.3	113.2	109.2	108.7	113.1	103.9	105.4	95.2	106.3	97	100	124.2	85.5	116.9	116.4	85.6	127	107.2	93.7	93.9	100	115.7	111.1	116	94.3
O95336	6-phosphogluconolactonase OS=Homo sapiens OX=9606 GN=PGLS PE=1 SV=2	0	75.165	67	14	141	14	1	258	27.5	6.05	3182	14	0	116.9	100.9	78.9	109.4	110.1	93.6	96.5	98.3	100.6	105	108	117.9	109.6	127.5	111.8	107	89.8	97	91.7	97.6	100	125.5	114.1	116.6	114.3	119.2	121.8	103	112.1	101.8	100	135.7	142	127.8	109.6
P36639	7,8-dihydro-8-oxoguanine triphosphatase OS=Homo sapiens OX=9606 GN=NUDT1 PE=1 SV=3	0.002	5.75	11	2	3	2	1	197	22.5	5.27	28	2	0			46.9			83.9				76.8																						111.1	93.5	104.3	90.7
Q9UBM7	7-dehydrocholesterol reductase OS=Homo sapiens OX=9606 GN=DHCR7 PE=1 SV=1	0	16.46	9	5	42	5	1	475	54.5	8.7	690	5	0	56.3	126.2		88.5	114.3	129.7	121.2	115.2	87.9	107.2	125.1	67.2	90.4	86.2	68.5	76.6	123.3	121	105.7	157.4	100	107.1	95.5	91.7	95.2	135.1	98.7	130.3	86.6	86.5	100
Q8IZP0	Abl interactor 1 OS=Homo sapiens OX=9606 GN=ABI1 PE=1 SV=4	0	102.409	35	17	176	13	1	508	55	7.06	4134	17	4	110.6	102	96.5	100.6	108	100.9	128.1	108.7	97.4	107.4	102.4	113	110	128.6	107.5	111.7	100.7	99.9	100.5	104.4	100	105.8	106.5	107.7	110.9	110.1	111.2	100.2	109.3	111.5	100	96.4	102.7	104.7	102.5
Q9NYB9	Abl interactor 2 OS=Homo sapiens OX=9606 GN=ABI2 PE=1 SV=1	0	26.121	15	7	48	3	1	513	55.6	6.16	730	7	0		91.9	94	97			99.6		71.2	109.2	98.3											114.6	109.4	119.6	112.5	106	132.7	101.3	129.5	121.4	100	104.1	103.7	111.6	109.3
Q96K21	Abscission/NoCut checkpoint regulator OS=Homo sapiens OX=9606 GN=ZFYVE19 PE=1 SV=3	0	12.494	7	3	17	3	1	471	51.5	5.73	337	3	0	88	122.5	77.3	101.6	91.4	81.7	94.8	99.9	93.8		85.5	117	169.9	136.5	135.5	146.1	91.9	151.4	106.2	132.2	100	113.9	129.5	110.8	115.5	132.7	144.1	108.4	80.8	91.9	100	100.1	72.2	82.2	48.1
A1L0T0	Acetolactate synthase-like protein OS=Homo sapiens OX=9606 GN=ILVBL PE=1 SV=2	0	38.131	20	9	49	9	1	632	67.8	8.15	948	9	0		110.7	84.4	84.3	103	98.4	100.4	120.9	168.9	103.7	77.5											62.9	71.9	75.9	75.8	78.8	69.5	97.6	86.5	92.1	100	97	92.9	84.6	90.9
Q9BWD1	Acetyl-CoA acetyltransferase, cytosolic OS=Homo sapiens OX=9606 GN=ACAT2 PE=1 SV=2	0	61.234	40	14	118	14	1	397	41.3	6.92	2501	14	0	75.4	114.3	97.1	90.6	124.3	101.7	88.7	93.1	95.8	84.5	100.7	70.8	73.1	82.7	78.4	79	105.2	95.7	104.9	93.8	100	85.6	84.2	95.8	91.7	89.6	87.1	118.2	98.2	97	100	66.3	90.4	91.6	74.6
P24752	Acetyl-CoA acetyltransferase, mitochondrial OS=Homo sapiens OX=9606 GN=ACAT1 PE=1 SV=1	0	68.828	36	15	89	15	1	427	45.2	8.85	1399	15	0	66.2	86.5	79.1	107.2	84.9	91.5	75.7	97.6	152.2	108.7	117.3	83.1	106.1	85.7	93.2	114	112	88	109	88.7	100	109.8	138.4	124.3	103.4	135.9	123.2	94.2	117.5	120.2	100	93.3	87.5	126.9	101
Q13085	Acetyl-CoA carboxylase 1 OS=Homo sapiens OX=9606 GN=ACACA PE=1 SV=2	0	23.421	5	7	13	4	1	2346	265.4	6.37	104	7	3	91.7	98.2	88.3		78.4	136.1		64.3			114.4	109.4	103.3	124.3	72.9	85	109.1	93	107.7	116.3	100	81.2	78.9	89.5	107.8	81.4	68.9	101.4	133.3	98.1	100	113.1	114.1	89.2	86.4
Q9NUB1	Acetyl-coenzyme A synthetase 2-like, mitochondrial OS=Homo sapiens OX=9606 GN=ACSS1 PE=1 SV=2	0	72.67	28	15	94	15	1	689	74.8	7.11	1781	15	0	67.2	94.4	85.4	93.8	89.8	98.1	121.6	113.9	94.9	106.1	82.3	90.2	88.3	80.3	84.2	85.5	67.8	75.1	63.3	79.4	100	111	91.7	109.7	116.2	87.5	105.5	107.7	106.7	98.5	100	70.2	94.6	78.5	91
Q9NR19	Acetyl-coenzyme A synthetase, cytoplasmic OS=Homo sapiens OX=9606 GN=ACSS2 PE=1 SV=1	0	43.309	19	11	52	11	1	701	78.5	6.46	733	11	0	95.8	116.3	83.2	106	90.4	120.2	94.9	101.5	91.2	81.7	82.9	99.8	83.7	92.7	93.2	111	120.4	125.3	147.3	140	100	101.6	120.4	96.3	99.1	114.1	92.8	113.6	99.4	97	100	165.2	146.5	157.4	130.8
Q13510	Acid ceramidase OS=Homo sapiens OX=9606 GN=ASAH1 PE=1 SV=5	0	47.155	25	11	90	11	1	395	44.6	7.62	1675	11	0	37.7	100.1	94.3	101	108.4	84	108.7	96.8	123.6	134.6	72.8	91.6	88	80.9	118.3	87.3	107.4	96.2	113.3	98.3	100	116.3	155.5	92.1	117.7	154.1	93.3	94.7	116	120.1	100	55.3	82.4	118	110.6
O43427	Acidic fibroblast growth factor intracellular-binding protein OS=Homo sapiens OX=9606 GN=FIBP PE=1 SV=3	0	34.065	25	8	51	8	1	364	41.9	6.48	980	8	0	60.2	83.6	77.5	90.6	84.6	92.7	95.2	96.5	84.2	79.8	91.9	90.1	92	78	87.5	101	77.3	97.5	83.2	104	100	93.3	86.7	91.9	94	80.3	83	100.2	83.9	95.8	100	89.1	79.6	90.6	98
Q99798	Aconitate hydratase, mitochondrial OS=Homo sapiens OX=9606 GN=ACO2 PE=1 SV=2	0	206.255	53	36	390	36	1	780	85.4	7.61	8549	36	0	76.6	101	102.8	114.5	89.8	99.1	82.5	117	100.7	109.6	99.4	104.2	101.7	107.3	107.4	103.8	94	93	99.8	99.7	100	109.8	108.9	107.1	110.3	117.8	103.8	105	104.8	110.3	100	96.8	109.8	103.4	103.5
Q8N556	Actin filament-associated protein 1 OS=Homo sapiens OX=9606 GN=AFAP1 PE=1 SV=2	0	33.996	10	10	67	10	1	730	80.7	8.68	1069	10	0	15.3	49.3		341.2	449.8	374	489	11	10.4		14.7	17.6	15.2	15.7	20.4	11.3	230.1	14.6	231.2	11.5	100	334.6	29.6	43.2	338.4	36.7	30	45.9	189.7	181.1	100
P68032	Actin, alpha cardiac muscle 1 OS=Homo sapiens OX=9606 GN=ACTC1 PE=1 SV=1	0	312.177	53	30	5464	7	1	377	42	5.39	76137	30	0	64	100.5	96.4	91.8	92.1	92	63.7	98.1	91.3	91.7	106.1	86.8	82	95.2	77.1	91.4	108.8	98.6	113.4	96.3	100	85.1	76.8	84.2	94.3	77.3	75.3	116.6	107.9	113	100	51.5	78.6	85.2	92.3
P60709	Actin, cytoplasmic 1 OS=Homo sapiens OX=9606 GN=ACTB PE=1 SV=1	0	560.099	95	48	7373	23	1	375	41.7	5.48	144516	48	35	233.5	94.6	90.8	92.9	162.8	80.4	75.4	83.7	87.7	84.4	111.3	108.7	93.7	118.2	90.3	99.9	99.9	94.8	113.1	90.5	100	100.8	118.8	94.8	81.9	113.4	112.6	103.9	97.4	95.4	100	208.7	118	122.7	84.8
O14639	Actin-binding LIM protein 1 OS=Homo sapiens OX=9606 GN=ABLIM1 PE=1 SV=3	0	79.382	33	23	117	21	1	778	87.6	8.59	2128	23	0	69.1	52.9	115.2	121.8	168.3	127.5	95.9	60.8	94.1	82.1	40.4	91.8	82.3	72.1	88	76.8	82.6	80.5	88.9	83	100	60.2	160.5	101.5	73.3	170.5	102.8	50.9	76.8	100.6	100	47.2	78	162.5	83.1
O94929	Actin-binding LIM protein 3 OS=Homo sapiens OX=9606 GN=ABLIM3 PE=1 SV=3	0	30.619	14	10	52	8	1	683	77.8	8.54	556	10	0	137.1		74.6	218.4	119	106.2	82.7	93.6	165.2	185.2	92.3	116.4	89.3	112	98.8	75.4	96.2	85.6	106.4	87.4	100											171.6	93.6	102.7	76
O96019	Actin-like protein 6A OS=Homo sapiens OX=9606 GN=ACTL6A PE=1 SV=1	0	18.65	15	6	21	6	1	429	47.4	5.6	291	6	0		86.4		144.9		163.2	164	114.5		97.8												81.7	86.6	94.6	68.4	68.2	89.9	67.2	74.7	77	100
Q9NZ32	Actin-related protein 10 OS=Homo sapiens OX=9606 GN=ACTR10 PE=1 SV=1	0	36.241	24	9	69	9	1	417	46.3	7.37	1069	9	0	48.4	102.8	104.1	97.8	70	104.8	103.8	114.8	99.1	110.9	87.5	79.9	85.8	79.5	90.7	90.2	109.7	104	97.4	103.9	100	58.4	34.1	69.3	83.7	47.8	49.4	109.1	103.9	90.6	100	43.2	70.5	53.1	85
P61160	Actin-related protein 2 OS=Homo sapiens OX=9606 GN=ACTR2 PE=1 SV=1	0	189.964	68	27	411	27	1	394	44.7	6.74	8163	27	0	95.5	97	77.5	102	144.9	87.1	88	98	96.5	99.7	109.8	115.7	106.4	119	107.7	102.8	94.1	97.1	98	94.3	100	97	107.1	101.4	92.6	105.2	102.9	93.5	104.7	102.5	100	125.5	122.8	133.6	103.9
Q92747	Actin-related protein 2/3 complex subunit 1A OS=Homo sapiens OX=9606 GN=ARPC1A PE=2 SV=2	0	45.166	31	11	88	9	1	370	41.5	8.18	1104	11	0	53.6	105.3	117.9	98	54.7	95.2	132.9	123.2	111.7	132.5	82.1	83.1	69.9	64.5	102.7	81.3	99.7	99.8	88.6	97.3	100	80.5	79.9	96.2	88.9	82.9	79.2	106.3	113.3	106.9	100	45.4	66	62.1	80.3
O15143	Actin-related protein 2/3 complex subunit 1B OS=Homo sapiens OX=9606 GN=ARPC1B PE=1 SV=3	0	192.67	70	27	436	25	1	372	40.9	8.35	8989	27	2	102.9	101	89.3	98.9	108.5	95.7	85.5	82.3	89.8	98.1	95.2	98.5	90.5	98	90.9	90.8	96.1	95.9	91.9	92.4	100	88.5	87.8	93.1	88.1	88.9	87	95.2	99.3	98.5	100	99.9	99.9	105.1	92.7
O15144	Actin-related protein 2/3 complex subunit 2 OS=Homo sapiens OX=9606 GN=ARPC2 PE=1 SV=1	0	188.486	90	32	523	32	1	300	34.3	7.36	6804	32	0	77.1	93.2	84.7	94	122.5	86.9	99.7	88.4	83.2	94.6	101.1	90	80	85.8	93.9	90.1	95.4	94.8	89.1	93.5	100	85.4	78.9	93.7	85.4	87.2	85.2	89.8	102.9	96	100	106.4	101.9	91.7	99
O15145	Actin-related protein 2/3 complex subunit 3 OS=Homo sapiens OX=9606 GN=ARPC3 PE=1 SV=3	0	50.996	72	11	141	11	1	178	20.5	8.59	2166	11	0	68.3	94.8	72.1	92.5	157.8	84.8	98	84	87.3	107.1	103.2	96.6	98.6	103	105.1	101.3	102	99.5	89.3	94.3	100	111.5	128.9	117.2	101.2	123.9	126.8	90.2	114.8	96	100	89.3	132.1	131.8	119.5
P59998	Actin-related protein 2/3 complex subunit 4 OS=Homo sapiens OX=9606 GN=ARPC4 PE=1 SV=3	0	107.741	68	17	194	17	1	168	19.7	8.43	3715	17	0	44.3	102.1	100.7	101.8	83.5	105.3	113.8	111.6	109.8	121.8	94.6	99.5	94	89.6	99.8	101.2	103.6	103.6	94.1	101.6	100	93.2	89.4	96.8	89.9	90.8	92.6	93.6	106.4	101.7	100	93.6	104.3	101.6	94.8
O15511	Actin-related protein 2/3 complex subunit 5 OS=Homo sapiens OX=9606 GN=ARPC5 PE=1 SV=3	0	100.119	75	13	230	12	1	151	16.3	5.67	6881	13	1	101.7	96.7	89.7	106.2	101.1	98	120.1	102.9	104.9	107.6	92.4	102	95.2	96.4	100.1	98.5	103.4	98.5	93.6	96.3	100	104.2	113.8	106.3	97.5	119.4	112.3	97.7	114.9	103.7	100	101.5	114.3	109.4	106
Q9BPX5	Actin-related protein 2/3 complex subunit 5-like protein OS=Homo sapiens OX=9606 GN=ARPC5L PE=1 SV=1	0	21.217	63	6	46	5	1	153	16.9	6.6	752	6	0		97.1	77.8	88	92.1	129.5	85.5	106.9	105.9	75.3	84.4											98	90.9	92.6	97.4	88.9	96.3	95.8	112	104.6	100	82.1	129.6	117.7	97.5
P61158	Actin-related protein 3 OS=Homo sapiens OX=9606 GN=ACTR3 PE=1 SV=3	0	217.756	79	34	632	34	1	418	47.3	5.88	14796	34	0	92.3	100	93.6	97.8	110.3	92.5	92.4	101.9	91.1	102.4	99.7	94.1	93.4	94.5	91.8	93.6	106	107.2	97.1	100.7	100	103.4	105.4	104.2	93.1	108.8	104.7	94.1	105.6	101.2	100	82.4	113.7	110.5	96.5
Q9H1I8	Activating signal cointegrator 1 complex subunit 2 OS=Homo sapiens OX=9606 GN=ASCC2 PE=1 SV=3	0.001	7.504	6	2	3	2	1	757	86.3	5.16	60	2	0			108.8																													76	101.6	130.9	118.3
Q8N3C0	Activating signal cointegrator 1 complex subunit 3 OS=Homo sapiens OX=9606 GN=ASCC3 PE=1 SV=3	0	19.495	3	6	11	6	1	2202	251.3	7.09	227	6	0				44.7	62.6		92.5	94.4	105.1	93	130.8
Q15650	Activating signal cointegrator 1 OS=Homo sapiens OX=9606 GN=TRIP4 PE=1 SV=4	0	20.424	10	5	10	5	1	581	66.1	7.85	254	5	0	53.7	99.4		105.7	113.5	100					119.4	81.6	94.5	114.1	87	122.7	112	154	93.1	161.3	100	86.1	100.6	117.9	106.8	112.5	112.6	99.3	102.1	100.1	100
O95433	Activator of 90 kDa heat shock protein ATPase homolog 1 OS=Homo sapiens OX=9606 GN=AHSA1 PE=1 SV=1	0	66.76	49	18	127	18	1	338	38.3	5.53	1895	18	0	106.6	105.8	89.3	111.3	112.2	117	95.3	102.2	98.1	101.6	112.6	105.5	107.8	119.1	117	107.2	89.6	98.3	105.2	102.4	100	93.3	89.1	103.8	105.8	91.5	92.5	95.6	102.4	113.6	100	116.7	115.6	114.2	111.3
Q04771	Activin receptor type-1 OS=Homo sapiens OX=9606 GN=ACVR1 PE=1 SV=1	0	17.05	9	4	27	4	1	509	57.1	7.33	695	4	0		159.9	95.9	117.1	119.7	80.8	85.3	82.9	118.9	101.9	85.7											183	128.3	128.2	137.5	132.5	134.9	158.7	152.7	176.8	100	82.4	93.6	95.3	118.3
O14561	Acyl carrier protein, mitochondrial OS=Homo sapiens OX=9606 GN=NDUFAB1 PE=1 SV=3	0	12.466	21	4	17	4	1	156	17.4	4.93	100	4	0		88.4	135	91.2	30.7	113.8	87.8	128.3	116.5	104.9	58.1											54.1	52.9	64.7	69.6	46.3	48.8	95.5	98.8	92.6	100	21.3	38.7	41.9	65.9
P13798	Acylamino-acid-releasing enzyme OS=Homo sapiens OX=9606 GN=APEH PE=1 SV=4	0	119.784	36	20	186	20	1	732	81.2	5.48	4834	20	0	56.3	89.3	85.8	102.1	97	87.3	108.5	117.5	126.1	102.7	100.5	90.7	76.5	82.8	101	84.3	93.1	124.2	92.2	124.9	100	92.5	94.5	95.7	94.8	96.2	92	97.9	98.1	97.3	100	112.7	98	108.2	100.3
Q9H845	Acyl-CoA dehydrogenase family member 9, mitochondrial OS=Homo sapiens OX=9606 GN=ACAD9 PE=1 SV=1	0	51.763	25	14	73	14	1	621	68.7	7.96	903	14	0	73.4	112.9	69	117.4	89.4	94.8	109.2	102.9	88.8	114.1	124.4	68.4	78.6	85.6	59.7	68.5	81.7	79.7	84.9	74.1	100	117.5	81.4	85.8	133.4	81.1	54.8	134.3	113.4	129.5	100	78.9	122.7	100.4	113.9
Q96CM8	Acyl-CoA synthetase family member 2, mitochondrial OS=Homo sapiens OX=9606 GN=ACSF2 PE=1 SV=2	0	22.734	11	6	20	6	1	615	68.1	7.55	465	6	0	35.5	117.5	108.8		65.4	106.3		103.4	100.6	108.4	95	100.4	83.2	84	80	82.8	75	87.6	79.6	92.6	100	116.4	119	111.3	104.3	131.6	113.3	119.3	112.7	126.5	100	120.8	90.5	123.1	106.6
Q4G176	Acyl-CoA synthetase family member 3, mitochondrial OS=Homo sapiens OX=9606 GN=ACSF3 PE=1 SV=3	0.001	7.583	6	3	13	3	1	576	64.1	8.37	154	3	0		90.8		127.2		81.6	122.3	120.5	162.6		90.7											82.8	101.8	105.5	95.3	100.4	105.4	109.4	136.3	103.6	100
Q92604	Acyl-CoA:lysophosphatidylglycerol acyltransferase 1 OS=Homo sapiens OX=9606 GN=LPGAT1 PE=1 SV=1	0.002	5.527	6	2	6	2	1	370	43.1	8.92	80	2	0	160.1		75.1		78				88.7	93.5		126.5	123.4	118.9	113.8	87.3	73	85	101.3	110	100											92.8	87.6	67.2	92.6
P07108	Acyl-CoA-binding protein OS=Homo sapiens OX=9606 GN=DBI PE=1 SV=2	0	39.926	76	8	76	8	1	87	10	6.57	959	8	0	65.4	100.8	118.5	105.7	140.3	125.3	86	123.7	126.3	108.5	118.7	119.6	94.1	67.9	122.4	109.3	81	81.5	64.9	73.5	100	81.9	69.2	81.2	79.9	79.2	76.9	98.6	89.1	65.9	100	79	65	54.5	84.2
Q9NPJ3	Acyl-coenzyme A thioesterase 13 OS=Homo sapiens OX=9606 GN=ACOT13 PE=1 SV=1	0	21.732	38	4	46	4	1	140	15	9.14	799	4	0	66.6	98.4	101.7	104.3	114.5	99.5	98.8	66.4	101.6	107.9	102.5	119.8	102.3	93.9	106.3	110.4	93.8	78.2	96.8	83.4	100	109.7	124.7	123.4	110.5	125	126.3	103.8	100.1	96.8	100	73	107.1	125.8	123.6
P49753	Acyl-coenzyme A thioesterase 2, mitochondrial OS=Homo sapiens OX=9606 GN=ACOT2 PE=1 SV=6	0	32.7	22	8	59	8	1	483	53.2	8.47	774	8	0	67.8	104.4	70.5	147	86.5	79.3	131.2	133.6	108.8	116.2	102.5	129.6	133	109.5	108.6	132.9	123.7	77.6	122.5	70	100	92.7	93.3	99	110.3	105.9	91.7	112.6	137.7	137.1	100	52.8	67.1	95	66.7
O14734	Acyl-coenzyme A thioesterase 8 OS=Homo sapiens OX=9606 GN=ACOT8 PE=1 SV=1	0	26.349	24	5	25	5	1	319	35.9	7.56	371	5	0	81.9				88.8	100.2	90	117.9	122.6	118.6	90.2	90.9	76.5	107.9	107.5	80.2	91.3	92.3	104.4	98.9	100
Q9Y305	Acyl-coenzyme A thioesterase 9, mitochondrial OS=Homo sapiens OX=9606 GN=ACOT9 PE=1 SV=2	0	57.992	43	17	89	17	1	439	49.9	8.6	870	17	0	102.4	87.5	88.1	114.6	84.3	94.9	104	97.1	100.8	101	98.9	110.7	93.1	119	104.5	100.1	97.7	89	94	96.5	100	102.2	117.5	103.3	92.4	122.2	108.5	81.4	91.9	79.8	100	97.1	113.2	115.9	121.1
Q53H12	Acylglycerol kinase, mitochondrial OS=Homo sapiens OX=9606 GN=AGK PE=1 SV=2	0	49.161	25	13	84	13	1	422	47.1	8.09	1233	13	0	117.1	95.7	140.8	121.4	81.1	104.9	122.2	109.3	90.8	112.5	78.5	104.3	90.8	110.5	115.6	104.6	106.2	95.3	122.1	130.4	100	105.8	107	105.7	110	118.5	108.3	93.6	110	104.7	100	68.8	84.1	84.8	86
P07311	Acylphosphatase-1 OS=Homo sapiens OX=9606 GN=ACYP1 PE=1 SV=2	0	31.485	57	5	35	5	1	99	11.3	9.31	860	5	0	54.7	103.1	103.1	108.4	88.7	90.9	121.8	92.7	94.3	102.2	85.6	83.7	85.5	80.2	85.5	95	102.9	89.4	95.7	93.9	100	82.9	64.9	92.6	95.3	69.7	77.1	99.7	109.5	101.7	100	45.2	74	75	81
P14621	Acylphosphatase-2 OS=Homo sapiens OX=9606 GN=ACYP2 PE=1 SV=2	0	15.819	51	5	33	5	1	99	11.1	9.5	519	5	0	171.8	178.4	109.2	111.8	80.8	79.7	113.9	79	114.8	105.7	110.6	136	180.7	162.2	167.3	151.4	159.5	122.8	203.9	153.2	100	126.1	123.4	141.3	222.5	132.7	163.3	134.6	118	135.3	100	115	125.4	93	112.7
O75608	Acyl-protein thioesterase 1 OS=Homo sapiens OX=9606 GN=LYPLA1 PE=1 SV=1	0	55.605	71	9	110	9	1	230	24.7	6.77	2953	9	0	49.6	119.7	109.7	115.9	87.6	105.1	118.2	109.8	109.8	107.4	98.8	85.4	95.7	73.8	89.6	92.3	114.7	109.4	100.5	103.4	100	95.7	75.2	93.7	113	74.4	76.6	115.7	106.1	105	100	70.7	86.1	78.1	108.6
O95372	Acyl-protein thioesterase 2 OS=Homo sapiens OX=9606 GN=LYPLA2 PE=1 SV=1	0	49.196	59	10	86	10	1	231	24.7	7.23	1312	10	0	67.3	95.4	96.8	107.1	104.9	100.2	100.4	112.6	100.5	105.1	92.4	89.8	92.7	88.3	93.6	106.8	102.7	99.2	101.3	104.7	100	98.1	87.1	103.3	110.2	88.7	85.7	97	103.7	104.8	100	81.9	99.9	99.3	103.9
O15204	ADAM DEC1 OS=Homo sapiens OX=9606 GN=ADAMDEC1 PE=1 SV=2	0	12.171	9	4	16	4	1	470	52.7	7.34	319	4	0	35.2	105.6	110.6	139.8	97.9	182.6	109.6	110.3	192.4			87.9	94.3	82	83.1	102	110	119.9	97.7	107.5	100	129.5	125.9	111.2	109.8	118.6	111.3	105.8	116.1	100.8	100	80.1	113	70.9	73.3
Q86TH1	ADAMTS-like protein 2 OS=Homo sapiens OX=9606 GN=ADAMTSL2 PE=1 SV=1	0	9.862	3	3	9	3	1	951	104.6	6.42	74	3	0				98.7				195.9	262.1
P46108	Adapter molecule crk OS=Homo sapiens OX=9606 GN=CRK PE=1 SV=2	0	48.997	43	9	67	9	1	304	33.8	5.55	1329	9	0	106.2	98.5	83.1	90.2	90.3	101.3	116.2	92	88.3	111.2	136.8	78.5	115.6	124.1	91.3	118.9	94.6	101.5	97.7	100.5	100	96.9	81.3	100.9	104.3	93.5	90.5	103.6	95.4	96.1	100	157	98.5	121.6	118.5
Q9NVZ3	Adaptin ear-binding coat-associated protein 2 OS=Homo sapiens OX=9606 GN=NECAP2 PE=1 SV=1	0	37.283	47	9	80	9	1	263	28.3	8.38	1627	9	0	138.1	104.3	101.5	106.8	96.6	108.1	109.3	99.5	89.3	98	102.6	108.8	104	118.3	109.7	102.8	91.9	96.1	93.8	102.2	100	115.3	102.9	109.3	119.3	108.1	108.7	102	115.1	107.6	100	84.8	103.1	102.8	95.5
P07741	Adenine phosphoribosyltransferase OS=Homo sapiens OX=9606 GN=APRT PE=1 SV=2	0	46.851	59	10	88	10	1	180	19.6	6.02	2035	10	0	162.5	103.3	105.3	104.9	89.2	108.5	99.8	125.8	99.8	100	98.4	98.8	94.3	112.1	94.8	99.6	106.2	104.6	95.6	106	100	99.9	90.3	101	107.8	93.5	101.7	116.1	106	109	100	108	92.5	87.8	105.7
Q8TB61	Adenosine 3'-phospho 5'-phosphosulfate transporter 1 OS=Homo sapiens OX=9606 GN=SLC35B2 PE=1 SV=1	0.002	5.267	5	2	11	2	1	432	47.5	9.16	187	2	0	37.1	152.3					87.8	160.8	139.5			74.1	68.4	109.5	89.5	105.6	116.8	107.9	117.4	137	100	103.1	62.4	122	115.7	124.4	107.6	129	90.6	103.5	100
P55263	Adenosine kinase OS=Homo sapiens OX=9606 GN=ADK PE=1 SV=2	0	39.203	29	9	50	9	1	362	40.5	6.7	728	9	0	147.1	102.4	36	109.8	87.3	87.1	79.2	78.4	70.9	102.6	77.4	101.7	103	116.4	96.1	97.8	50.1	62.9	54.6	65.3	100	137.1	134.6	127.4	103.5	131.8	149.4	83	125	84.4	100	192.1	196.1	194	136.2
Q96HN2	Adenosylhomocysteinase 3 OS=Homo sapiens OX=9606 GN=AHCYL2 PE=1 SV=1	0	131.878	42	30	282	14	1	611	66.7	7.36	4436	30	15	99	86.2	88.3	88.9	128.6	105.5	90.4	93.5	89.9	96.9	90	100.8	99.5	99.6	99.2	93.3	88.6	95.8	84.8	93.7	100	127.1	140.1	108.2	97.3	132.7	143.5	88.7	94.8	85.1	100	110.2	116.8	91.8	96.1
P23526	Adenosylhomocysteinase OS=Homo sapiens OX=9606 GN=AHCY PE=1 SV=4	0	93.06	46	21	190	20	1	432	47.7	6.34	3798	21	0	53.2	97.7	96.3	104.9	86.4	101.3	102.2	54.3	100.4	103.7	94.2	95.6	84.3	80.1	107.1	98.9	103.2	93.5	101.8	92	100	101	84.4	97.5	106.3	88.7	85.5	96.5	99	96	100	89.5	98.1	112.1	96.3
O43306	Adenylate cyclase type 6 OS=Homo sapiens OX=9606 GN=ADCY6 PE=1 SV=2	0	129.381	30	30	206	30	1	1168	130.5	8.22	3496	30	0	84	153.2	114.4	97.7	83.6	110.5	112.2	117.7	105.9	99.5	93.8	99.5	86.1	116.8	105.5	86.1	92.2	106.5	88.4	107.9	100	108.4	112.4	132.9	142.3	119	108.5	162.5	132.6	149.3	100	92.6	103.9	89.6	108.6
P54819	Adenylate kinase 2, mitochondrial OS=Homo sapiens OX=9606 GN=AK2 PE=1 SV=2	0	94.535	71	14	226	14	1	239	26.5	7.81	5306	14	0	81.1	96	98.1	109.2	97.6	92.4	105	107.1	94.9	108.1	101.4	102.7	106.7	97	102.6	100.3	93.8	84.7	94.9	83.6	100	116.5	72.7	110.7	114.1	72.4	107.9	97.4	106.6	96	100	88.4	122.7	117.7	114.3
P00568	Adenylate kinase isoenzyme 1 OS=Homo sapiens OX=9606 GN=AK1 PE=1 SV=3	0	87.898	75	15	147	15	1	194	21.6	8.63	2351	15	0	109	91.7	81.8	99.4	107.6	93.6	92.2	99.5	99.6	108.1	87.6	120.9	120	125.6	112	115.5	97.4	104.7	100.4	100.4	100	120.9	105.8	100.4	115.3	101.2	105.4	97.2	101.4	92.3	100	110.1	125.5	124	114.4
P30566	Adenylosuccinate lyase OS=Homo sapiens OX=9606 GN=ADSL PE=1 SV=2	0	66.305	31	12	109	12	1	484	54.9	7.11	2712	12	0	90.8	84.9	48.7	94	110.1	90.4	86.5	86.1	90.7	78.4	85.7	96.9	96.7	103.6	99.6	97.1	92	88	94.4	96.1	100	86.3	85.4	89.7	90.9	87.6	94.8	93	96.5	91.9	100	127.1	131.6	148.2	119.4
P30520	Adenylosuccinate synthetase isozyme 2 OS=Homo sapiens OX=9606 GN=ADSS PE=1 SV=3	0	35.301	22	11	41	11	1	456	50.1	6.55	468	11	0	185	112	100.3	104	83.1	76	94.6	95.5	88.3	101.7	95.6	109.1	74.7	95.1	134.6	135.2	152.4	159.5	173.9	123.7	100	78	62.3	101.6	114.3	65.6	73.4	108.1	111.6	123	100	121.4	124.1	118.3	92.1
Q01518	Adenylyl cyclase-associated protein 1 OS=Homo sapiens OX=9606 GN=CAP1 PE=1 SV=5	0	411.931	81	52	1421	52	1	475	51.9	8.06	20843	52	0	110.2	94.9	91.2	96.8	111.5	102.4	95.7	98.3	93.4	102.9	102	105.5	98	103.9	101.3	99	96.8	100.6	90.5	94.2	100	102.3	95.5	99.9	101.5	95.9	100.7	99.8	102.6	98.5	100	92.1	103.9	101.4	97.8
Q9HDC9	Adipocyte plasma membrane-associated protein OS=Homo sapiens OX=9606 GN=APMAP PE=1 SV=2	0	63.562	48	16	126	16	1	416	46.5	6.16	2249	16	0	29.9	119.5	149.6	104.1	82.8	104	187.4	93.2	110.4	100.6	84	53.4	53.8	60.9	63.5	66	87.1	92	74.7	97.8	100	89.6	70.4	98.3	95.3	85.1	83	108.2	86.7	96.4	100	54.5	67.7	62	76.2
P05141	ADP/ATP translocase 2 OS=Homo sapiens OX=9606 GN=SLC25A5 PE=1 SV=7	0	110.222	52	22	308	6	1	298	32.8	9.69	6398	22	0	78.3	105.7	105	93	107.8	96.4	127	114.6	114.3	104	111.7	91.9	107	89	89.5	98.7	85.1	106.4	69	111	100	93.9	100	92.3	89.6	85.8	97	76.4	101.6	91.4	100	103.9	100.8	111.5	86.3
P12236	ADP/ATP translocase 3 OS=Homo sapiens OX=9606 GN=SLC25A6 PE=1 SV=4	0	104.471	56	23	277	7	1	298	32.8	9.74	4882	23	17	110.4	106.5	105.9	109	83.2	113.3	126.8	107.2	118.8	115	96.3	106.6	103.3	106.2	105.3	113.1	88.5	104.3	80.9	111.8	100	103.3	99.5	99	110.8	90.2	92.4	97.3	101.3	102.9	100	89.7	94.2	99	89.6
Q9BRR6	ADP-dependent glucokinase OS=Homo sapiens OX=9606 GN=ADPGK PE=1 SV=1	0	14.646	11	4	18	4	1	497	54.1	6.2	289	4	0	72.5	75.5		98.5	123.9	85.4	89.8	31.2	45.6	114.5		100.6	99.2	100.6	91.8	95.5	81.6	107.6	83.9	117.3	100	103	93.7	112.6	76.8	90.6	83.4	51.2	94.7	81.6	100
Q9BW91	ADP-ribose pyrophosphatase, mitochondrial OS=Homo sapiens OX=9606 GN=NUDT9 PE=1 SV=1	0.003	5.094	6	2	4	2	1	350	39.1	8.22	0	2	0								86.2	96.7
P28907	ADP-ribosyl cyclase/cyclic ADP-ribose hydrolase 1 OS=Homo sapiens OX=9606 GN=CD38 PE=1 SV=2	0	16.649	16	5	28	5	1	300	34.3	7.66	381	5	0	63.8	84.1	69.6	72.6	92.2	85.2	79.1	52.9	79.9	85.7	77.5	249.5	207.5	47	212.6	223.7	78.1	92.5	92.7	79.5	100	127.5	318.7	107	107	358.1	103.8	92.4	91.1	93.6	100	61.8	83.1	104	119.5
P18085	ADP-ribosylation factor 4 OS=Homo sapiens OX=9606 GN=ARF4 PE=1 SV=3	0	98.884	69	13	229	7	1	180	20.5	7.14	5977	13	0	23.5	112.5	178	103.7	64.6	154.1	171.8	134.3	139.5	128.8	77	64.4	77.8	59.4	81.2	89.5	118.2	120.5	110.2	123.8	100	68.4	43.6	75	91.9	52.8	54.4	103.8	96	108.1	100	34.9	57.6	48.5	73.4
P84085	ADP-ribosylation factor 5 OS=Homo sapiens OX=9606 GN=ARF5 PE=1 SV=2	0	113.665	84	15	201	8	1	180	20.5	6.79	4875	15	0	57.1	100.3	101.8	118.3	94.5	96.1	110.3	125.7	140.7	118.3	91.7	94.6	94.8	80.2	84.7	90.4	116.5	110.5	97.1	121.3	100	82.6	63.2	83.9	93.7	78.9	66	97.2	106.5	98.8	100	47.2	105.1	79.3	110
P62330	ADP-ribosylation factor 6 OS=Homo sapiens OX=9606 GN=ARF6 PE=1 SV=2	0	50.628	61	10	69	9	1	175	20.1	8.95	964	10	0	27.3	95.6	99.9	111.2	62	113.9	122.4	88.2	105.3	104.1	80.5	80.6	81.6	79.9	95.2	105.9	98.3	106.3	96	114.4	100	87.8	68.2	84.6	105.2	79.4	78.4	106.4	92.7	106.1	100	99.3	112.9	108.6	109.2
Q8N6T3	ADP-ribosylation factor GTPase-activating protein 1 OS=Homo sapiens OX=9606 GN=ARFGAP1 PE=1 SV=2	0	37.375	35	10	42	10	1	406	44.6	5.66	645	10	0	155.4	104.3	84.6	116.7	107.4	68.5	77.7	83.4	112	73.4	82.2	101.1	100.1	102	90.9	88.9	86	83.2	75.9	81.5	100	97.8	118.7	93.6	108.2	103	90.1	114.3	105.5	99.8	100	87.6	97.2	68.3	102.1
Q8N6H7	ADP-ribosylation factor GTPase-activating protein 2 OS=Homo sapiens OX=9606 GN=ARFGAP2 PE=1 SV=1	0	62.17	25	17	149	17	1	521	56.7	7.99	2558	17	0	77.3	109.4	107.8	96.3	101.9	99	90.5	108.4	94.6	108.6	96.7	100.6	103.7	106	109.6	124.1	105.2	104.5	102.4	115	100	107.7	100.8	123.3	102.6	107.2	100.6	98	107.2	113.1	100	106.8	102.8	99.8	92.4
Q9NP61	ADP-ribosylation factor GTPase-activating protein 3 OS=Homo sapiens OX=9606 GN=ARFGAP3 PE=1 SV=1	0	46.669	27	13	75	13	1	516	56.9	7.36	877	13	0	97.7	110.7	113.5	83.9	83.7	119.1	98.4	88.3	90.8	88	105	103.1	114.4	110.4	114.1	111.7	103.6	107.9	116.7	149.1	100	87.4	89.8	91	100.2	108.3	100.9	91.3	105.3	112.8	100	93.2	92	83.2	83.6
Q9UJY5	ADP-ribosylation factor-binding protein GGA1 OS=Homo sapiens OX=9606 GN=GGA1 PE=1 SV=1	0	20.685	8	6	37	5	1	639	70.3	5.29	500	6	0	28	116.8	128.8	119.3	88.6	115.1	122.9	110.5	135.2	154.4	97.2	46.5	83.6	65.1	80.7	94.7	111.2	124.9	118.3	113.9	100	88.5	40.5	102.5	103.1	56.7	45.5	119.2	103.2	116.5	100	59.7	71.6	77.3	103.6
Q9NZ52	ADP-ribosylation factor-binding protein GGA3 OS=Homo sapiens OX=9606 GN=GGA3 PE=1 SV=1	0	31.076	14	9	51	8	1	723	78.3	5.58	809	9	1	68.8	108.4	83.2	89.7	100	91.6	99.4	100	95.7	93.8	95.8	101.3	94.7	88	101	93	99.1	100.1	113.6	107.6	100	108.1	106.4	108.8	122.9	110.1	98.7	101.3	116.5	107.4	100	94	104.9	106.5	114
P40616	ADP-ribosylation factor-like protein 1 OS=Homo sapiens OX=9606 GN=ARL1 PE=1 SV=1	0	23.156	33	4	20	4	1	181	20.4	5.72	449	4	0	15.9		88		99.5	118.2	143.3	114.8	91.3	101.7	86.7	37.4	46.2	41.3	57.5	63.7	96.5	102	101.3	113.6	100											104.2	85.1	79.2	88.5
Q9NXU5	ADP-ribosylation factor-like protein 15 OS=Homo sapiens OX=9606 GN=ARL15 PE=1 SV=1	0	15.995	36	5	21	5	1	204	22.9	5.63	313	5	0	115.2	125.2	137.1	81.9	125.4	75.2	125.1	86.5	99.3		153.9	129	109.5	126	129.1	111.6	100.6	102.4	114.9	113.1	100	93.1	106.7	92.2	81.5	116.8	100	83.6	114.8	108.5	100	154.4	101.1	129.8	108.9
P36404	ADP-ribosylation factor-like protein 2 OS=Homo sapiens OX=9606 GN=ARL2 PE=1 SV=4	0	8.862	11	2	22	2	1	184	20.9	6.34	390	2	0	39.7	110.4	129.5	130.8	110.8	125.9	143.1	125.5	117.5	110.2	75.2	63.1	65.7	82.3	71.2	71.3	96.2	122.2	91	126.9	100	84.9	77.6	91.5	94.1	108.1	76.6	119.3	116.7	106.1	100	69.7	75.3	74.5	85.4
P36405	ADP-ribosylation factor-like protein 3 OS=Homo sapiens OX=9606 GN=ARL3 PE=1 SV=2	0	25.732	50	7	34	7	1	182	20.4	7.24	627	7	0	74.4	92.6	88.7	111.1	114.1	70.2	106.4	98.5	104.1	94.9	89.8	95.6	75.9	89.5	80.7	64.6	119.9	111.6	102.2	109.1	100	88.3	83.1	96.4	88.2	90	91.8	102.5	108.8	97	100	105.2	110.2	106.4	116.6
Q15041	ADP-ribosylation factor-like protein 6-interacting protein 1 OS=Homo sapiens OX=9606 GN=ARL6IP1 PE=1 SV=2	0	14.323	12	3	37	3	1	203	23.3	9.32	326	3	0	69.1	94	93.4	88.2	111.2	102.7	93.6	117.6	104.9	86.8	118.6	92.6	99.1	99.5	99.5	87.1	95.6	92.2	96.1	100.5	100	107.1	107.7	95.2	106.5	100.4	98.9	95.9	112.8	120.5	100	93.5	88.3	126.3	90.2
Q96BM9	ADP-ribosylation factor-like protein 8A OS=Homo sapiens OX=9606 GN=ARL8A PE=1 SV=1	0	80.78	53	11	121	3	1	186	21.4	7.77	2520	11	0	57.3	89.3	76.2	136.3	93.5	99.2	89.4	102.4	95.3	87.6	77.4	98.6	100.6	97.2	98.5	105.3	94.1	101.2	95.9	98.6	100	90.7	94.4	93.7	108	115.1	101.2	110.4	103.6	104.2	100	77.2	115.7	86.4	150.8
Q9NVJ2	ADP-ribosylation factor-like protein 8B OS=Homo sapiens OX=9606 GN=ARL8B PE=1 SV=1	0	76.577	53	13	135	5	1	186	21.5	8.43	2938	13	8	28.8	108.1	121.7	116.9	88.8	118.6	117.8	106.4	109.9	116.1	95.9	84.9	81.7	79.9	92.5	98.6	103.5	118.8	108.6	118	100	110.5	79.4	102.7	114.5	88.2	90.4	101.2	111.8	118.5	100	39.7	82.8	61.7	107.9
Q13795	ADP-ribosylation factor-related protein 1 OS=Homo sapiens OX=9606 GN=ARFRP1 PE=1 SV=1	0.001	6.608	8	2	8	2	1	201	22.6	7.56	191	2	0	242.3	126.1			99.6				134.5		115.9	164.9	137.5	176.8	146.1	128.4	105.1	132.6	151.1	126.8	100	82.7	93.3	113.1	134.6	127.1	106.5	105	107.4	105.9	100
Q9UKK9	ADP-sugar pyrophosphatase OS=Homo sapiens OX=9606 GN=NUDT5 PE=1 SV=1	0	47.387	40	9	89	9	1	219	24.3	4.94	1526	9	0	129.4	84.9	67	94	110.8	96.5	87.6	101.9	81.2	101	91.3	120	98.1	121.2	113.1	105.3	87.3	87.6	95.2	85.1	100	102	100.7	104.4	100.1	98.3	101.4	90.2	95.9	92.3	100	118.4	116.8	134.4	117.3
P43652	Afamin OS=Homo sapiens OX=9606 GN=AFM PE=1 SV=1	0.001	7.347	4	3	9	3	1	599	69	5.9	43	3	0								82.3
Q9Y4W6	AFG3-like protein 2 OS=Homo sapiens OX=9606 GN=AFG3L2 PE=1 SV=2	0	62.757	25	17	78	17	1	797	88.5	8.66	1140	17	0	63.9	89.2	103.8	104.9	82.1	107.2	109.9	99.9	103.8	101.2	91.4	87.6	92.6	75.7	95.8	94.6	101.6	96.9	89.5	97.9	100	87.6	78.9	82.1	96.7	81.6	82.5	95.5	99	86.5	100	38.7	65.2	63	113.7
O43488	Aflatoxin B1 aldehyde reductase member 2 OS=Homo sapiens OX=9606 GN=AKR7A2 PE=1 SV=3	0	83.712	53	15	166	15	1	359	39.6	7.17	3202	15	0	90.6	103.9	89	109.9	78.7	83	97.1	93	113.6	87.2	94.6	79.9	120.9	91.8	85.7	138.9	119.3	92.8	102.6	91.3	100	78.2	65.4	80.4	100.1	68.9	65.6	104.6	79.9	86	100	81	101.8	96.9	81.7
Q6ULP2	Aftiphilin OS=Homo sapiens OX=9606 GN=AFTPH PE=1 SV=3	0	10.262	3	3	20	3	1	936	102.1	4.54	195	3	0	134.5	106.8	74.5	226.6	102.5		134.5	145.4	73.1		164.8	85.3	91.3	98.3	87.7	101.5	77.2	88.4	88.2	106.7	100	98.5	98.5	105.1	124.4	110.7	97.7	103.1	120.1	125.4	100	134.8	73.7	73.7	64.3
O00170	AH receptor-interacting protein OS=Homo sapiens OX=9606 GN=AIP PE=1 SV=2	0	47.577	39	11	68	11	1	330	37.6	6.29	1226	11	0	74.7	103.3	90.6	103.8	72.9	81.4	94.2	104.2	97.4	88	102.5	103.4	87.2	98.2	105.4	108.9	101	99.3	97.4	98.9	100	106.8	102.3	119.1	110.5	107.5	105	100.9	104.9	105.4	100	93.9	96.2	99.6	97.9
Q12802	A-kinase anchor protein 13 OS=Homo sapiens OX=9606 GN=AKAP13 PE=1 SV=2	0	14.652	1	4	16	4	1	2813	307.4	5.24	152	4	0	108.5		80		172.7	139.4			118.5	99		82.7	95.6	173.9	129.9	137.8	147.8	127.7	182.4	177.6	100											442	141.6	213.6	182.5
P49588	Alanine--tRNA ligase, cytoplasmic OS=Homo sapiens OX=9606 GN=AARS PE=1 SV=2	0	244.619	46	47	480	47	1	968	106.7	5.53	10258	47	0	91.4	102	67.3	93.8	110.6	107.1	103.6	100.7	89.3	96.9	106.4	106.5	114.5	126	109.9	109.3	88	84.7	97.1	92.7	100	99.3	106.7	113.5	100.8	107.3	110.8	105.2	105.5	106.3	100	116.9	107.6	108.8	101.1
Q5JTZ9	Alanine--tRNA ligase, mitochondrial OS=Homo sapiens OX=9606 GN=AARS2 PE=1 SV=1	0	9.478	3	3	4	3	1	985	107.3	6.27	120	3	0								143
P14550	Alcohol dehydrogenase [NADP(+)] OS=Homo sapiens OX=9606 GN=AKR1A1 PE=1 SV=3	0	64.861	57	13	101	13	1	325	36.6	6.79	2729	13	0	185.5	99.4	88.1	102.1	111.4	110.6	70.1	109.9	117.1	94.4	95.7	98.8	100.8	204.7	94.7	96.1	100.1	90.1	96.7	91.1	100	119.7	120.2	113.3	121.3	109.7	114.6	110.9	76	66.1	100	103.8	105	121	121.4
P11766	Alcohol dehydrogenase class-3 OS=Homo sapiens OX=9606 GN=ADH5 PE=1 SV=4	0	99.378	49	19	230	19	1	374	39.7	7.49	3494	19	0	52.1	104.6	105.6	107.4	87.4	96.8	114.5	112.2	112.4	116.6	79.3	79.4	90.3	71.3	83.6	94.1	119.8	112.7	105.2	111.2	100	84.4	66.3	89.3	106.1	67.5	68.8	112.7	98.2	99.8	100	89.8	108	100.8	104.1
Q8IZ83	Aldehyde dehydrogenase family 16 member A1 OS=Homo sapiens OX=9606 GN=ALDH16A1 PE=1 SV=2	0	74.719	26	15	180	15	1	802	85.1	6.79	4423	15	0	57	91.9	106.2	104.9	90.4	97.2	99	80.3	99.4	98.6	101.8	101.5	99.2	88	97.1	94.8	63.7	97	66.9	96.1	100	105.7	83.5	90	101.5	86.3	90	96.2	53.7	53.5	100	76.5	83.7	104.8	97.6
P42330	Aldo-keto reductase family 1 member C3 OS=Homo sapiens OX=9606 GN=AKR1C3 PE=1 SV=4	0.001	6.701	8	2	5	2	1	323	36.8	7.94	88	2	0			92			83.6		84.4	86.5																							119.6	118.5	144.2	93.9
Q96C23	Aldose 1-epimerase OS=Homo sapiens OX=9606 GN=GALM PE=1 SV=1	0	18.326	19	5	16	5	1	342	37.7	6.65	284	5	0	52.2		105	103.5	215.1	92.3	106.4	91.5		99.4	99.3	89.2	101.5	91.6	119	113.4	71.5	63.7	78.6	76	100											104.8	103.3	189.8	143.2
P15121	Aldose reductase OS=Homo sapiens OX=9606 GN=AKR1B1 PE=1 SV=3	0	56.263	59	15	109	15	1	316	35.8	6.98	1671	15	0	110.7	100.2	102.4	101.2	80.3	107.9	97.3	113.4	119.5	99.7	88.9	65.2	83.2	99	72.7	95.3	105.2	100.3	102.3	102.7	100	73.6	61.6	96.6	99	71.3	67.5	103.7	95.1	101.1	100	83.8	98.1	115.1	97.9
O00116	Alkyldihydroxyacetonephosphate synthase, peroxisomal OS=Homo sapiens OX=9606 GN=AGPS PE=1 SV=1	0	111.765	43	23	172	23	1	658	72.9	7.34	3376	23	0	99.8	97.9	86.1	104	106.9	86.2	91.3	94.5	90.7	102.6	102.9	85	101.6	106.4	88.6	101.5	100.2	98.7	106.3	106.4	100	87.4	99.3	110.2	96.6	104.5	104.1	105.1	105.6	106.2	100	91.3	114.4	102	101.5
P55008	Allograft inflammatory factor 1 OS=Homo sapiens OX=9606 GN=AIF1 PE=1 SV=1	0.001	5.317	12	2	5	2	1	147	16.7	6.24	38	2	0		97.9							97.6		129.6											116	109.3	107.8	141	78.2	113.9	150	148.7	123.7	100
Q6PD74	Alpha- and gamma-adaptin-binding protein p34 OS=Homo sapiens OX=9606 GN=AAGAB PE=1 SV=1	0.001	7.306	8	3	13	3	1	315	34.6	4.64	124	3	0				120	83.5	114.3	104.9	132.5	108	107.6	82.6
Q9BYC5	Alpha-(1,6)-fucosyltransferase OS=Homo sapiens OX=9606 GN=FUT8 PE=1 SV=2	0	45.966	30	15	70	15	1	575	66.5	7.66	952	15	0	68.2	79	64.6	82.6	151.6	69.4	80.6	69.4	105.1	83.1	79.2	100.6	85.3	110	97.4	94.9	135.8	82	162.8	92	100	76.2	68.3	142.4	82.8	76.8	156.7	79.7	167.6	190.5	100	173.1	188.2	99.1	76.6
Q5VST6	Alpha/beta hydrolase domain-containing protein 17B OS=Homo sapiens OX=9606 GN=ABHD17B PE=1 SV=1	0	20.7	23	4	15	4	1	288	32.2	6.29	306	4	0	61.1		128.2	80.3	89	116.3		85.1	101.7	91.1		72.4	81	71.4	79.4	63	73.1	79.9	60.2	89.7	100											145.5	144.7	134.1	140
Q9H553	Alpha-1,3/1,6-mannosyltransferase ALG2 OS=Homo sapiens OX=9606 GN=ALG2 PE=1 SV=1	0	12.171	13	4	10	4	1	416	47.1	7.05	98	4	0		96.6	68.2				94.6	94.2			316.1											89.1	106	106.4	87.3	112.4	106.4	94.6	115	111.2	100	165.6	158.2	207.9	149.2
P26572	Alpha-1,3-mannosyl-glycoprotein 2-beta-N-acetylglucosaminyltransferase OS=Homo sapiens OX=9606 GN=MGAT1 PE=1 SV=2	0	9.986	8	3	17	3	1	445	50.8	9.16	267	3	0	395.5	79.1	104.7		116.4	104.7		76.2	105.7	125	113.9	295.5	186.9	463.5	176.4	335.2	247.2	205.3	156.8	256.5	100	95.6	104.1	99.8	84	110.6	138.1	81.9	108.9	98.6	100	183.1	118.7	142.5	96.1
Q9UQ53	Alpha-1,3-mannosyl-glycoprotein 4-beta-N-acetylglucosaminyltransferase B OS=Homo sapiens OX=9606 GN=MGAT4B PE=1 SV=1	0	9.986	6	3	15	3	1	548	63.2	7.87	148	3	0				88.3	104.9	104.8	62.5	103.3	83.6	90.7	104.7
Q10469	Alpha-1,6-mannosyl-glycoprotein 2-beta-N-acetylglucosaminyltransferase OS=Homo sapiens OX=9606 GN=MGAT2 PE=1 SV=1	0	21.761	15	5	16	5	1	447	51.5	8.76	256	5	0				82.8	65			157.5	134.6	124.4	114.1
P02763	Alpha-1-acid glycoprotein 1 OS=Homo sapiens OX=9606 GN=ORM1 PE=1 SV=1	0	30.583	30	5	51	4	1	201	23.5	5.02	857	5	0	27.8	148.6	196.3	118.8	59.4	219.7	123.8	149.4	161.4	61.8	87.7	41.2	51.3	38.3	80.2	71.4	81.3	91	181.7	130.8	100	85	62.5	100	119.6	75.3	89	55.5	67.1	128.6	100	174.3	87.4	106.1	128.5
P19652	Alpha-1-acid glycoprotein 2 OS=Homo sapiens OX=9606 GN=ORM2 PE=1 SV=2	0	15.244	24	5	22	4	1	201	23.6	5.11	175	5	1	57	81.9	75.8	100.2	95.7	87.6	140.6	82	91.3	88.5	71.7	79.1	105.9	53.8	124.8	127.5	133	46.6	147.6	88.7	100	140.2	97.1	171	142.6	126.6	178.7	66.6	93	90.1	100	119	167.1	189.9	109.4
P01011	Alpha-1-antichymotrypsin OS=Homo sapiens OX=9606 GN=SERPINA3 PE=1 SV=2	0	32.554	22	8	70	8	1	423	47.6	5.52	793	8	0	23.9	130.7	153.4	84.1	84.2	138.7	127	71.1	81.3	69.5	173.7	69.1	72.1	53.4	113.9	88.3	75.2	79.6	164.6	184	100	79.7	71.2	101.4	80.8	94.1	103	58.4	88.5	143	100	191.7	100.9	109.2	104.2
P01009	Alpha-1-antitrypsin OS=Homo sapiens OX=9606 GN=SERPINA1 PE=1 SV=3	0	136.697	65	32	311	32	1	418	46.7	5.59	4068	32	0	64.5	173.5	134.5	87.9	99.4	112.2	83.1	110.2	97	86.6	128.3	66.9	69	67.3	99	86.8	111.6	116.1	147	145.2	100	101.5	53.4	82.3	122.4	66.8	73.6	100.2	95.7	131.2	100	173.9	104	80.6	93.8
P04217	Alpha-1B-glycoprotein OS=Homo sapiens OX=9606 GN=A1BG PE=1 SV=4	0	43.86	23	9	67	9	1	495	54.2	5.86	1590	9	0	140.1	100.9	98.6	88.8	115.1	132.3	110.4	108.2	190.8	98.4	98	111.6	116.2	100.5	111.7	128.9	93.4	110.2	85.3	107	100	118	72	114	114.9	74.9	113.4	101	86.6	77.5	100	104.3	108.4	94.2	95.7
P08913	Alpha-2A adrenergic receptor OS=Homo sapiens OX=9606 GN=ADRA2A PE=1 SV=3	0	22.017	13	5	22	5	1	450	48.9	9.74	520	5	0		126.6		83.9	77.5	60.8	101	95.3		82.6	122.3	134.7	115.5	94.1	206.8	117.9	124.1	85.1	93.9	79.8	100	135.8	217.7	128.5	118.8	218.8	150.8	104.9	109.7	101	100
P08697	Alpha-2-antiplasmin OS=Homo sapiens OX=9606 GN=SERPINF2 PE=1 SV=3	0	12.395	9	5	16	5	1	491	54.5	6.29	195	5	0	67.6	71	118.3	80.6	71.5	116.3		158.8		111.3	30.9	133	121.9	100.3	151	177.1	130.4	117.4	106.4	103.8	100	119.9	104	102	95.4	133.4	102.8	148.9	119.5	112	100	51.8	48	43.5	74.8
P02765	Alpha-2-HS-glycoprotein OS=Homo sapiens OX=9606 GN=AHSG PE=1 SV=1	0	20.397	12	5	53	5	1	367	39.3	5.72	711	5	0	44.2	109.5	110.7	74.6	70.4	116.4	104.8	113.9	111.6	109.5	83.6	79.7	158.9	75.9	77.4	158.2	92	98.4	78.2	82.2	100	128.3	73.7	112.7	148.8	72.2	90.7	105.2	84	66.4	100	56.9	97.2	90.6	130.6
P01023	Alpha-2-macroglobulin OS=Homo sapiens OX=9606 GN=A2M PE=1 SV=3	0	58.679	12	14	37	14	1	1474	163.2	6.46	437	14	0	107.2	161.8			94.7	97.4		98.7	111.2	87.3		68.7	76.3	92	154.5	99.8	109.1	125.3	135.5	179.2	100	129	80.4	73.4	117.5	70.9	61.5	156.9	98.3	91.2	100
P12814	Alpha-actinin-1 OS=Homo sapiens OX=9606 GN=ACTN1 PE=1 SV=2	0	873.653	90	105	3001	71	1	892	103	5.41	55724	105	33	115.6	74.4	126.1	116.8	159.4	74.7	63.1	71.3	63.1	66.4	137.5	104.3	111.6	99.5	86.6	93.3	108	98.6	127.1	76	100	115.6	133.6	106.5	99.2	115.6	119.4	117.4	124.1	105.7	100	173.5	95.2	98.4	99.3
O43707	Alpha-actinin-4 OS=Homo sapiens OX=9606 GN=ACTN4 PE=1 SV=2	0	621.694	80	90	1551	59	1	911	104.8	5.44	29473	90	0	122.6	75.6	96.3	118.8	164.5	74.6	64.8	62.3	60.1	66	133.9	113.1	112.2	136.5	91.5	94.9	103.3	84.3	134.7	72.3	100	123.8	130.2	107.7	99.4	121.3	117.2	102.5	115.2	96.3	100	163.3	110.3	135.3	102.5
P35611	Alpha-adducin OS=Homo sapiens OX=9606 GN=ADD1 PE=1 SV=2	0	175.514	43	32	244	32	1	737	80.9	5.83	5157	32	0	55.1	107.2	98.1	91.6	104.3	123.4	116.1	103	78.8	92	74.6	83.9	87.9	82.8	102	85.4	104.4	106	107.4	113.3	100	96.8	80.6	88.2	108.2	82.5	81.6	106.1	100	96	100	85.2	86.7	78.4	106.7
P49419	Alpha-aminoadipic semialdehyde dehydrogenase OS=Homo sapiens OX=9606 GN=ALDH7A1 PE=1 SV=5	0	20.453	11	5	28	5	1	539	58.5	7.99	492	5	0	190.1	89.7	132	104.9			86.3	74.6	147.4	79.2	104.7	82.8	123.2	153.4	90.7	101.8	132.1	63.2	135.5	112.8	100	121.5	177	113.7	136.1	181	131.2	102.4	137.4	110.7	100	57.6	74.3	57.2	185
P61163	Alpha-centractin OS=Homo sapiens OX=9606 GN=ACTR1A PE=1 SV=1	0	124.854	69	22	246	12	1	376	42.6	6.64	5257	22	10	81.8	103.2	113.2	99.8	79.3	102.7	100.2	111	105.6	111.1	97.2	86.7	92.6	96.1	90.7	100.3	103.8	100	97.2	95.8	100	87.5	77	91.4	103.7	85.2	82.4	114.2	109.9	113.5	100	60	69.6	66.7	93.7
O43768	Alpha-endosulfine OS=Homo sapiens OX=9606 GN=ENSA PE=1 SV=1	0	50.784	80	12	111	11	1	121	13.4	7.24	1127	12	2	158.5	111.4	137.3	96.9	85.1	103.2	84.8	99.4	108.3	99.7	74.1	94.5	104.6	100.1	101.1	99.5	103.3	98.1	103.3	93.2	100	90.5	72.2	93	100.8	70.4	74.8	127.5	111	118.3	100	58.7	83.3	80	87
P06733	Alpha-enolase OS=Homo sapiens OX=9606 GN=ENO1 PE=1 SV=2	0	401.757	88	46	1237	42	1	434	47.1	7.39	21379	46	4	201.3	102.1	92.5	102.3	106.7	95.4	94	98.9	90.5	95.9	106.5	115.9	106.3	124.1	115	107.8	100.1	102	99.8	98.2	100	126	126	121.2	116.4	118	121.5	100.3	110.8	99.6	100	118.7	109	114.4	121.1
P06280	Alpha-galactosidase A OS=Homo sapiens OX=9606 GN=GLA PE=1 SV=1	0	27.744	15	6	41	6	1	429	48.7	5.6	783	6	0	100.3	96	76.6	93.6	70.5	102.3	122.2	74.7	120.5	108	98	145.1	75.4	101.7	131.2	77.9	106.1	90	110.6	108.5	100	109.1	118	79.2	107.6	123.4	72.5	94.9	76	85.5	100	102.2	120.5	106.1	69.9
Q9NZD4	Alpha-hemoglobin-stabilizing protein OS=Homo sapiens OX=9606 GN=AHSP PE=1 SV=1	0	14.021	39	4	18	4	1	102	11.8	5	466	4	0	60.4	396.9			55.9		51.6		42.7		187.8	62.8	87.2	74.9	61.5	96.8	80.7	59.6	466.9	173.3	100	14.9	3.2	9.4	206	49	5.7	10.7	10.2	18.7	100
Q16706	Alpha-mannosidase 2 OS=Homo sapiens OX=9606 GN=MAN2A1 PE=1 SV=2	0	84.611	19	23	105	22	1	1144	131.1	7.58	1107	23	1	47.8	115.9	120.3	108.4	57.6	124	150.6	105	117.8	82.3	115.3	83.9	70.7	100.4	103.4	85.1	110.6	118.5	114.6	145.6	100	71.2	66.7	81.1	93.1	80.5	72.6	85.9	87.8	104.7	100	74.1	74.5	89.4	81
Q9NTJ4	Alpha-mannosidase 2C1 OS=Homo sapiens OX=9606 GN=MAN2C1 PE=1 SV=1	0	42.427	12	9	43	9	1	1040	115.8	6.57	1416	9	0	71.8	111.5	98.2	104.3	96	92.8	120	117.9	108.2	147.1	82.7	82.6	63.2	76.6	89.4	86	97.2	102.2	91.2	96.9	100	102.6	89.7	145.2	98.7	98.5	111.9	105.3	121.7	104.9	100	76.8	71.3	52.5	91.2
P49641	Alpha-mannosidase 2x OS=Homo sapiens OX=9606 GN=MAN2A2 PE=2 SV=3	0	40.307	15	13	47	12	1	1150	130.5	6.84	963	13	0	37.9	124.8	88.6	99.9	109.6	134	94.4	91.3	115	134	106.2	70.6	63.5	68	80.5	72.8	113.9	121.4	109.7	127.4	100	69.9	55.1	98.5	73.4	80.1	87.3	99	100.5	106.1	100	65.7	79.2	54.6	79.7
P17050	Alpha-N-acetylgalactosaminidase OS=Homo sapiens OX=9606 GN=NAGA PE=1 SV=2	0	13.781	13	4	23	4	1	411	46.5	5.19	142	4	0	55.9	111.9	73.4	90.4	95.6		109.7	92.1	92.6	64.8	101	108.3	109.1	106.2	113.9	111	71.3	99.7	78.2	105.3	100	105.1	113.1	96.4	110.4	113.4	96	113.6	99.4	95.3	100	119.4	123.2	56.1	112.9
P54802	Alpha-N-acetylglucosaminidase OS=Homo sapiens OX=9606 GN=NAGLU PE=1 SV=2	0	11.004	5	2	20	2	1	743	82.2	6.65	543	2	0	113.5		99.9	91.2	132.9	97.5	175.4	56.6	85.2		92.8	130.7	132.8	161.4	100.1	158.9	50.3	98	56.2	105.5	100											78.8	115.8	76.4	81.2
P54920	Alpha-soluble NSF attachment protein OS=Homo sapiens OX=9606 GN=NAPA PE=1 SV=3	0	228.221	80	25	329	22	1	295	33.2	5.36	7470	25	3	67.9	93.8	131.3	100.7	91.3	106.5	113.8	111.5	107.7	106.5	78.1	73.7	81.3	81.4	81.8	83	115.3	112.9	100.2	113.9	100	83.6	86.2	86.7	92.4	83.1	81.6	100.3	97.1	106.9	100	59.4	74.5	77	87.9
P37840	Alpha-synuclein OS=Homo sapiens OX=9606 GN=SNCA PE=1 SV=1	0	149.172	88	12	345	12	1	140	14.5	4.7	10897	12	0	120.5	122.9	74.3	95.6	153.8	83.1	73.3	77.8	82.6	90.5	97.4	161.8	168.4	141	155.8	156.1	82.4	90.5	81.1	84.2	100	125.5	162.3	102	116.9	148.3	114.7	119	140.9	119.1	100	188.8	144	134.3	96.4
P40222	Alpha-taxilin OS=Homo sapiens OX=9606 GN=TXLNA PE=1 SV=3	0	15.824	15	4	13	4	1	546	61.9	6.52	351	4	0			106.8	312.6	234.8					197.9																						184.5	97.9	61.3	91.9
Q06203	Amidophosphoribosyltransferase OS=Homo sapiens OX=9606 GN=PPAT PE=1 SV=1	0	12.814	10	5	22	5	1	517	57.4	6.76	269	5	0	52.3	99.1	134.1	84.9		112.6	96.7	105.9	134		109.2	76	85.2	75.9	88.3	86.8	89.8	98	104.9	90.8	100	87.1	84.3	94.7	90.8	101.8	94.7	96.2	95.4	109.5	100	95.4	116.2	93.1	103.1
P27338	Amine oxidase [flavin-containing] B OS=Homo sapiens OX=9606 GN=MAOB PE=1 SV=3	0	154.613	63	33	369	33	1	520	58.7	7.5	7583	33	0	91.8	88.7	81.2	114.5	70.3	97.4	109.7	118.4	103.3	83.6	68.6	98.4	76.3	103	105.5	70.6	105.6	125.1	97.1	122.4	100	69.3	95.8	88.9	75.1	104.7	89.3	84.3	90.7	87.4	100	46	78.8	139	128.2
Q12904	Aminoacyl tRNA synthase complex-interacting multifunctional protein 1 OS=Homo sapiens OX=9606 GN=AIMP1 PE=1 SV=2	0	61.716	54	13	110	13	1	312	34.3	8.43	1437	13	0	90.3	105	87	96.5	103.7	93.4	98.5	102.2	89.6	105.4	105.9	90.7	87.5	99.2	96.3	84.1	100.7	100.5	105.8	109.9	100	88.5	83.5	87.7	102.8	84.7	76.8	104.8	109.3	117.3	100	109.2	103.2	109.5	95.1
Q13155	Aminoacyl tRNA synthase complex-interacting multifunctional protein 2 OS=Homo sapiens OX=9606 GN=AIMP2 PE=1 SV=2	0	31.605	24	6	46	6	1	320	35.3	8.22	1136	6	0	123.9	101	93.2	88.8	137.2	92.9	90.1	104	112.2	92.3	109.3	105.4	102.5	113.1	101.9	100	98.6	106.9	110.5	132.9	100	94.9	94.1	95.9	100.1	113.1	84.7	93.2	102.1	115.7	100	119.6	98.8	96.8	79.7
Q03154	Aminoacylase-1 OS=Homo sapiens OX=9606 GN=ACY1 PE=1 SV=1	0.001	7.86	9	3	16	3	1	408	45.9	6.18	150	3	0		97.8		93.1	38.4	83.4	178.6	52.4	118.8	110	73.7											86.3	76.8	62.8	83.8	70	65.1	85.6	71.4	79.1	100
Q9H4A4	Aminopeptidase B OS=Homo sapiens OX=9606 GN=RNPEP PE=1 SV=2	0	35.843	18	8	39	8	1	650	72.5	5.74	565	8	0	134.4		62.8	108.3	121.3	89.8	88.4	94.8	105	95.3	83.8	108.8	124.5	156.1	93	112.3	120.3	97.6	106.1	85.1	100											163	88.2	113.7	137.4
Q01433	AMP deaminase 2 OS=Homo sapiens OX=9606 GN=AMPD2 PE=1 SV=2	0	198.34	46	44	415	44	1	879	100.6	6.93	6797	44	0	36	91.6	94.5	92.1	88.1	113.3	103.4	114.3	102.5	104.8	96.3	79.2	84.9	66.2	89.8	89.7	98.4	114.8	91.6	112.5	100	108.4	70.9	95.5	117.6	74.2	85	95.2	123	121.5	100	60.6	90.5	81.1	98.5
Q99767	Amyloid-beta A4 precursor protein-binding family A member 2 OS=Homo sapiens OX=9606 GN=APBA2 PE=1 SV=3	0	13.896	7	4	14	4	1	749	82.5	4.86	131	4	0		97.2	91.6	82.9	109.7		79.8	102.3	23.8	69.9	141.8											87.2	88.1	109.5	83.3	83.4	94.2	108.3	95	81.6	100	99.3	65.3	55.8	83.8
P05067	Amyloid-beta A4 protein OS=Homo sapiens OX=9606 GN=APP PE=1 SV=3	0	187.446	42	31	425	30	1	770	86.9	4.82	8524	31	1	74.2	119.6	103.7	86.5	65.6	118.6	94.3	93.8	93.7	101.4	97.6	110.8	88.3	105.6	120.6	98.7	92.2	97	90.3	91.9	100	97.1	79.3	115.6	115.3	86.7	95.7	122.5	73.6	80.1	100	55.6	85.6	79.1	118.1
Q06481	Amyloid-like protein 2 OS=Homo sapiens OX=9606 GN=APLP2 PE=1 SV=2	0	81.512	32	21	126	20	1	763	86.9	4.79	2044	21	0	101.2	78	97.1	107.4	90.8	94.2	78.6	117.2	82.1	89.9	91.3	84.6	78.7	224	95.6	90	82.6	84.7	84.1	80.6	100	92.5	70.6	154.9	97.2	78.8	132.6	83.3	79.8	85.7	100	59.7	101.2	103.2	110.7
Q8TCF1	AN1-type zinc finger protein 1 OS=Homo sapiens OX=9606 GN=ZFAND1 PE=1 SV=1	0	10.623	14	4	24	4	1	268	30.8	7.39	110	4	0	92.3	75.5	98.8	98.5	117.8	89.6	91.6	86.5	67.9	99.4	196.1	70.1	93	77.8	57.7	88.9	141.5	165.1	134.4	90.7	100	111.4	109.8	97.8	84.7	104.3	102.1	116.5	92.8	97.1	100	188.5	92.4	75.6	114.1
Q8WV99	AN1-type zinc finger protein 2B OS=Homo sapiens OX=9606 GN=ZFAND2B PE=1 SV=1	0	14.271	27	5	25	5	1	257	28	6.92	275	5	0	39.2		96	95.3	72.7	103.9	101.7	110.3	100.2	98.5	101.6	83.3	97.6	67.5	88.6	88.7	101.1	97.7	101.8	107.6	100											45.4	71.9	72.4	94.6
Q6FI81	Anamorsin OS=Homo sapiens OX=9606 GN=CIAPIN1 PE=1 SV=2	0	58.964	44	13	128	13	1	312	33.6	5.62	1133	13	0	86.5	91.8	101.9	96	95.7	66	96.4	107.1	95	73.2	87.7	104.2	99.5	108.6	102	112	104	96.3	104.3	102.6	100	97.8	97.2	104.7	108	99.1	106	103.3	102.4	109.9	100	73.9	85.7	83.8	96.7
Q9Y679	Ancient ubiquitous protein 1 OS=Homo sapiens OX=9606 GN=AUP1 PE=1 SV=1	0	18.301	13	5	28	5	1	476	53	8.09	702	5	0	91.6	98.5	140.4		76.9	154.1	111			158.2	110.6	183.6	89.3	164.8	155.5	119.4	83.7	122.6	134.7	145.2	100	112.6	92.6	142.6	115.5	94.9	103.2	100.6	93.3	113.8	100		48.2	54.2	84.3
P03950	Angiogenin OS=Homo sapiens OX=9606 GN=ANG PE=1 SV=1	0	11.784	17	2	14	2	1	147	16.5	9.64	380	2	0	162.8	67.4	98.3		152.8	63.4	91.2	75.6	178.9	106.1	56.5	185.8	104.7	123.5	145.9	142.5	89.8	116.4	111.6	66.8	100	122	75.4	95.4	113.8	132.4	110.3	74.6	85.5	76.9	100	101.2	95	89.7	45.9
Q15389	Angiopoietin-1 OS=Homo sapiens OX=9606 GN=ANGPT1 PE=1 SV=2	0	69.698	33	15	119	15	1	498	57.5	6.76	2555	15	0	40.4	88.2	94.5	88.4	85.1	112.9	120.8	124	106.8	84.4	90.3	58.9	76	61.3	69.9	80.3	76.6	89.9	75.4	85.2	100	74	77.8	97.7	84.4	87.2	91.9	85.7	77.2	81.8	100	59.3	72.8	71.6	105.2
P01019	Angiotensinogen OS=Homo sapiens OX=9606 GN=AGT PE=1 SV=1	0	10.566	9	3	24	3	1	485	53.1	6.32	117	3	0	129.1	99.6	106.4	82	63.3	153.6	125.7	91.9	188	95.1	94.4	100.4	147.4	116.1	109.6	136.5	78.5	73.8	97.1	78.2	100	99.7	89.2	76.5	110.6	97	81.8	89.8	100.6	97.5	100	149.4	103.9	89.3	117.7
P04920	Anion exchange protein 2 OS=Homo sapiens OX=9606 GN=SLC4A2 PE=1 SV=4	0	32.234	10	7	38	7	1	1241	136.9	6.29	944	7	0	33.7	78.2	93.8	97.7	83.3	85.9	132.3	128.6	125.5	103.9	69.4	79.1	87.9	76.8	84.7	93.1	97.9	128.1	109.3	131.8	100	86.8	71.4	83.3	83.7	85.2	88.7	103.2	94.3	74.4	100	70.2	82.9	72.1	105.3
A6QL63	Ankyrin repeat and BTB/POZ domain-containing protein BTBD11 OS=Homo sapiens OX=9606 GN=BTBD11 PE=2 SV=3	0	13.043	5	4	6	4	1	1104	120.8	6.83	155	4	0					106.1				108.9	299	117.1
Q8IWZ3	Ankyrin repeat and KH domain-containing protein 1 OS=Homo sapiens OX=9606 GN=ANKHD1 PE=1 SV=1	0.006	3.711	1	2	3	2	1	2542	269.3	5.73	33	2	0
Q86XL3	Ankyrin repeat and LEM domain-containing protein 2 OS=Homo sapiens OX=9606 GN=ANKLE2 PE=1 SV=4	0	19.415	7	6	27	6	1	938	104.1	7.09	340	6	0			120.3	123.8	94.1		82.2			81.1	109.8																					127.5	91.4	107	60.4
Q8IV38	Ankyrin repeat and MYND domain-containing protein 2 OS=Homo sapiens OX=9606 GN=ANKMY2 PE=1 SV=1	0	32.395	20	7	37	7	1	441	49.3	6.25	921	7	0		85.6	103.6	89.6	106.7	105.2	114.8	101.2	101.5	83.5	88.3											89.8	107.4	95.2	108.3	111.6	85.4	92	95.3	100.3	100	75.7	78.7	81.9	97.8
Q92625	Ankyrin repeat and SAM domain-containing protein 1A OS=Homo sapiens OX=9606 GN=ANKS1A PE=1 SV=4	0	71.133	21	18	91	18	1	1134	123	6.38	1566	18	0	107.9	107.7	108.3	101.9	90.9	115.1	102.1	95.2	78.5	105.2	97.3	109.7	107.3	97.7	105.6	110.4	87.2	92.3	84.8	96.4	100	102.9	130	110	93.9	143.1	115.1	104.8	96.4	97.8	100	88.6	83.8	87.4	110.4
Q8IZ07	Ankyrin repeat domain-containing protein 13A OS=Homo sapiens OX=9606 GN=ANKRD13A PE=1 SV=3	0	23.647	14	7	29	7	1	590	67.6	5.02	504	7	0	158		75.9	109.7	111.5	110.8	86.7	143.8	69.2	76.5		118	87.8	126.3	125.5	88.7	69	84.5	98.5	87.5	100											147.2	128.1	115.1	117.3
Q96NW4	Ankyrin repeat domain-containing protein 27 OS=Homo sapiens OX=9606 GN=ANKRD27 PE=1 SV=2	0	17.519	6	6	10	6	1	1050	116.9	6.87	106	6	0								121			117.1
P16157	Ankyrin-1 OS=Homo sapiens OX=9606 GN=ANK1 PE=1 SV=3	0	240.853	35	50	433	47	1	1881	206.1	6.01	8102	50	3	98.2	111.9	112.2	97.9	107.3	108.4	62.9	94.1	108	107.1	115.2	115.2	119.3	81.3	130.7	117.4	101.3	89.4	143.2	110.7	100	64.1	112.8	91.3	75.6	119.8	79.1	85.9	116.9	127.7	100	214.3	89.2	127.5	101.8
P04083	Annexin A1 OS=Homo sapiens OX=9606 GN=ANXA1 PE=1 SV=2	0	49.237	39	10	70	10	1	346	38.7	7.02	1044	10	0	38.4	108.2	75.5	176.8	110.7	95.7	85.2	124.7	87.9	112.3	100.7	117.4	99.5	56	171.6	96.9	85.3	65.2	111.1	67.7	100	69.7	91.1	102	91.1	77.4	83.4	102.3	79.1	83.9	100	125.5	82.4	54.3	107.8
P50995	Annexin A11 OS=Homo sapiens OX=9606 GN=ANXA11 PE=1 SV=1	0	112.497	44	23	251	23	1	505	54.4	7.65	4983	23	0	109.1	101.2	92.4	95.6	85.5	89.6	93.8	102.8	94.9	104.9	90.7	117.2	100.8	115.9	122.2	104.4	87.5	98.9	85.5	105.1	100	100.2	109.2	97.4	99.1	111.1	104.9	99.9	96	96.9	100	103.6	96.2	108	97.1
P07355	Annexin A2 OS=Homo sapiens OX=9606 GN=ANXA2 PE=1 SV=2	0	52.917	38	14	46	14	1	339	38.6	7.75	814	14	0	518	91.3	51.1	109	146.7	52.4	57.9	47.9	64.8	74.6	158.1	58.9	53.4	705.6	107.1	41.5	63.9	38.5	89.4	39	100	46.4	53.5	61.6	64.7	47.7	46.6	99.4	88.3	92.1	100	68.6	67.8	154.8	124.3
P12429	Annexin A3 OS=Homo sapiens OX=9606 GN=ANXA3 PE=1 SV=3	0	111.196	61	22	215	22	1	323	36.4	5.92	4111	22	0	60.1	98.1	83.7	106.5	93.8	81.3	113.1	104.4	87.1	102.8	100.6	87.4	91	73.2	92.5	90.3	76.9	102.7	78.2	98.8	100	111.8	100.6	102.3	119.9	98	90.4	106.3	125.5	126.5	100	72.9	92.4	116.6	118.7
P09525	Annexin A4 OS=Homo sapiens OX=9606 GN=ANXA4 PE=1 SV=4	0	112.577	69	27	250	26	1	319	35.9	6.13	3481	27	1	49.2	93.5	108.7	92.1	72.8	84.4	143	115.2	109.3	108	79.4	75.9	74.4	65.8	79.3	79	116	120.1	122.7	120.3	100	81.8	78	85.7	102.6	83.2	70.2	111.5	98.6	105	100	42.7	59.5	61.2	89
P08758	Annexin A5 OS=Homo sapiens OX=9606 GN=ANXA5 PE=1 SV=2	0	118.116	67	25	291	24	1	320	35.9	5.05	6518	25	0	123.1	67.5	86.7	75.8	238	69	192.1	79.1	82	147.3	56.8	141.1	97.4	152.4	135.8	98.4	97.4	87.3	95.1	85.6	100	115.2	127.7	155	91.5	121	187.2	69.3	74.4	66.4	100	83.4	144.6	106.4	82.6
P08133	Annexin A6 OS=Homo sapiens OX=9606 GN=ANXA6 PE=1 SV=3	0	27.285	14	9	35	9	1	673	75.8	5.6	344	9	0	77.3	63.1	180.8	111.1	95.4	105.2	169	168.7	90.4	98.3	170.3	94.2	88.2	67.4	184.9	113.6	116.6	81.7	272.2	101.6	100	78.5	52.8	78.3	129.8	76.1	73.3	81.2	73.2	93.9	100	25.4	42	55.8	78.9
P20073	Annexin A7 OS=Homo sapiens OX=9606 GN=ANXA7 PE=1 SV=3	0	107.313	40	20	286	20	1	488	52.7	5.68	7618	20	0	77.8	101.7	97.8	99.3	104.7	96.1	95.5	97.7	110.4	101.2	97.4	96.2	91.7	96.7	94.9	94.7	90	85.5	92.7	88.4	100	97.9	100.4	101.4	99.6	98.1	96.2	102.8	96.9	102.2	100	112.2	95.6	102.3	97.4
Q9NW15	Anoctamin-10 OS=Homo sapiens OX=9606 GN=ANO10 PE=1 SV=2	0	46.559	17	12	74	11	1	660	76.3	7.4	681	12	0	72.5	105.1	49.7	96.6	102.5	117.3	107	85.1	85.3	108.1	122.1	83.8	107.8	104.7	102.6	137.2	97.2	111.1	104.8	118.5	100	105.7	128.7	99.3	114.2	121	102.2	107.9	112.8	103.6	100	129.3	155	165.2	138.5
Q4KMQ2	Anoctamin-6 OS=Homo sapiens OX=9606 GN=ANO6 PE=1 SV=2	0	129.563	36	27	277	27	1	910	106.1	7.77	4415	27	0	71.6	120.8	103.4	98.1	109.5	97.8	124.1	107.4	110.8	119.9	94.8	93.4	77.9	80.3	98.9	95.1	95.6	95	96.9	106.4	100	88.6	106.6	86.4	95.6	99.9	86.9	109.1	98.9	104.9	100	102.3	122.3	92.8	98.5
Q03518	Antigen peptide transporter 1 OS=Homo sapiens OX=9606 GN=TAP1 PE=1 SV=2	0	88.87	35	17	140	17	1	808	87.2	8.02	3262	17	0	41.5	103.5	120.2	84.2	79.5	96.4	95.4	83.9	110.7	105.5	84.1	80.9	91.6	80	87.6	95	98.3	92.5	103	99.5	100	95.4	94.4	98.1	104.1	96.4	92.4	92.5	99.6	99.4	100	66	96	106.2	116.5
Q03519	Antigen peptide transporter 2 OS=Homo sapiens OX=9606 GN=TAP2 PE=1 SV=1	0	43.791	18	13	83	12	1	686	75.6	8.02	1132	13	1	76.1	109.1	113	92.7	88.7	88.6	87.3	82.5	106.7	91.6	84.3	88.2	86.2	96.7	91.8	93.9	105.9	88.9	102.8	93	100	98.2	97.3	96.5	96.7	110.5	98.3	102.6	110.2	104.9	100	98.7	107.4	99	115.8
P01008	Antithrombin-III OS=Homo sapiens OX=9606 GN=SERPINC1 PE=1 SV=1	0	37.544	33	11	63	11	1	464	52.6	6.71	566	11	0	46.4	98.2	94	81.6	80.3	122	94.2	111.9	130.4	72.2	77.1	79.9	75.8	61	93.1	99	101.4	94	92.4	90.8	100	80.2	85.6	89.5	90.5	93.7	88.6	109.7	120.1	100.5	100	92.4	83.6	86	99.6
Q10567	AP-1 complex subunit beta-1 OS=Homo sapiens OX=9606 GN=AP1B1 PE=1 SV=2	0	204.146	42	42	434	22	1	949	104.6	5.06	8781	42	20	47.7	101	105.1	103.5	82.5	108.4	109.6	111	105.4	113	97.8	74.5	83	69	81	80.9	110.6	104.8	101.4	103.9	100	88.2	76.5	89.1	98.7	75.8	75.4	104.6	101.1	106.7	100	58.4	79.1	78.6	87.5
O43747	AP-1 complex subunit gamma-1 OS=Homo sapiens OX=9606 GN=AP1G1 PE=1 SV=5	0	131.454	37	30	253	29	1	822	91.3	6.8	4795	30	1	54	95.6	113.7	102.4	92	103.6	109	114.3	104.1	115.9	90.3	75.6	77.3	63.7	81.7	79.4	104.1	95.6	91.1	99.1	100	80.2	72.1	73.9	87.1	70.2	63.9	105.3	105.9	107.6	100	69.6	79	76.7	77.5
O75843	AP-1 complex subunit gamma-like 2 OS=Homo sapiens OX=9606 GN=AP1G2 PE=1 SV=1	0	21.385	9	7	29	6	1	785	87.1	6.55	324	7	0		75.2		107.6	80	75	113.9	102.2			97.7											97.1	52.7	126.4	92.4	39.9	117.6	95.3	114.7	105.5	100
Q9BXS5	AP-1 complex subunit mu-1 OS=Homo sapiens OX=9606 GN=AP1M1 PE=1 SV=3	0	96.526	62	21	199	21	1	423	48.6	7.3	2899	21	0	72.8	94.9	83.7	101.3	76.7	91.8	94.5	101.3	106.4	100.9	99.1	104.4	101.4	100.5	101.6	103.2	102.1	101.2	98.9	96.5	100	100.2	91.6	96.8	91.6	92.7	98.9	89.8	97.5	92.8	100	72.4	88.6	82.3	97.9
P61966	AP-1 complex subunit sigma-1A OS=Homo sapiens OX=9606 GN=AP1S1 PE=1 SV=1	0	14.915	22	3	19	3	1	158	18.7	5.73	607	3	0	100.8	99.9	116.5	86	87.4	114.8	116.1	105.9	95.3	137.3	98.6	109.3	124.6	104.6	120.5	139.4	112	139.5	90.4	99.9	100	100.4	110.4	121.9	90.4	100.9	93.2	96.6	103	108.6	100	90.3	95	90.1	103.4
P56377	AP-1 complex subunit sigma-2 OS=Homo sapiens OX=9606 GN=AP1S2 PE=1 SV=1	0	14.687	22	3	31	3	1	157	18.6	5.47	747	3	0	79.7	97.8	86.9	98.3	93.4	101.6	100.8	96.2	93.8	99.4	111.1	106.9	97.1	119.7	107.8	95.2	96.9	89.5	96.4	93.6	100	96.2	87	90.2	100.8	87.2	85.4	86.9	91.7	92.9	100	83	105.9	88.3	91
O95782	AP-2 complex subunit alpha-1 OS=Homo sapiens OX=9606 GN=AP2A1 PE=1 SV=3	0	166.256	38	35	351	22	1	977	107.5	7.03	7057	35	12	69.4	100.7	90.2	100.9	98.9	100.5	96.7	105.1	98.8	99.3	106.3	90.6	96.7	97	91.3	103.4	106.3	104	114.8	103.8	100	96.3	83.5	95.3	102.1	81.3	83.9	106.8	106.7	107.3	100	79.9	88.1	87.4	90.8
O94973	AP-2 complex subunit alpha-2 OS=Homo sapiens OX=9606 GN=AP2A2 PE=1 SV=2	0	74.27	26	24	168	11	1	939	103.9	6.96	2319	24	0	86.9	93.4	91.6	103.5	138	113.7	102.6	91.9	103	95	99.8	106.1	118.6	98.5	127.9	105.7	89.1	86.9	102.1	91.7	100	98.6	99.5	110.4	103	128.2	102.6	96.1	94	113.7	100	135.5	90.3	105	104.6
P63010	AP-2 complex subunit beta OS=Homo sapiens OX=9606 GN=AP2B1 PE=1 SV=1	0	168.314	36	36	399	16	1	937	104.5	5.38	7348	36	0	82.7	84	90.8	96	84.4	94.1	90	103.6	96.1	96.3	92.9	92	91.7	87.5	96.3	94.2	92.1	89.5	96.3	93.8	100	94.6	90.7	92.5	93.5	90.4	89	87.8	98.8	98.4	100	62.9	81.4	79.3	81.7
Q96CW1	AP-2 complex subunit mu OS=Homo sapiens OX=9606 GN=AP2M1 PE=1 SV=2	0	92.181	52	24	166	24	1	435	49.6	9.54	2411	24	0	74.8	98.2	84	96.1	86.4	111.9	102.6	108.5	99.4	99.9	98.8	86.1	85.7	90.9	90.7	93.8	101.2	98	102	104.3	100	91	91.7	95.8	98.1	88.6	94.6	99	101.5	102.2	100	87	85.1	90.9	94.1
P53680	AP-2 complex subunit sigma OS=Homo sapiens OX=9606 GN=AP2S1 PE=1 SV=2	0	17.587	34	5	50	5	1	142	17	6.18	294	5	0	87.8	111.6	109.1	113.1	75.1	79.9	110.1	120.3	125	108.6	86.2	97.9	94	109.9	102.2	93.4	99.8	97	110.5	118.1	100	74.3	58.2	87.7	94.3	52.6	55.7	97	94.7	101.7	100	45.3	70.9	59.3	85.1
Q2M2I8	AP2-associated protein kinase 1 OS=Homo sapiens OX=9606 GN=AAK1 PE=1 SV=3	0	30.376	9	7	18	7	1	961	103.8	6.6	498	7	0					68.3	113.8		101.4
O00203	AP-3 complex subunit beta-1 OS=Homo sapiens OX=9606 GN=AP3B1 PE=1 SV=3	0	133.584	25	32	212	32	1	1094	121.2	6.04	3155	32	0	71.7	88.7	80.7	95.4	102.2	98.2	99.7	100.9	86.9	104.3	92	83	82	91.1	101.1	103	99.2	95.6	102.5	95.5	100	99.9	89.8	94.7	104.1	98.2	89.3	94.9	109.2	105.8	100	93.5	89.2	94.8	101.7
O14617	AP-3 complex subunit delta-1 OS=Homo sapiens OX=9606 GN=AP3D1 PE=1 SV=1	0	83.427	18	19	143	19	1	1153	130.1	8.48	1875	19	0	25.7	90.3	92.6	96	78.7	108.1	107.9	104.7	89.6	105.3	90.7	82.7	91.3	83.7	99.4	90.7	88.6	91.4	77.1	91.5	100	116.4	111.4	106	94.4	116.1	109.8	83.9	113.9	85.3	100	75.6	113.7	108.2	99.4
Q9Y2T2	AP-3 complex subunit mu-1 OS=Homo sapiens OX=9606 GN=AP3M1 PE=1 SV=1	0	55.913	32	10	88	10	1	418	46.9	6.93	1361	10	0	110.5	90.9	88.8	95.9	86.8	105.3	87.3	99	94.8	96.3	90.9	90.7	76.9	86.7	92.7	81	97.1	91	95.5	89	100	83.8	74.3	79.6	85.9	75.8	65.8	94.9	100.2	97.9	100	80.2	86	85.1	97.9
Q92572	AP-3 complex subunit sigma-1 OS=Homo sapiens OX=9606 GN=AP3S1 PE=1 SV=1	0	30.365	34	6	34	6	1	193	21.7	5.39	1070	6	0	72.7	86.5	108	90.6	94.7	110.3	94.5	116.6	105	106.1	87.1	94.8	97.7	107	102.6	96.2	109	103	107.9	96.6	100	93	75.8	89.7	94	86.3	73.9	99.7	90.1	95.4	100	72.9	102.7	102.5	106.4
Q9UPM8	AP-4 complex subunit epsilon-1 OS=Homo sapiens OX=9606 GN=AP4E1 PE=1 SV=2	0	28.384	6	6	24	6	1	1137	127.2	5.99	640	6	0	91.6	88.5	69.6		142.3			84.1				122.9	135.1	165.6	110.5	126.8	91.6	85.7	113.1	91.8	100	72.7	63.2	68.7	107	91.8	90.6	111.4	127.6	109.9	100	73.3	97.6	90.2	87.9
O00189	AP-4 complex subunit mu-1 OS=Homo sapiens OX=9606 GN=AP4M1 PE=1 SV=2	0	11.873	10	4	8	4	1	453	49.9	7.2	54	4	0	34.8		76.7									85.2	127.9	88.9	89.4	113.4	109.5	129.3	118	78.8	100											144.8	133.3	116.5	124.3
P02647	Apolipoprotein A-I OS=Homo sapiens OX=9606 GN=APOA1 PE=1 SV=1	0	80.772	66	20	155	20	1	267	30.8	5.76	2104	20	0	111	115.9	79.4	63.2	100.5	112.4	87.6	94.7	199.1	94.1	71.3	100.4	103	83.1	114.7	117.5	96	98.9	95.5	109.2	100	139.7	89.2	81.3	114.2	76.6	84.1	77.3	85.3	66.6	100	198.4	121.6	161.2	103.3
P02652	Apolipoprotein A-II OS=Homo sapiens OX=9606 GN=APOA2 PE=1 SV=1	0	15.287	22	4	37	4	1	100	11.2	6.62	449	4	0	299.5	154.2	55.5	56.3	116.3	112.5	49.1	66.1	137.6	77.6	64.2	94.9	152.6	117.9	143.8	145.9	95.6	83.9	110	97.9	100	156.8	122.7	81.6	122.4	98.2	96.1	103.2	65.7	40.9	100	246	149	201.3	134.7
P06727	Apolipoprotein A-IV OS=Homo sapiens OX=9606 GN=APOA4 PE=1 SV=3	0	50.196	35	12	54	12	1	396	45.4	5.38	745	12	0	84.8	116.6	75.6	155.1	101.8	106.1	83.4	81.8	125.5	86.5	74.6	133.2	124.9	121.2	130.1	102.3	109	100.5	103.3	79.2	100	94	90.1	66.9	72.3	69.1	55.4	109	88.3	85.8	100	81.7	121.8	145.4	157.4
Q0VD83	Apolipoprotein B receptor OS=Homo sapiens OX=9606 GN=APOBR PE=1 SV=2	0	52.197	19	13	56	13	1	1088	114.8	4.4	885	13	0	85.6	104.7	121.6	90.3	79.6	67.9	79.8	78.9	91.8	129.7	141.1	65	107.3	104.2	76.5	122.9	88.1	133.9	88.3	130.9	100	125.6	78.6	146.5	143.5	110.3	139.7	106	97.2	105.6	100	68.4	62.1	134.3	47.5
P04114	Apolipoprotein B-100 OS=Homo sapiens OX=9606 GN=APOB PE=1 SV=2	0	387.181	22	95	547	95	1	4563	515.3	7.05	8661	95	0	47.3	202.6	128.8	41.8	79.1	258.1	72.3	96.7	101.3	51.8	85.2	37.4	72.4	45.1	88.8	109.6	82.5	57.5	177.7	145.6	100	72	119.4	78	99	202.5	87.9	68.3	33.8	64.3	100	138.9	92.8	68.3	48.1
P02654	Apolipoprotein C-I OS=Homo sapiens OX=9606 GN=APOC1 PE=1 SV=1	0	14.21	35	4	35	4	1	83	9.3	8.47	299	4	0	394.8	92.4	19.6	61.3	153.2	137.4	21.8	50.4	56.3	67.7		87.8	402.8	175.7	128.1	202.7	50.3	38.3	76.2	66.2	100	263.5	219.7	113	82.3	198.6	180.3	61.1	65.2	25.1	100	397	324.5	281.1	108.8
P02655	Apolipoprotein C-II OS=Homo sapiens OX=9606 GN=APOC2 PE=1 SV=1	0	8.149	18	2	21	2	1	101	11.3	4.72	441	2	0	40.3	141.2	67.5	44	76.7	75.4	50.8	79.3	55.3	54.9	42.6	20.1	379.4	49.5	26.1	154.9	171.9	43.4	76.4	75	100	197.5	73	49.6	121	104	73.8	278.5	43.3	16	100	87.2	141.4	172.3	136.8
P02656	Apolipoprotein C-III OS=Homo sapiens OX=9606 GN=APOC3 PE=1 SV=1	0	25.334	34	3	29	3	1	99	10.8	5.41	1030	3	0	143.5	159.8	115.1	77.4	47.3	111.3	81.5	104.5	105.1	80.1	50.6	41.8	187.4	95.2	74.8	117.7	107.6	52.1	78.7	86.9	100	151.9	85.4	43.1	87.9	112.4	55.1	187	47.2	37.4	100	45.4	72.4	62.5	72.3
P02649	Apolipoprotein E OS=Homo sapiens OX=9606 GN=APOE PE=1 SV=1	0	96.115	64	20	201	20	1	317	36.1	5.73	4359	20	0	58.9	164.9	97.9	55.1	93.1	170.6	73.7	66.7	115	80.7	79.3	58.9	112.5	66.4	65.2	95.3	123.2	84.1	127.9	141.1	100	107	111.1	78.1	85.7	108.9	69.6	100.6	43.9	39.8	100	150.2	125.6	92.6	57.5
Q07812	Apoptosis regulator BAX OS=Homo sapiens OX=9606 GN=BAX PE=1 SV=1	0	67.379	37	7	93	7	1	192	21.2	5.22	2738	7	0	81.6	105.5	91.8	108.6	105.6	105	124.9	117.5	108.9	111.2	113.1	99.9	99.2	119.7	112.3	111.1	109.8	105.1	124.4	117.9	100	91.2	101.4	105.8	93.4	102.3	91.8	109	96.9	100	100	72.5	111	111.7	90.1
Q9ULZ3	Apoptosis-associated speck-like protein containing a CARD OS=Homo sapiens OX=9606 GN=PYCARD PE=1 SV=2	0	11.761	21	4	7	4	1	195	21.6	6.34	97	4	0					130.9			148.2	134.1
O95831	Apoptosis-inducing factor 1, mitochondrial OS=Homo sapiens OX=9606 GN=AIFM1 PE=1 SV=1	0	148.356	44	25	310	25	1	613	66.9	8.95	7826	25	0	85.9	91	94.6	100.8	92.7	99.1	103.8	108.8	98.1	107.7	91	101.9	98.7	107.3	101	102.3	96.9	93.4	96.7	95.8	100	97.1	90	97.2	102.5	90.6	89.3	97.6	96.8	96.7	100	85.7	107.3	108.9	104
O14727	Apoptotic protease-activating factor 1 OS=Homo sapiens OX=9606 GN=APAF1 PE=1 SV=2	0	49.844	14	15	50	15	1	1248	141.7	6.4	724	15	0		107	133	114.5	89.7	86.1	89.3	92.8	100.8	98.9	98.8	27.2	44.1	31.2	50	50.2	110	87.7	82	83.4	100	107.9	95.8	105.2	107.4	98	97.4	100.6	98.4	103.6	100	228.5	146.1	173.8	136.4
P18054	Arachidonate 12-lipoxygenase, 12S-type OS=Homo sapiens OX=9606 GN=ALOX12 PE=1 SV=4	0	246.537	66	44	515	44	1	663	75.6	6.21	10002	44	0	48.9	86.5	135.6	168.7	102.7	90	103.5	155.2	70.8	102.7	90.6	105.1	73.7	68.1	108.3	83.7	76.9	76.7	65.4	76.6	100	133	70.1	112.4	132.3	72.8	109.6	81.3	98.3	99.2	100	108.1	96.5	38.1	103.7
Q9Y2X7	ARF GTPase-activating protein GIT1 OS=Homo sapiens OX=9606 GN=GIT1 PE=1 SV=2	0	119.912	42	27	261	22	1	761	84.3	6.8	4189	27	5	82.8	96.5	86.1	105	83.9	98.9	109.4	100.7	96.1	105.2	87.8	102	102.6	90.8	97.5	101.3	108.1	109.2	109.3	107.3	100	95.1	97.3	103.9	93.1	96.4	95.9	100.8	98.1	92.6	100	83.7	94.9	89.4	93.7
Q14161	ARF GTPase-activating protein GIT2 OS=Homo sapiens OX=9606 GN=GIT2 PE=1 SV=2	0	38.114	13	11	56	6	1	759	84.5	7.23	685	11	0	118.5	117.4	68.5	80.7	77.1		60.8	37.9	46.2		113.1	106.3	153.9	122.3	101.4	129.3	161.1	138.2	204.1	189.2	100	121.6	86.4	107	138.5	109.9	128.6	103.2	66.9	87.6	100	396.7	197.6	226.2	91.2
P53367	Arfaptin-1 OS=Homo sapiens OX=9606 GN=ARFIP1 PE=1 SV=2	0	36.047	24	8	43	8	1	373	41.7	6.7	420	8	0	100.6	94.4	98.6	103.8	109.4	83.1	114.5	108.5	99.8	101	112.9	103.2	117	135.1	109.4	106.4	96.1	114.6	106.4	105.3	100	107.9	100.8	116	99	109.8	122.3	86	91.8	104.6	100	82.5	88.9	125.5	109
P52594	Arf-GAP domain and FG repeat-containing protein 1 OS=Homo sapiens OX=9606 GN=AGFG1 PE=1 SV=2	0	43.212	23	12	119	11	1	562	58.2	8.63	1462	12	1	62.8	99.6	84.1	98.3	102.8	101.3	101.1	102.5	95	106.5	98.2	99.4	101.5	97.6	95.1	105.1	94.6	96	103.1	103	100	110.2	91.5	116.3	110.4	102	111.8	101	110.8	118.3	100	68.2	94.8	96.7	101.2
O95081	Arf-GAP domain and FG repeat-containing protein 2 OS=Homo sapiens OX=9606 GN=AGFG2 PE=1 SV=2	0	16.573	9	4	35	3	1	481	48.9	9.11	730	4	0		102.9	97.7	103.5	116.4	116	176.4		100.3	79.7	131.8											113.1	117.6	88.4	95	101	114.2	70.6	93.9	102.7	100	126.7	107.5	132.7	92.1
Q15027	Arf-GAP with coiled-coil, ANK repeat and PH domain-containing protein 1 OS=Homo sapiens OX=9606 GN=ACAP1 PE=1 SV=1	0	34.662	15	8	45	7	1	740	81.5	7.66	348	8	0	156.3	58	21.2	82.2	150.6	121.5	54.9	66.6	84	84.3	114.9	129.7	118	136.5	122.7	140.1	97.5	79.2	92.8	79.2	100	160.6	177.9	131.2	135	164.7	178.2	69.9	101.8	86.4	100	252.6	196.2	182.1	157.6
Q15057	Arf-GAP with coiled-coil, ANK repeat and PH domain-containing protein 2 OS=Homo sapiens OX=9606 GN=ACAP2 PE=1 SV=3	0	88.268	29	23	145	22	1	778	88	6.8	1773	23	1	82.9	98.9	101.7	96.6	79.5	105.8	102.4	102.7	92	107	84	105.4	110	118.4	118.2	120.1	93.9	104.3	103.6	101.6	100	109	94.8	102	114.9	103.9	100.6	97.8	108.9	106.7	100	66.1	84.6	86.2	105.7
Q99490	Arf-GAP with GTPase, ANK repeat and PH domain-containing protein 2 OS=Homo sapiens OX=9606 GN=AGAP2 PE=1 SV=2	0	33.646	7	8	34	8	1	1192	124.6	9.89	494	8	0	111.3	108.8	142.5	95.4	95	102.7	308	117.6	71.3	146.1	95.8	108.9	98.5	106.2	106.5	123.1	131.8	154.1	196.7	139.5	100	72	68.9	86.7	95	73.7	71.2	88.5	91	94	100	136.1	139.2	115.8	125.9
Q96P48	Arf-GAP with Rho-GAP domain, ANK repeat and PH domain-containing protein 1 OS=Homo sapiens OX=9606 GN=ARAP1 PE=1 SV=3	0	232.327	50	59	407	59	1	1450	162.1	6.23	6330	59	0	51.4	90.8	87.8	96.8	92	96.1	103.2	103.6	103.2	100.1	102.9	78.6	78.2	68.7	87.7	83.1	99	100.9	99.1	100.8	100	79.8	82.1	77.9	97.4	84.8	65	98.5	101.6	107.7	100	93.7	95.5	92.8	102.5
Q9ULH1	Arf-GAP with SH3 domain, ANK repeat and PH domain-containing protein 1 OS=Homo sapiens OX=9606 GN=ASAP1 PE=1 SV=4	0	299.436	51	55	427	52	1	1129	125.4	7.31	8485	55	3	70.1	82.8	82	99.3	87.7	107.6	93.3	95.5	113.1	110.3	84.6	86.4	104.5	83	100.6	106.9	104.3	111.5	95.4	106.6	100	103.2	89	93.2	112.2	93.1	84.9	90	101.5	98.2	100	81.4	97.4	98.5	103.5
O43150	Arf-GAP with SH3 domain, ANK repeat and PH domain-containing protein 2 OS=Homo sapiens OX=9606 GN=ASAP2 PE=1 SV=3	0	291.391	54	50	465	47	1	1006	111.6	6.68	10412	50	0	102.4	91	79.8	96.7	111.2	96.8	95.2	97.9	97	100	97.6	122.8	115	110.6	112.2	111.1	99.6	104.4	94.5	103.1	100	105.6	106.8	94.6	95.8	109.9	98.7	100.6	110.2	107.7	100	81.8	98.1	73.3	105.6
P54136	Arginine--tRNA ligase, cytoplasmic OS=Homo sapiens OX=9606 GN=RARS PE=1 SV=2	0	127.231	47	29	262	29	1	660	75.3	6.68	3896	29	0	77.6	98.7	89.8	108.5	88.7	97.2	105.9	105.2	102.8	95.4	107.6	97.4	92.2	114.9	100.9	92.7	102	105.6	106.2	111.8	100	100.9	102.8	95.8	105.5	104.5	90.7	94.2	118.4	119.5	100	97.8	88.7	103.7	97.3
P04424	Argininosuccinate lyase OS=Homo sapiens OX=9606 GN=ASL PE=1 SV=4	0	71.644	39	18	104	18	1	464	51.6	6.48	1582	18	0	58.6	104	70.6	110.7	88.7	90.3	106.1	97.6	113.5	112.2	119.7	98.6	110.8	83.9	95	116.2	109.9	134.8	112.4	125.7	100	95.2	89.3	108.2	103.1	93.8	101.9	114.2	121.7	108.2	100	76.5	84.7	84.5	100.3
O95260	Arginyl-tRNA--protein transferase 1 OS=Homo sapiens OX=9606 GN=ATE1 PE=1 SV=2	0	102.121	54	25	177	25	1	518	59.1	7.93	2456	25	0	88.6	86.1	83	90.6	93.2	103.3	97.1	92.8	98.2	97.6	96.3	123.2	141.5	135.5	124	134.2	104.3	95.2	110.9	90.7	100	104.9	61.2	98.9	105.8	59	105.4	98.2	106.6	101.2	100	93.3	83.3	108.7	93.2
Q9NVT9	Armadillo repeat-containing protein 1 OS=Homo sapiens OX=9606 GN=ARMC1 PE=1 SV=1	0	20.068	16	4	29	4	1	282	31.3	5.74	329	4	0		90.2	85.9	97.4	84.2	97.4	91.4	93.9	110.7	89.6	79.2											119	88.5	87.8	118.1	99.8	95.6	88.1	105.1	91	100	104	95.5	83.4	98.4
Q8N2F6	Armadillo repeat-containing protein 10 OS=Homo sapiens OX=9606 GN=ARMC10 PE=1 SV=1	0	11.265	10	3	18	3	1	343	37.5	6.61	144	3	0	466.6	93.4				55.7	47.7	102.3		68.3		204.1	192.8	311.9	180.5	159.5	46.8	59.8	131.7	71.4	100	207.6	240.8	234.9	154.7	218	195.3	48.3	106.4	131.7	100
Q6NXE6	Armadillo repeat-containing protein 6 OS=Homo sapiens OX=9606 GN=ARMC6 PE=1 SV=2	0	30.159	26	9	46	9	1	501	54.1	6.24	620	9	0	62.2	115.5	80.8	109.4	61.2	122	100.2	110.6	86.4	86.9	120	90.9	90.3	110.5	108.2	106.7	109.6	97.9	97	103.2	100	79.5	89.4	108.8	107.7	109.9	127.5	84	111.1	123	100	123.9	100.1	112.6	129.7
Q8IUR7	Armadillo repeat-containing protein 8 OS=Homo sapiens OX=9606 GN=ARMC8 PE=1 SV=2	0	23.883	12	7	29	7	1	673	75.5	6.73	403	7	0	36.9	127.4	119.6	74.2	94.4	104	111.5	90.9	108	100.2	80.8	81.5	106	103.7	91.5	92.8	86.7	96.5	98.1	134.8	100	102.9	101.1	116.3	114.1	103.6	103.8	87.4	119.8	124.5	100	86	109	111.1	89.5
Q9UH62	Armadillo repeat-containing X-linked protein 3 OS=Homo sapiens OX=9606 GN=ARMCX3 PE=1 SV=1	0	68.978	41	15	88	15	1	379	42.5	8.37	1665	15	0	76.1	88.7	104	110.9	83	130	117.1	83.4	83	113	85	82.9	87.6	78.2	85.1	98.5	104.7	119.9	112.8	145.7	100	108.3	93.8	125.3	94.2	116.7	149.8	78.8	87.9	108.5	100	81.1	107.2	99.9	91.5
Q8N5I2	Arrestin domain-containing protein 1 OS=Homo sapiens OX=9606 GN=ARRDC1 PE=1 SV=1	0	12.584	8	3	6	3	1	433	46	7.02	100	3	0		105.5	100.9		57.9																	108.5	85.9	118.6	104.9	153.1	119.1	88	99.7	115.8	100	105.9	114.1	109.9	84.4
P18440	Arylamine N-acetyltransferase 1 OS=Homo sapiens OX=9606 GN=NAT1 PE=1 SV=2	0	17.776	18	4	22	4	1	290	33.9	6.54	546	4	0	37.1	96.1	84.4	107.8	103.7	90.3	126.4	108.8	100.1	114.6	117.7	88.4	86.6	87	74.9	71.2	105.6	80.5	90.7	84.4	100	113.1	94	97.6	125.7	91.5	96.4	116.5	126.1	121.6	100	83.6	79.6	102.9	105.4
P15289	Arylsulfatase A OS=Homo sapiens OX=9606 GN=ARSA PE=1 SV=3	0	26.903	13	5	28	5	1	507	53.6	6.07	660	5	0		107.2	93.1	117.2	172	114.4	124.9	92.1	185.8	77.7	136.8											201.8	204.7	154.3	132.1	229.2	225.6	77.6	119.6	96.3	100	92.3	144.5	138.2	65
P15848	Arylsulfatase B OS=Homo sapiens OX=9606 GN=ARSB PE=1 SV=1	0.003	4.972	6	2	2	2	1	533	59.6	8.21	34	2	0
O43776	Asparagine--tRNA ligase, cytoplasmic OS=Homo sapiens OX=9606 GN=NARS PE=1 SV=1	0	49.383	28	12	80	12	1	548	62.9	6.25	1544	12	0	46.2	111.7	99.3	103.3	75	94.6	99.7	89.7	82.9	102.8	95.1	51.1	65.1	59.6	63.4	75	122.2	133.6	134.5	149.3	100	76.5	77.3	76	93.6	85.5	64.4	123.2	99.5	122.8	100	112	74	88.3	90.8
P17174	Aspartate aminotransferase, cytoplasmic OS=Homo sapiens OX=9606 GN=GOT1 PE=1 SV=3	0	66.281	42	16	104	16	1	413	46.2	7.01	2082	16	0	222.4	78.6	71.7	95.2	99.8	97.5	88.1	92.3	88.9	91.9	98.7	120.5	74.9	109.3	96.7	103.6	100	98.1	94.2	78.9	100	96.4	99.9	91.2	93.8	103	101.9	95.4	86.3	85.6	100	120.4	105.9	112.6	98.4
P00505	Aspartate aminotransferase, mitochondrial OS=Homo sapiens OX=9606 GN=GOT2 PE=1 SV=3	0	107.1	45	22	211	22	1	430	47.5	9.01	4152	22	0	84.6	95.9	103	103.9	76.6	96.3	115.2	108.5	100.8	103.5	100.6	97	97	101.2	90.4	94.9	91.3	86.5	92.4	84.5	100	111.4	112.1	111.1	102	120.4	113.8	100.2	96.3	95.2	100	75.1	74.7	97.5	108.7
P14868	Aspartate--tRNA ligase, cytoplasmic OS=Homo sapiens OX=9606 GN=DARS PE=1 SV=2	0	170.087	71	37	384	37	1	501	57.1	6.55	8706	37	0	52.5	113.6	96	100.6	88.4	97.7	96.1	102.9	102.7	106.9	100.2	89.5	94.3	95.6	98.1	103.9	104.5	105.7	105.7	119.3	100	94.7	95.5	111.7	100.6	106.9	106.5	109.7	103	105.2	100	98.8	96.5	103	103.8
Q6PI48	Aspartate--tRNA ligase, mitochondrial OS=Homo sapiens OX=9606 GN=DARS2 PE=1 SV=1	0	28.641	17	10	47	10	1	645	73.5	8.02	661	10	0	107.7	99.4	79.7	122.8	99.3	98.6	106.1	106.2	102.9	102.6	95.9	116.5	106.1	128.3	127.4	107	72.1	83.6	81.6	85.4	100	86.7	106.4	110.2	94.7	99.9	107.1	111.2	103.8	103	100	91.5	106.3	110.8	99.1
Q9ULA0	Aspartyl aminopeptidase OS=Homo sapiens OX=9606 GN=DNPEP PE=1 SV=1	0	17.665	14	5	27	5	1	475	52.4	7.42	435	5	0	38.8	91.8		105.3	114.7	89.8	110.4	92.9	118.1	79.2	91.5	86	74.8	54.7	70	72.8	102.4	107.4	98.9	134.9	100	129.6	118.2	131.7	122.3	123.3	144.1	127	103.2	107.7	100
Q12797	Aspartyl/asparaginyl beta-hydroxylase OS=Homo sapiens OX=9606 GN=ASPH PE=1 SV=3	0	77.482	29	20	168	20	1	758	85.8	5.01	3033	20	0	175.8	101	81	95.7	115.9	81.4	99.9	91.5	81.6	114.9	100	96.3	95.2	135.2	99.2	94.4	84.7	101.4	90.6	99.3	100	118.3	119.6	116.9	113	111.8	133.3	98.5	103.1	106.3	100	126	115.7	105.7	109.5
Q15121	Astrocytic phosphoprotein PEA-15 OS=Homo sapiens OX=9606 GN=PEA15 PE=1 SV=2	0	34.398	63	7	81	7	1	130	15	5.02	1112	7	0	58.6	85.6	90.6	114.1	99.4	114.1	97	101.7	106	104.9	98	91.2	101.8	103.4	97.8	100.1	83.5	85	85.7	87.1	100	93.8	101.3	89.9	104.5	109.2	91.5	94.7	96.1	94	100	59	91.8	99.7	104.6
Q9UBB4	Ataxin-10 OS=Homo sapiens OX=9606 GN=ATXN10 PE=1 SV=1	0	23.718	15	6	27	6	1	475	53.5	5.25	538	6	0		152.2	133	128.9	93.1	119.2	112	99.2	76.3													91.2	118.2	163.3	118.3	130.4	130	108.9	161.3	154.5	100	34	58.7	46.1	68.5
Q99700	Ataxin-2 OS=Homo sapiens OX=9606 GN=ATXN2 PE=1 SV=2	0	30.925	6	8	44	6	1	1313	140.2	9.57	729	8	0			125.3	94.4		144	76.6	96.6		84																						125.9	97.5	95.1	79.5
Q8WWM7	Ataxin-2-like protein OS=Homo sapiens OX=9606 GN=ATXN2L PE=1 SV=2	0	64.167	20	17	85	15	1	1075	113.3	8.59	1051	17	2	126.4	116.3	71.8	102.1	93.6	116.7	103.8	96.8	81.6	123.4	112.5	104.2	108.7	115.2	110.7	103.2	91.3	97.1	107.7	127.7	100	106.6	96.8	118.3	99.4	101.9	112.8	101.2	124.8	150.1	100	150.2	143.6	125.3	111.3
P54252	Ataxin-3 OS=Homo sapiens OX=9606 GN=ATXN3 PE=1 SV=5	0	8.872	9	2	6	2	1	361	41.2	4.78	131	2	0						78.5
Q8WXF7	Atlastin-1 OS=Homo sapiens OX=9606 GN=ATL1 PE=1 SV=1	0	105.403	38	22	195	21	1	558	63.5	6.18	2717	22	1	84.7	94.6	89	91.8	86.7	98.8	91.1	84.7	97.1	100.7	81.8	95.6	92.6	69.5	92.6	96	94.6	99.6	93.8	94.9	100	84.7	102.5	90.4	78	100.5	93.8	98.4	105.2	100.4	100	70.1	92.1	108.4	114.3
Q8NHH9	Atlastin-2 OS=Homo sapiens OX=9606 GN=ATL2 PE=1 SV=2	0	8.883	5	3	16	2	1	583	66.2	5.48	149	3	0						177			50.1
Q6DD88	Atlastin-3 OS=Homo sapiens OX=9606 GN=ATL3 PE=1 SV=1	0	109.315	45	18	170	18	1	541	60.5	5.66	3356	18	0	80.6	108.8	108.7	91.9	76.9	103.5	111	101.8	123.5	101.3	86.9	88.9	91.3	82.1	97.4	95.2	103	102.6	93.2	103.5	100	86.3	80.5	82.4	97.7	82.3	73	106.9	105.2	104.2	100	51.8	92.2	69.3	94.9
P24539	ATP synthase F(0) complex subunit B1, mitochondrial OS=Homo sapiens OX=9606 GN=ATP5F1 PE=1 SV=2	0	83.212	44	15	192	15	1	256	28.9	9.36	2947	15	0	39	88.6	84.2	104.7	94.1	89.6	72.7	102.6	95	94.1	88.6	87.3	88.4	73.6	92	82.3	100.2	85.2	83.9	82.6	100	106.5	110.6	103.9	103.9	112.4	104.6	95.1	104.4	91.4	100	64.1	107.2	104.4	99.8
Q5TC12	ATP synthase mitochondrial F1 complex assembly factor 1 OS=Homo sapiens OX=9606 GN=ATPAF1 PE=1 SV=1	0	14.21	17	3	8	3	1	328	36.4	7.96	169	3	0		126.3	102.1		82.2																	120.8	150.2	153.1	117.8	208.8	135.3	84.2	208.5	166.5	100	117.5	105.6	112.5	96.6
P03928	ATP synthase protein 8 OS=Homo sapiens OX=9606 GN=MT-ATP8 PE=1 SV=1	0	9.235	37	2	26	2	1	68	8	9.91	15	2	0	71.5	115.6	88.6	109	69.9	94.2	21.2	106.4	103	115.3	138.6	107.6	105.1	109.1	118.9	112.4	94.5	76.7	83	77.4	100	128.9	150.1	126.4	130.2	121.1	132.1	124.7	120.8	103	100	69.4	129.2	110.7	99.2
P00846	ATP synthase subunit a OS=Homo sapiens OX=9606 GN=MT-ATP6 PE=1 SV=1	0	10.111	8	2	13	2	1	226	24.8	10.1	276	2	0	101.7	102.5	128.4	134.5	146	124.1	187.9	78.6	136.4	117.8		67.5	97.1	81.1	76.9	100.4	161	144.8	138.4	115.6	100	96.5	88.1	81.1	108	89.3	66.2	124.5	106	110.7	100	99.4	69	83.8	67.1
P25705	ATP synthase subunit alpha, mitochondrial OS=Homo sapiens OX=9606 GN=ATP5F1A PE=1 SV=1	0	266.409	73	47	754	47	1	553	59.7	9.13	15490	47	0	73.4	89	82	107.7	99.8	97.9	97.9	99.1	91.9	111.1	102.3	112.1	112.7	107.7	116.2	109.7	92.4	90.7	85.7	88.8	100	117.3	122.1	110.9	107.4	122.5	120.8	95.7	101.1	87.9	100	94.8	122.3	125.1	114.9
P06576	ATP synthase subunit beta, mitochondrial OS=Homo sapiens OX=9606 GN=ATP5F1B PE=1 SV=3	0	287.138	72	28	530	28	1	529	56.5	5.4	16234	28	0	137.3	91.7	103.6	101.2	95.5	93.2	104.2	101.1	95.6	103.7	91.8	104.3	98.2	97.5	99	99.7	94.2	90.1	90.6	86.8	100	98.9	94.7	95.4	97.4	97.8	94.9	97.4	93	89.9	100	111.5	100.4	107.8	98.1
O75947	ATP synthase subunit d, mitochondrial OS=Homo sapiens OX=9606 GN=ATP5H PE=1 SV=3	0	62.491	82	12	125	12	1	161	18.5	5.3	1700	12	0	66.4	93.4	118.4	103.8	71.5	92.2	80	112.7	118.2	121.6	84.1	94.8	90.8	87.6	91.5	84.9	121.3	94.2	107.6	96.9	100	97.2	87.7	95	120.1	83	80.2	118.9	102.8	115.7	100	75.3	107	104.2	113.5
P30049	ATP synthase subunit delta, mitochondrial OS=Homo sapiens OX=9606 GN=ATP5F1D PE=1 SV=2	0	26.346	41	4	46	4	1	168	17.5	5.49	1625	4	0	31.1	98.6	108.2	106.4	76.5	122.1	125.8	106.8	122.3	114.2	92.9	83.7	82.5	71.5	86	79.2	114.9	101.2	94.9	95.9	100	103.3	104.7	99.7	102.6	94.6	95.8	98.5	92.4	86.6	100	77.6	105.4	104.5	95.7
P56385	ATP synthase subunit e, mitochondrial OS=Homo sapiens OX=9606 GN=ATP5I PE=1 SV=2	0	29.827	83	7	52	7	1	69	7.9	9.35	694	7	0	93.6	94.4	93.2	116	87	98.7	66.7	101.8	101.6	116.1	92.7	129.5	108.7	107.6	121.5	122.1	97.7	79.9	92.2	84.5	100	105	120	107.5	106.8	121.7	119.4	102.3	110	99.4	100	134.4	150.3	132.7	119.4
P56134	ATP synthase subunit f, mitochondrial OS=Homo sapiens OX=9606 GN=ATP5J2 PE=1 SV=3	0.001	6.681	26	2	11	2	1	94	10.9	9.67	201	2	0		150.5	78.3		53.8	97.2		103.7	139	126.8	50.4											89.2	117.9	159.5	107.4	113.9	126.5	77.7	93.2	62	100	107.5	142.6	108.6	91.3
O75964	ATP synthase subunit g, mitochondrial OS=Homo sapiens OX=9606 GN=ATP5L PE=1 SV=3	0	35.195	52	6	68	6	1	103	11.4	9.64	2344	6	0	90.9	104.2	81.1	110.1	88.6	102.9	83.9	112.2	107.7	118.9	101.6	115.2	114.4	100.4	114.7	109.6	106.7	91.9	95.6	85.9	100	110	109	105.7	109.5	102.7	100.8	101.3	100.5	90.6	100	80.2	129.8	141.7	110.9
P36542	ATP synthase subunit gamma, mitochondrial OS=Homo sapiens OX=9606 GN=ATP5F1C PE=1 SV=1	0	67.121	44	14	182	14	1	298	33	9.22	3162	14	0	52.4	94.2	94	110.8	90.8	96.7	107.6	112.5	114.2	113.1	106	80.4	81.5	72.8	91.3	92.1	88.4	88.5	84.3	89.5	100	92.2	83.5	91.3	95.3	89.4	86.6	94.1	94.2	87.1	100	87	89.5	85.7	96.2
P48047	ATP synthase subunit O, mitochondrial OS=Homo sapiens OX=9606 GN=ATP5O PE=1 SV=1	0	61.916	55	11	142	11	1	213	23.3	9.96	3229	11	0	140.2	88.5	93.8	111.2	117.5	89.2	84.8	110.2	109.6	109.6	102.3	133.4	115.7	132.4	129.1	112.2	86.3	81.5	88.4	80.3	100	126.2	133.1	117.9	121.6	132.7	126.7	94.9	102.4	94.1	100	110.9	128.6	124.1	123
Q99766	ATP synthase subunit s, mitochondrial OS=Homo sapiens OX=9606 GN=ATP5S PE=1 SV=3	0	10.865	13	3	18	3	1	215	24.9	7.56	143	3	0	958	90.4	90.4	109	100.2	103.2	128.2	120.8	103.8	79.9	67.9	214.3	164.5	278.2	153.8	170.8	102.6	38.7	187.2	111.1	100	86	84.7	118.8	96.5	85.8	121.3	85.1	89.8	83.5	100	91	137.1	246.6	157.7
P18859	ATP synthase-coupling factor 6, mitochondrial OS=Homo sapiens OX=9606 GN=ATP5J PE=1 SV=1	0	61.458	51	8	81	8	1	108	12.6	9.52	2528	8	0	58.6	104.6	129.1	114.9	65.4	87.8	96.9	132.9	120.7	106.8	88.1	125.8	141	116.5	150	134.7	68.6	66.1	64.9	59.5	100	103.2	83.7	99.9	112.3	86.1	80.3	103.5	109.7	96.3	100	27	52	66.8	118.5
O43681	ATPase ASNA1 OS=Homo sapiens OX=9606 GN=ASNA1 PE=1 SV=2	0	71.557	40	10	100	10	1	348	38.8	4.91	2305	10	0	63.2	93.8	99.9	106.3	93.2	95.8	96.1	109.6	94.8	102	95.5	82.3	92.5	86.8	89	94.5	97	104.7	97.4	106.1	100	99.1	84.4	96.1	102.1	84.5	84.1	98.9	103	109.3	100	83.5	88.3	102.5	104.1
Q8NBU5	ATPase family AAA domain-containing protein 1 OS=Homo sapiens OX=9606 GN=ATAD1 PE=1 SV=1	0.001	6.357	7	2	5	2	1	361	40.7	6.9	61	2	0								147.5		130.8
Q9NVI7	ATPase family AAA domain-containing protein 3A OS=Homo sapiens OX=9606 GN=ATAD3A PE=1 SV=2	0	95.635	37	23	160	8	1	634	71.3	8.98	2631	23	15	48	78	93.2	109.1	76.8	107.4	109.1	112.1	116.4	118.7	92.2	71.4	85.3	80.8	79.8	81.6	106.4	109.2	99.2	94.1	100	97.8	93	101.7	106	93.2	98.4	92.7	101.8	106.1	100	95.3	117.4	114.1	124.6
Q9UII2	ATPase inhibitor, mitochondrial OS=Homo sapiens OX=9606 GN=ATPIF1 PE=1 SV=1	0	30.462	42	7	101	6	1	106	12.2	9.35	771	7	1	171.8	79.8	76.4	104.7	91.7	92	109.3	88.6	77.9	67.7	104.8	137.3	114.2	123.8	106.2	113.3	83.7	76.6	83.3	78.2	100	157.7	168.8	122.3	126.9	171.5	148	75.8	100.2	91.8	100	177.2	163.3	146.3	135.5
Q9NRK6	ATP-binding cassette sub-family B member 10, mitochondrial OS=Homo sapiens OX=9606 GN=ABCB10 PE=1 SV=2	0	15.508	7	5	27	4	1	738	79.1	9.85	385	5	0	120	117.8	90.7	109.9	115.5	94.2	122.1	96.2		109.2		140.8	129.1	137.5	154.8	129.4	97.5	113.2	129.1	113.1	100	127.9	117.9	122	122.8	152	126.4	107.2	105.9	110.8	100	87.6	101.8	97.9	96.4
Q9NP58	ATP-binding cassette sub-family B member 6, mitochondrial OS=Homo sapiens OX=9606 GN=ABCB6 PE=1 SV=1	0	73.063	21	12	102	12	1	842	93.8	8.48	2938	12	0	213.9	108	115.6	99.7	128.3	114.9	96.7	128.7	118.2	103.7	94.1	94.8	73.3	169.9	98	86.8	106.2	84.3	106	110.8	100	92.6	99.8	108.3	93.2	101.9	101.8	93.9	103.3	111.7	100	74.6	104.7	129.7	115.4
O75027	ATP-binding cassette sub-family B member 7, mitochondrial OS=Homo sapiens OX=9606 GN=ABCB7 PE=1 SV=2	0	28.626	9	8	31	8	1	752	82.6	9.33	441	8	0	70	91	98.7	98.4	67	92.4	128.5	73.4		101.5	100.6	87.5	86.3	67.1	88.7	105	115.2	105.5	95.5	115.8	100	90.8	82.4	98.6	113.9	86.6	85.2	91.9	91.3	96.3	100	76.5	96.4	97.7	117.3
P33897	ATP-binding cassette sub-family D member 1 OS=Homo sapiens OX=9606 GN=ABCD1 PE=1 SV=2	0	15.214	11	5	17	5	1	745	82.9	8.95	306	5	0		91.4			106.6	117	85.5	90.1		76.7												113.2	97.8	107.2	151.8	86.4	124.4	103	122.1	167.4	100
P28288	ATP-binding cassette sub-family D member 3 OS=Homo sapiens OX=9606 GN=ABCD3 PE=1 SV=1	0	25.845	14	9	37	9	1	659	75.4	9.36	358	9	0	39.8	52.2	79.3	120.9	51.5	108.4	125.3	96.5	73.4	124.4	74.2	85.3	88.1	59.2	104.1	98.8	151.6	129.9	118.8	154.1	100	47.2	53.7	59.5	42.1	52.1	57.7	58.5	76.3	74.5	100	56.9	94	52	94.3
P61221	ATP-binding cassette sub-family E member 1 OS=Homo sapiens OX=9606 GN=ABCE1 PE=1 SV=1	0	72.706	33	18	151	18	1	599	67.3	8.34	2345	18	0	88.8	109.7	110.5	100	98.2	101.4	103.1	104	104.9	95.9	88.7	106.2	104.7	110.6	109.5	96.8	97.4	90	94.4	87.9	100	102.3	106.7	109.4	98.7	105.2	111.8	110.6	102.1	111.2	100	100.4	102.8	115.5	96
Q8NE71	ATP-binding cassette sub-family F member 1 OS=Homo sapiens OX=9606 GN=ABCF1 PE=1 SV=2	0	97.367	26	20	132	20	1	845	95.9	6.8	2538	20	0	64.2	107.2	97.3	115.9	78.2	107.1	83.1	84.3	100	85	153	98.2	93.7	84.5	115.5	103.1	105.3	98.1	107.7	119.8	100	82.2	77.5	85.4	91.2	93.1	80.2	124.5	101.4	111.6	100	76.3	93.9	93.7	82.5
Q9NUQ8	ATP-binding cassette sub-family F member 3 OS=Homo sapiens OX=9606 GN=ABCF3 PE=1 SV=2	0.001	7.063	2	2	13	2	1	709	79.7	6.34	131	2	0	119.2	81.8	55.7	97.6	82.5	94.9	105.9		71.6	131.2		86	77.2	120.6	121.5	139.2	82.1	126.1	105.1	122.6	100	93.1	91	108.9	98	81.6	88	87.5	95.7	108	100	68.1	71	47.5	58.6
P53396	ATP-citrate synthase OS=Homo sapiens OX=9606 GN=ACLY PE=1 SV=3	0	298.504	55	58	627	58	1	1101	120.8	7.33	11839	58	0	83.7	104.5	101	93.8	100.7	98	98.5	109.3	108.7	103	93.7	101	96.7	93.7	99.3	102.5	97.6	91.3	95.8	91.8	100	97.4	95.2	102.8	99.7	93.4	96.6	110.4	103.9	99.7	100	73.7	90.9	66.8	97.1
Q8IW45	ATP-dependent (S)-NAD(P)H-hydrate dehydratase OS=Homo sapiens OX=9606 GN=NAXD PE=1 SV=1	0	24.004	24	5	20	5	1	347	36.6	8.06	229	5	0	182.1		102.2		130.3	87.6	106.7	119.3	94.2			167.5	140.2	162.9	127.9	135.6	81.6	73.5	98.1	87.1	100											141.9	116.7	98.8	81.8
P17858	ATP-dependent 6-phosphofructokinase, liver type OS=Homo sapiens OX=9606 GN=PFKL PE=1 SV=6	0	202.383	48	34	453	26	1	780	85	7.5	9508	34	1	33.4	104.4	122.1	106.7	63	94.9	92.1	110.1	108.8	109.7	82.5	59.7	66.7	59.7	71.2	71.6	107.8	112.4	95.6	115.4	100	76.8	64.2	70.5	98.7	63.8	56.9	109.9	97.9	105.8	100	48.9	65.9	65.7	81.6
P08237	ATP-dependent 6-phosphofructokinase, muscle type OS=Homo sapiens OX=9606 GN=PFKM PE=1 SV=2	0	111.174	38	23	168	19	1	780	85.1	7.99	4242	23	0	118.8	86.8	98.1	137.3	100.6	80.5	96.1	106.9	78.3	93.4	88.1	103	117.5	139.1	90.9	122	96.5	77.9	111.5	72.1	100	56.2	121.9	103.8	53.3	125.8	113.6	106.5	114.5	106.6	100	66	115	115.8	97.1
Q01813	ATP-dependent 6-phosphofructokinase, platelet type OS=Homo sapiens OX=9606 GN=PFKP PE=1 SV=2	0	363.358	59	58	673	50	1	784	85.5	7.55	15510	58	9	76.1	114.4	114.1	162.2	93.4	113.4	137.5	39.3	96.3	87.2	68.1	92.6	93.7	85.9	96.3	96.3	77.4	80.6	71.7	79.5	100	72.1	117.5	139.5	70.5	114.9	149.1	112.7	144.9	137.4	100	126	67.8	132.4	171.5
Q16740	ATP-dependent Clp protease proteolytic subunit, mitochondrial OS=Homo sapiens OX=9606 GN=CLPP PE=1 SV=1	0	29.939	32	7	77	7	1	277	30.2	8.09	690	7	0	131.3	83.7	83.6	98.2	101.6	89.7	98.5	92.5	91.4	107.8	92.7	107.6	98.1	105.3	109.3	105.7	94.5	81.5	90.7	86.5	100	111.3	99.8	109.1	95.4	99.8	103.4	86.5	122	103.1	100	93.4	106.3	118.9	120.7
Q08211	ATP-dependent RNA helicase A OS=Homo sapiens OX=9606 GN=DHX9 PE=1 SV=4	0	13.83	4	4	14	4	1	1270	140.9	6.84	128	4	0	70.4	94.9	107.5	135.2	79.9		91.9	85.8	56.1		141	73.8	69.4	80.9	84.5	105.7	90.6	83.2	114.5	90.7	100	98.4	110.6	100.4	89.5	106.3	104.7	71.6	109.7	108.7	100	145.3	71.1	166.6	78.8
Q92499	ATP-dependent RNA helicase DDX1 OS=Homo sapiens OX=9606 GN=DDX1 PE=1 SV=2	0	79.045	29	20	133	20	1	740	82.4	7.23	2342	20	0	155.7	76.5	96.2	95	95.1	109.8	96.4	96.3	113.8	103.2	96.1	123.6	121.5	124.7	120.9	113.7	78.7	95	87.7	97.2	100	103.6	110.7	112.3	94.6	109.4	116.7	80.5	106.5	102	100	92.7	96.4	122.3	95.2
Q9NUU7	ATP-dependent RNA helicase DDX19A OS=Homo sapiens OX=9606 GN=DDX19A PE=1 SV=1	0	103.302	39	19	153	2	1	478	53.9	6.58	2906	19	0		125.4	136.6	95.9	125.3	129.5	113	144.7	108.4	114.5	81.3											93	34.1	78.7	166.7	43.6	37.8	158.2	106.1	187.4	100	65	91.7	87.2	118.5
Q9UMR2	ATP-dependent RNA helicase DDX19B OS=Homo sapiens OX=9606 GN=DDX19B PE=1 SV=1	0	101.361	38	19	143	2	1	479	53.9	6.3	2801	19	16	85.9	106.3	85.5	100.6	87.5	110	107.1	89	83.9	95.9	104.7	97.1	104	108.2	105.7	110.7	103.3	103.5	102.2	111.4	100	85.4	69.3	93.3	104	79.9	75.5	106	105.2	115.8	100	81.4	89.8	89.2	101.3
O00571	ATP-dependent RNA helicase DDX3X OS=Homo sapiens OX=9606 GN=DDX3X PE=1 SV=3	0	94.208	34	21	175	4	1	662	73.2	7.18	4833	21	0		76.2	59.8	96	56.7	119.4	92.3		104.1	105.5	92.7											84	67.2	85.7	100.2	83.6	67	74.7	136.5	144.8	100	20.2	74.8	73.1	77.4
O15523	ATP-dependent RNA helicase DDX3Y OS=Homo sapiens OX=9606 GN=DDX3Y PE=1 SV=2	0	92.642	37	22	164	5	1	660	73.1	7.55	4098	22	17	85.5	111	98.4	106.8	101.9	103.8	98.2	96.2	83.9	109.3	105.3	94.5	100.6	107.7	106.8	96	87.8	98.8	110.1	116.9	100	94.3	95.2	97.5	107.8	99.5	92.3	100.5	96.5	109.8	100	95.4	86.1	93.1	91.4
Q7Z478	ATP-dependent RNA helicase DHX29 OS=Homo sapiens OX=9606 GN=DHX29 PE=1 SV=2	0	111.922	26	31	150	31	1	1369	155.1	8.09	1812	31	0	50.8	96	96.9	96	84.7	111.7	95	90.7	110.5	104	118	102.7	119.8	110.8	112.4	119.1	78.9	80.3	109.2	105.9	100	103.4	75	114.8	109	83.1	89.3	81.7	122	123.4	100	71.3	116.6	103	120.5
Q9H2U1	ATP-dependent RNA helicase DHX36 OS=Homo sapiens OX=9606 GN=DHX36 PE=1 SV=2	0	11.868	5	3	12	3	1	1008	114.7	7.68	522	3	0	129.7											106.2	91.1	108.4	70.6	88.4	80.4	76.5	58.9	52.7	100
Q9H1Y0	Autophagy protein 5 OS=Homo sapiens OX=9606 GN=ATG5 PE=1 SV=2	0	12.974	19	4	19	4	1	275	32.4	5.77	106	4	0	92.8		101.4	123.4	81	93.3	132.7	98.6	105.7	111.5	118	125.5	79.3	122.2	99.1	104.5	80.7	81.2	108.2	106.4	100											36.9	46.3	65.5	69.8
Q676U5	Autophagy-related protein 16-1 OS=Homo sapiens OX=9606 GN=ATG16L1 PE=1 SV=2	0.001	5.947	3	2	8	2	1	607	68.2	6.64	88	2	0		95.5	124.3	79.9		122.3	98.4				130.4											76.1	94.3	124	94.1	62.1	104.8	114.7	70.2	95.8	100	92.9	89.9	95.6	148.8
Q7Z3C6	Autophagy-related protein 9A OS=Homo sapiens OX=9606 GN=ATG9A PE=1 SV=3	0	45.226	17	10	53	10	1	839	94.4	6.67	1165	10	0	35.3	148.6	108.2	93.4	73.5	103.6	112	99.7	181.3	128.3	85	56.2	74.6	54.6	87.3	85.8	93.4	100.5	68.6	129.9	100	75.6	59.8	85.5	83.1	73.9	84.2	110	114.6	100.3	100	43.9	82.1	75.4	99.5
Q96BJ3	Axin interactor, dorsalization-associated protein OS=Homo sapiens OX=9606 GN=AIDA PE=1 SV=1	0	23.177	27	6	23	6	1	306	35	6.55	414	6	0			121.5	112.4	80.6	100.8		93.7	106.4	100.9																						144.5	112.9	141.2	93.7
O15169	Axin-1 OS=Homo sapiens OX=9606 GN=AXIN1 PE=1 SV=2	0	9.297	4	3	5	3	1	862	95.6	6.96	94	3	0		165	141.8	128																		87.4	116.4	108.9	121.6	118.1	91.5	134.4	121.3	144.8	100	54.4	89.2	76.1	95.2
Q9NR09	Baculoviral IAP repeat-containing protein 6 OS=Homo sapiens OX=9606 GN=BIRC6 PE=1 SV=2	0	41.245	4	14	35	14	1	4857	529.9	6.05	236	14	0	48	119.6		79.3	76.9	118.3	131.6		127.9			81.1	105.8	96.2	102.2	109	88.7	91.6	98.1	110.4	100	108.5	94.9	117.6	125	133.7	85.8	100.5	134.1	150.3	100
O95816	BAG family molecular chaperone regulator 2 OS=Homo sapiens OX=9606 GN=BAG2 PE=1 SV=1	0	13.31	19	4	28	4	1	211	23.8	6.7	479	4	0	31	150.7	81.1	118.7	114.8	122.6	126	104.1	127.3		100.4	69.3	78.5	62.2	61	69.3	79.4	77.9	82.3	85	100	82	106.8	125.1	97	124.2	100.5	106.3	133.5	119.3	100	83.4	107.5	114.2	94.5
Q9UL15	BAG family molecular chaperone regulator 5 OS=Homo sapiens OX=9606 GN=BAG5 PE=1 SV=1	0	47.167	25	9	61	9	1	447	51.2	6.05	804	9	0	49.8	100	154.8	95.6	60.8	105.7	123.2	104.2	110.1	101.4	105.2	69.4	75.9	66.7	82.4	72.7	87.2	118.1	86.3	130	100	65.5	52	72.4	80.8	53.6	57.8	93.2	108.3	104.7	100	36.6	58.9	66	65.3
P02730	Band 3 anion transport protein OS=Homo sapiens OX=9606 GN=SLC4A1 PE=1 SV=3	0	53.102	17	12	92	12	1	911	101.7	5.19	1054	12	0	170.9	189.5	63.2	95.8	221.8	84.8	67.5	31.9	175	31.7	239.4	98.4	143.7	35.3	66.3	89.7	71.1	50.1	281.7	104.9	100	74.3	80.9	80.7	108.5	55	27.3	46.2	60.6	49.9	100	1212.7	24.5	219.9	49.8
Q9Y2J2	Band 4.1-like protein 3 OS=Homo sapiens OX=9606 GN=EPB41L3 PE=1 SV=2	0	49.623	15	13	74	10	1	1087	120.6	5.19	907	13	0	199.4	73.5	177.2	97.5	85.8	61.9	108.6	108.3	36.4	174.5	124.3	229.5	168.2	305.4	153.3	148.5	94.3	81.8	86.7	79.8	100	136.7	30.8	95.1	146.3	25.4	81.6	74.5	68.9	105.8	100	228.5	62.8	59.4	103.9
O75531	Barrier-to-autointegration factor OS=Homo sapiens OX=9606 GN=BANF1 PE=1 SV=1	0	17.23	51	5	17	5	1	89	10.1	6.09	127	5	0	12.2	92.6		84.4	52.4	181.6	208.8	147.6	98.6	133.2	88.1	36.3	63.8	42.7	18.9	25.6	127.9	87.3	79.4	82.4	100	54.7	54.2	59.1	46.5	45.4	43	143.8	117.2	114.2	100
Q7L1Q6	Basic leucine zipper and W2 domain-containing protein 1 OS=Homo sapiens OX=9606 GN=BZW1 PE=1 SV=1	0	47.48	26	13	68	12	1	419	48	5.92	730	13	1	88.2	107.5	98.9	108.3	94.9	106.1	113.9	119.7	111.6	108.2	97.8	96.8	101.3	95.1	110.7	99.9	101.8	96.6	107.9	104.4	100	79.7	78.4	92.1	99.1	76	72.4	94	112.8	116.8	100	101.7	100.3	112.1	100.2
Q9Y6E2	Basic leucine zipper and W2 domain-containing protein 2 OS=Homo sapiens OX=9606 GN=BZW2 PE=1 SV=1	0	32.091	20	9	40	8	1	419	48.1	6.68	274	9	0	102.4	105.6	56.1	97.6	148.4		104.7	83.8	84.7	99.9	126.6	141.5	136.9	141.7	130.9	146.7	99.3	95.5	115.3	101.1	100	141	154.4	120.5	126	147.5	135	98.5	104.4	100.7	100	227.2	255.7	187.3	176.7
P35613	Basigin OS=Homo sapiens OX=9606 GN=BSG PE=1 SV=2	0	61.925	38	11	113	11	1	385	42.2	5.66	1246	11	0	45.6	101.3	99.6	97	83.9	114.2	93.2	98	94.9	108.1	84.1	94.2	113.9	99.1	106	119.4	102.9	118.2	100.5	121.2	100	117.9	106.9	106.8	123.4	121.1	105.3	100.5	107.3	103.4	100	57.5	91.9	92.6	93.7
Q9UHQ4	B-cell receptor-associated protein 29 OS=Homo sapiens OX=9606 GN=BCAP29 PE=1 SV=2	0	49.612	39	15	131	15	1	241	28.3	9.54	981	15	0	57.8	106.2	87	94.8	99.6	106.1	95	96	107.6	82	85.4	96.6	111.4	93.9	99.7	106.4	97	100.6	93.7	105.7	100	100.6	95.4	108.6	110.5	103.8	104.2	106.3	108.4	114	100	81.6	103.5	103.4	98.6
P51572	B-cell receptor-associated protein 31 OS=Homo sapiens OX=9606 GN=BCAP31 PE=1 SV=3	0	142.773	49	28	412	28	1	246	28	8.44	4680	28	0	79.5	104	92.5	97.1	103.5	91	96.8	91	98.4	101.4	104.5	107.4	110.9	106	110.8	111	98.9	100.3	101	105.1	100	117.6	108.9	113.5	115.8	106.3	109.2	100.1	102.8	105.3	100	85.5	115.5	102.6	111.9
Q8NDB2	B-cell scaffold protein with ankyrin repeats OS=Homo sapiens OX=9606 GN=BANK1 PE=1 SV=3	0	93.538	34	20	108	20	1	785	89.2	5.4	1180	20	0	129.3	99.8	113.4	84.5	76.1	112.7	114.2	98.8	95.9	105.9	87.6	90.7	106.1	109.5	84.5	102.3	70.3	87.8	83.7	109	100	128.5	126.9	119.8	125	139.6	121.1	91.3	108	115.4	100	74.6	106.1	98.7	94.4
Q16611	Bcl-2 homologous antagonist/killer OS=Homo sapiens OX=9606 GN=BAK1 PE=1 SV=1	0	10.892	33	3	5	3	1	211	23.4	6.01	125	3	0					60.1
Q12982	BCL2/adenovirus E1B 19 kDa protein-interacting protein 2 OS=Homo sapiens OX=9606 GN=BNIP2 PE=1 SV=1	0	9.797	9	3	19	3	1	314	36	4.81	96	3	0	47	116.6	80.1	100.9	93.9	88.2	93.8	99.7	85.1	94		67.4	77.4	59.6	81.7	78.9	98.1	105.2	100.6	106.4	100	84.4	80.1	87.9	93.8	72.4	82.9	102.9	111.8	103.3	100	80.3	73.1	108.8	77
Q92934	Bcl2-associated agonist of cell death OS=Homo sapiens OX=9606 GN=BAD PE=1 SV=3	0	10.38	15	2	11	2	1	168	18.4	7.15	452	2	0	18.9	135.9		91.4	97.1	65.8				112.9		71.8	96.8	91	94.5	71.7	67.2	74.5	72.1	86.1	100	121.3	140.8	122	178.2	167.2	85.3	100.4	138.6	122.4	100
Q07817	Bcl-2-like protein 1 OS=Homo sapiens OX=9606 GN=BCL2L1 PE=1 SV=1	0	8.209	14	3	9	3	1	233	26	4.93	85	3	0	358					113.3		97.5	91.2	95.7	98.7	255.2	202.5	282.6	228.1	252.1	53.8	69.4	144.2	78.6	100
Q9BXK5	Bcl-2-like protein 13 OS=Homo sapiens OX=9606 GN=BCL2L13 PE=1 SV=1	0	9.463	7	3	15	3	1	485	52.7	4.44	134	3	0	76.1	85.1	209.3	120.3	72.6	101.7	170.8	160.8	96.8			87	46.2	116.8	129.4	125.4	143.8	114.5	135.3	153.9	100	192.5	196.2	136.9	151.5	187	195.3	81	130	83.9	100	49.3	87.3	120.7	117.6
Q14457	Beclin-1 OS=Homo sapiens OX=9606 GN=BECN1 PE=1 SV=2	0.001	7.05	7	2	3	2	1	450	51.9	4.89	96	2	0
O15155	BET1 homolog OS=Homo sapiens OX=9606 GN=BET1 PE=1 SV=1	0	10.823	31	3	17	3	1	118	13.3	9.06	171	3	0	36.5	60.9	70.6	79.7	76.7	90.4	70.7	77.9	61.6	85.2	101.6	84.6	83.1	58.4	91.2	102.5	67.3	86.8	77.4	81.3	100	91.6	80.9	88.4	87.3	74.8	89.5	65.6	80.3	82.8	100	101.8	69.2	62.8	80.1
Q9NYM9	BET1-like protein OS=Homo sapiens OX=9606 GN=BET1L PE=1 SV=1	0	8.922	28	2	19	2	1	111	12.4	8.16	292	2	0	97.4			69.5	54.4	126.3	142.5	154.2	103.8	84.2	54	89.9	103.1	84.5	102.5	98.1	86.1	154.7	86.7	156.1	100
Q96L58	Beta-1,3-galactosyltransferase 6 OS=Homo sapiens OX=9606 GN=B3GALT6 PE=1 SV=2	0.004	4.722	7	2	4	2	1	329	37.1	9.66	18	2	0											91.3
P15291	Beta-1,4-galactosyltransferase 1 OS=Homo sapiens OX=9606 GN=B4GALT1 PE=1 SV=5	0	9.295	9	4	19	4	1	398	43.9	8.65	99	4	0		88.8	92.7	84.5	68.3	101.7	181.9	105.5	109.5	105.1	114.5											91.5	95.3	110.6	101.9	102.7	108.4	72.2	86.6	91.8	100	95.5	91.8	84.8	120.5
Q13884	Beta-1-syntrophin OS=Homo sapiens OX=9606 GN=SNTB1 PE=1 SV=3	0	109.299	55	26	236	26	1	538	58	8.63	4025	26	0	81.7	86	101.9	96.8	92.2	98	100.3	100	105.2	104.3	74.2	87.3	95.6	97.4	79	89.5	96.1	111.1	87.8	103.8	100	92.8	85.2	91.8	89.1	83.4	90.6	99.9	105.6	96.2	100	72	73.1	66.3	100.8
P02749	Beta-2-glycoprotein 1 OS=Homo sapiens OX=9606 GN=APOH PE=1 SV=3	0	48.594	35	10	82	10	1	345	38.3	7.97	1973	10	0	32.6	99.7	100.7	57.4	86.1	152.1	140.2	100.9	145.1	83.1	100.9	72.8	95.6	54.6	96.7	98.1	93.8	109.6	87	115.9	100	92.1	79.2	84.7	96.1	91.2	88	97	100.2	100.3	100	115.7	84.3	85.6	100.7
P61769	Beta-2-microglobulin OS=Homo sapiens OX=9606 GN=B2M PE=1 SV=1	0	38.774	63	6	88	6	1	119	13.7	6.52	1496	6	0	107.7	98	83.1	70.7	66.7	94.8	77.6	82.5	81.6	43.5	125.2	62.6	68.9	65.2	65.9	81.9	73.3	52.2	81.3	58.2	100	65.2	90.4	71.9	80.1	105	67.2	88.3	76.3	90	100	81.7	88.1	90.3	109.3
Q562R1	Beta-actin-like protein 2 OS=Homo sapiens OX=9606 GN=ACTBL2 PE=1 SV=2	0	124.232	45	16	2556	6	1	376	42	5.59	42542	16	0	62.4	88.5	98.6	94.9	97.5	97.6	106.4	98.1	121.1	101.3	100.8	110.5	98.5	113.9	99.4	105.8	102.7	91.3	110.1	86.9	100	92.9	122.7	91.4	83.5	110.2	112.5	91.3	95.8	94.1	100	125.6	109	112.3	94.7
P25098	Beta-adrenergic receptor kinase 1 OS=Homo sapiens OX=9606 GN=GRK2 PE=1 SV=2	0	53.963	28	16	83	10	1	689	79.5	7.28	1286	16	6	99.5	102.1	83.7	89.4	94.2	103.7	102.9	94.9	110.4	93.2	100.3	106.3	98.1	101.8	128.1	103.9	99.5	99.4	107.8	109.4	100	100.5	86.1	102.4	107.7	88.9	95.3	101	106.3	107.4	100	105.8	102.7	103	94.4
P49407	Beta-arrestin-1 OS=Homo sapiens OX=9606 GN=ARRB1 PE=1 SV=2	0	155.37	72	25	367	23	1	418	47	6.2	7182	25	2	102.5	90.3	79.8	103.9	119.2	88.7	69.2	83.6	83.5	90.3	91.8	104.6	115.3	110.6	104.1	117.6	93.7	91.1	96.4	94.8	100	124	111.7	101.8	119.1	114.7	105.7	89.4	91.3	88	100	99.7	121.5	119.3	117.1
P32121	Beta-arrestin-2 OS=Homo sapiens OX=9606 GN=ARRB2 PE=1 SV=2	0	16.353	12	5	48	3	1	409	46.1	7.69	456	5	0			166.1	128.1		294.4	77.6		99.5																							91.1	109	106.6	116.6
Q9NSA3	Beta-catenin-interacting protein 1 OS=Homo sapiens OX=9606 GN=CTNNBIP1 PE=1 SV=1	0.001	6.196	37	2	3	2	1	81	9.2	5.41	52	2	0
P42025	Beta-centractin OS=Homo sapiens OX=9606 GN=ACTR1B PE=1 SV=1	0	83.474	51	15	156	5	1	376	42.3	6.4	3361	15	0	34.2	115.4	96.5	109.8	73.3	84	112.3	104	112.2	105.9	86.6	77.5	78	78.1	89.7	96.5	93.8	72.7	95	82.3	100	72.6	80.7	100.2	79.7	84.5	79.9	116.2	98.7	96.1	100	58.7	100.4	69	114.9
P13929	Beta-enolase OS=Homo sapiens OX=9606 GN=ENO3 PE=1 SV=5	0	66.602	24	8	255	2	1	434	47	7.71	4696	8	0					96.5				79.8	87.7	101.3
P16278	Beta-galactosidase OS=Homo sapiens OX=9606 GN=GLB1 PE=1 SV=2	0	45.721	18	10	68	10	1	677	76	6.57	881	10	0	95.7	107.5	110.4	91.1	85.3	88.8	97.9	125.1	87.5	100.3	86.6	109.1	89.4	96.2	99.2	121.1	96	101.2	107.1	108.5	100	104.2	110	112.9	107.8	123.4	107.8	100.9	98.8	101.1	100	106.3	106.8	100.8	113.7
P15907	Beta-galactoside alpha-2,6-sialyltransferase 1 OS=Homo sapiens OX=9606 GN=ST6GAL1 PE=1 SV=1	0	41.849	28	11	57	11	1	406	46.6	9.01	906	11	0	40.8	88.3	143.6	85.7	68.8	114.6	102.4	77.6	85.1	80.7	103.1	73	64	80.8	95.6	66.4	93.2	112.7	109.6	128.9	100	95.5	117.3	148.5	101.6	143.1	155.4	81.6	87.1	103.1	100	48	70.1	128.2	106
P08236	Beta-glucuronidase OS=Homo sapiens OX=9606 GN=GUSB PE=1 SV=2	0	30.672	12	6	29	6	1	651	74.7	7.02	362	6	0	102.4	119.2	107.4	105.4	107.3	98.8	102	95.8	96.8	121.2	110.2	101.3	97.2	104.6	102.7	102.3	87.9	98.6	79.5	88.2	100	93.5	95.1	105	108	102.7	96.4	100.1	102.4	83.9	100	126.4	90.4	81	87.1
P06865	Beta-hexosaminidase subunit alpha OS=Homo sapiens OX=9606 GN=HEXA PE=1 SV=2	0	11.966	7	4	8	4	1	529	60.7	5.16	91	4	0			80.2		304	12.3	101.6		97.3	133																						63.4	129.1	93.7	90
P07686	Beta-hexosaminidase subunit beta OS=Homo sapiens OX=9606 GN=HEXB PE=1 SV=3	0	34.943	21	10	48	10	1	556	63.1	6.76	532	10	0	69.8	100.9	97.6	95	92.6	91.8	120.5	81.2	112	89.1	102	125.8	106.5	100.5	123	111.8	94	102.1	101.8	85.6	100	124.9	124.3	108.1	103.4	112	106.5	97.4	88.7	86.9	100	97.2	79.9	82.5	88.1
Q9HBI1	Beta-parvin OS=Homo sapiens OX=9606 GN=PARVB PE=1 SV=1	0	253.347	61	28	556	28	1	364	41.7	6.73	10644	28	0	47.1	110.6	108	103.2	76.9	97.2	94.3	121.6	113	106.3	88.5	65.1	79.1	52.2	74.2	81.1	109.2	113.6	101.1	108.2	100	83.3	73.9	78.2	104.9	69.1	64.2	126.1	109.2	114.3	100	59.3	75	76.3	109.7
Q9H115	Beta-soluble NSF attachment protein OS=Homo sapiens OX=9606 GN=NAPB PE=1 SV=2	0	38.887	16	5	40	2	1	298	33.5	5.47	902	5	0		87.5	64	86.8		88.2		69.4	73.8		33.9											128.6	88.4	87.3	136.7	104.5	144.1	84.8	77.3	137.4	100	98.5	125.1	136.6	105.6
P55957	BH3-interacting domain death agonist OS=Homo sapiens OX=9606 GN=BID PE=1 SV=1	0	58.76	53	8	73	8	1	195	22	5.44	2175	8	0	61.8	99.2	80.7	89.8	101.1	91.8	87.5	107.2	73.6	99.7	82.6	101.1	106.4	81.9	109.6	120.7	77.8	89.6	85.5	93.6	100	114.8	108.5	98.6	103.4	109.8	101.3	111	93.7	96.9	100	134.7	103.2	89.9	83.2
O43252	Bifunctional 3'-phosphoadenosine 5'-phosphosulfate synthase 1 OS=Homo sapiens OX=9606 GN=PAPSS1 PE=1 SV=2	0	43.289	21	10	38	9	1	624	70.8	6.86	894	10	0	46.3		88.3	108.2	113	133.6	105.2		86.4	94.8	122.9	82.2	96.2	88.9	87.7	102.2	81.8	117.6	75.9	100.7	100											106.2	105.9	91.7	125
O95340	Bifunctional 3'-phosphoadenosine 5'-phosphosulfate synthase 2 OS=Homo sapiens OX=9606 GN=PAPSS2 PE=1 SV=2	0	41.607	19	10	69	9	1	614	69.5	8.03	1200	10	1	72.1	78.5	108.4	103.1	80.3	130.6	100.4	92.3	90.1	97.3	124.4	85.6	127.3	123.2	105.4	126.8	66.1	113.9	68.4	114.8	100	66	47.7	94.7	75.3	46.9	88.4	85.9	94.5	95.3	100	98	106.2	74.1	79.7
Q13057	Bifunctional coenzyme A synthase OS=Homo sapiens OX=9606 GN=COASY PE=1 SV=4	0	26.11	16	8	42	8	1	564	62.3	6.99	695	8	0	61.6	85	109.8	99.8	89.1	108.9	86.8	90.2	92.5	121.4	131.6	91.3	84.3	87.7	85.4	87.2	96.4	94.2	89.4	98.4	100	136.8	121.6	133.6	120.5	127.9	106	97.9	106.1	114.5	100	98.3	100.7	108.9	96.6
P34913	Bifunctional epoxide hydrolase 2 OS=Homo sapiens OX=9606 GN=EPHX2 PE=1 SV=2	0	47.828	25	12	61	12	1	555	62.6	6.28	803	12	0	92	105.9	121.7	142	64.2	90.1	112.3	69	58.9	110.4	68.9	144.3	141.3	116.2	142.7	149.5	98.5	121.5	84.3	127.6	100	139.2	145.2	87.7	131.3	133.6	91.1	102.2	122.6	112	100	50.2	121.3	77.2	63.8
P07814	Bifunctional glutamate/proline--tRNA ligase OS=Homo sapiens OX=9606 GN=EPRS PE=1 SV=5	0	170.333	27	36	213	36	1	1512	170.5	7.33	4965	36	0	57.6	120.7	106	95.1	96.2	103.9	109.7	99.7	94	97.2	108.6	92.6	91.2	102.6	108.1	103.6	108	99.8	126.8	141.9	100	90.7	78.7	88.2	101.1	85.1	75	107.6	94.8	114.5	100	92.2	98.9	105.3	81.8
P31939	Bifunctional purine biosynthesis protein PURH OS=Homo sapiens OX=9606 GN=ATIC PE=1 SV=3	0	213.208	79	39	360	39	1	592	64.6	6.71	7842	39	0	88.5	95.4	86.4	103.2	80.3	87.1	100.6	101.1	99.8	92.1	99.7	107.6	100.9	108.6	109.5	103.4	102.1	106.2	104.6	103.3	100	89.7	93.9	97	93.7	97	87.3	103.4	97.6	99.2	100	90.8	92	92.1	115.7
Q9Y223	Bifunctional UDP-N-acetylglucosamine 2-epimerase/N-acetylmannosamine kinase OS=Homo sapiens OX=9606 GN=GNE PE=1 SV=1	0.001	7.346	3	2	6	2	1	722	79.2	6.8	84	2	0								116.3
P21810	Biglycan OS=Homo sapiens OX=9606 GN=BGN PE=1 SV=2	0.001	7.777	10	3	5	3	1	368	41.6	7.52	39	3	0			104.6		119.7	89.9	130.7	142																								107.2	182.2	90.5	138
P53004	Biliverdin reductase A OS=Homo sapiens OX=9606 GN=BLVRA PE=1 SV=2	0	90.974	54	18	183	18	1	296	33.4	6.44	3385	18	0	54.7	102.3	114.1	107.4	101.4	100	103.5	106.3	104.7	102.8	100.8	89.5	99.5	82.5	97.8	107.9	90.2	96.7	87.9	96.8	100	114.9	113.1	117.6	117.9	116.4	111.8	98.9	115.8	112.5	100	73.9	91.7	80.4	104.1
P78537	Biogenesis of lysosome-related organelles complex 1 subunit 1 OS=Homo sapiens OX=9606 GN=BLOC1S1 PE=1 SV=2	0	14.565	24	3	12	3	1	153	17.3	9.33	326	3	0	198.2	86	89.3	97.9	126.7			128.9				231.6	188.5	276.7	216.7	188.3	41	53.7	56.1	63.3	100	96.3	90	100.3	110.2	121.4	94.1	94.2	122.6	105.7	100	123.5	117.3	109.4	121.2
Q6QNY1	Biogenesis of lysosome-related organelles complex 1 subunit 2 OS=Homo sapiens OX=9606 GN=BLOC1S2 PE=1 SV=1	0.003	4.908	11	2	6	2	1	142	16	4.86	46	2	0	181.4	90.1	27.7	96.5						112.5		171.7	134.7	186	167.2	140.5	62.8	92.9	73.3	87.5	100	136.2	170.7	153.2	102.8	155.1	167.5	69.8	98.3	84.7	100	163.5	192.6	153.3	122.8
Q6QNY0	Biogenesis of lysosome-related organelles complex 1 subunit 3 OS=Homo sapiens OX=9606 GN=BLOC1S3 PE=1 SV=1	0	14.073	24	3	14	3	1	202	21.2	5.15	376	3	0	128.4	118	94.4	105.2	122.3	125.7	126.4	105.2		125.6	88.1	96.6	84.6	125.3	132.2	92.8	129	107.2	96.3	84.7	100	114	108.2	110.2	103.4	117.1	103.2	116.9	110.8	138.1	100	92.8	109.4	99.7	113.9
Q9NUP1	Biogenesis of lysosome-related organelles complex 1 subunit 4 OS=Homo sapiens OX=9606 GN=BLOC1S4 PE=1 SV=1	0.001	6.384	9	2	16	2	1	217	23.3	4.98	183	2	0	165.8	95.4	75.9	97.1	154.4	112.3	94.8	114.2	94.7			139.5	102.4	167.7	132.3	136.1	136	114.3	122.1	110.4	100	103.6	114	95.5	94.6	116.5	109.5	106.9	94.3	98.9	100	110	105.8	100.6	124.3
Q8TDH9	Biogenesis of lysosome-related organelles complex 1 subunit 5 OS=Homo sapiens OX=9606 GN=BLOC1S5 PE=1 SV=1	0	13.475	22	4	16	4	1	187	21.6	7.59	206	4	0	74.7	88.3	97.3	84.1	93.1		63.9	92.2	145.3	94.1		138.9	111.6	127.2	134.7	110.5	92.2	85.7	123.6	131.9	100	69	72	84.1	104.5	74.1	73.9	106.6	114.7	137.8	100	190.1	216.9	187.2	105.2
Q9Y6X5	Bis(5'-adenosyl)-triphosphatase ENPP4 OS=Homo sapiens OX=9606 GN=ENPP4 PE=1 SV=3	0	24.224	17	7	50	7	1	453	51.6	6.15	597	7	0	71.9	108.1	72.4	80.8	87.7	98.9	91.9	104.4	85	122.3	108.3	128.7	156.5	137	128	143.2	71.3	104.5	68.9	117.9	100	140.2	87.3	100.2	135.8	83.4	99.2	121.7	119.8	108.1	100	108.7	131	128.9	103
P49789	Bis(5'-adenosyl)-triphosphatase OS=Homo sapiens OX=9606 GN=FHIT PE=1 SV=3	0	15.291	43	4	17	4	1	147	16.8	7.08	284	4	0	155.2	101.3		128.5	87.6	74.4	111.3			93.5	91.5	146.5	88.6	105.3	150	119.8	88	96.7	124.2	73.9	100	106.3	88.7	102.1	108.8	92.4	81.6	109.7	74.7	96.5	100
P50583	Bis(5'-nucleosyl)-tetraphosphatase [asymmetrical] OS=Homo sapiens OX=9606 GN=NUDT2 PE=1 SV=3	0	20.199	35	6	33	6	1	147	16.8	5.35	379	6	0	85.1	93.5	145.8	73.8	87.7	117.8	87.5	97.6	107.7	85.4	79	92.5	87.6	72.6	85.8	101.7	95.2	87.5	111.8	102.2	100	110.3	115.6	91.1	105.8	106.8	91.3	96	129.3	116.5	100	97.2	83.1	96	85.8
P07738	Bisphosphoglycerate mutase OS=Homo sapiens OX=9606 GN=BPGM PE=1 SV=2	0	22.191	21	5	25	5	1	259	30	6.54	383	5	0	228.9	139.1	83.7	105	162.4	90.2	105.1	92.5	176.3	80.8	220.1	105.4	109.7	140.4	128	164.3	135.9	181.8	344.1	221.4	100	101.1	123.8	107.4	115.2	124.1	103.6	93.6	105.2	111	100	142.8	77	121.5	111.4
Q13867	Bleomycin hydrolase OS=Homo sapiens OX=9606 GN=BLMH PE=1 SV=1	0	117.176	59	23	196	23	1	455	52.5	6.27	2771	23	0	47.9	95.8	125.5	104.8	82	117.8	122.3	108.8	115.8	105.1	88	70.9	75.9	69	80.3	88.4	114	119.5	120.8	114.3	100	75.5	49.8	81.8	103	56.5	54.9	107.9	94.1	109.8	100	53.7	70.4	57.6	91.5
Q969J3	BLOC-1-related complex subunit 5 OS=Homo sapiens OX=9606 GN=BORCS5 PE=1 SV=1	0	10.008	15	3	14	3	1	196	22.2	6.35	109	3	0	63.3		97.5		108	85.8	92.7	95.3	86.1	93.6	120.7	83.2	102.1	81.6	77.9	100	94.6	99.1	95.1	83.9	100											66.3	93.8	111.1	114.8
Q96GS4	BLOC-1-related complex subunit 6 OS=Homo sapiens OX=9606 GN=BORCS6 PE=1 SV=2	0	24.122	18	4	41	4	1	357	37.2	5.76	671	4	0		94.4	96.5		50.6	93.8	81.4	109.6	83.8	122.9	91.6											40.3	38	65.1	111.4	32.9	40.4	142.5	76.1	147.1	100	51.8	74.1	55.4	117.2
Q9NSY1	BMP-2-inducible protein kinase OS=Homo sapiens OX=9606 GN=BMP2K PE=1 SV=2	0	35.96	9	9	39	9	1	1161	129.1	6.51	508	9	0	156.4	148.3	77.9	100.1	152	101.9	100.4	98.8		94.5		86.8	109.4	158.9	96.1	115.1	104.3	131.5	126.7	165.5	100	89.3	114.2	109.4	114	144	145.2	111.8	117	137.6	100	118.3	136.7	110.4	91.4
Q9H3K6	BolA-like protein 2 OS=Homo sapiens OX=9606 GN=BOLA2 PE=1 SV=1	0	18.647	70	5	42	5	1	86	10.1	6.52	635	5	0	113.6	96.8	103.8	109.3	88.1	111.1	102.4	113.5	95.2	117	121.5	116	114.7	107	115.1	113.4	96.5	97.6	92.2	99.6	100	92.5	126.3	105.9	95.1	124.7	110.5	98.2	105.9	111.4	100	104	110.7	103.2	91.6
P22004	Bone morphogenetic protein 6 OS=Homo sapiens OX=9606 GN=BMP6 PE=1 SV=1	0.001	6.146	5	2	5	2	1	513	57.2	8.1	73	2	0					38.1	103	108.3	168.6
P80723	Brain acid soluble protein 1 OS=Homo sapiens OX=9606 GN=BASP1 PE=1 SV=2	0	55.097	73	9	51	9	1	227	22.7	4.63	1114	9	0	62	53.7	51.4	68	49.4	107.8	130.5	140.8	159	107	54.5	80.8	99.5	120.4	97.2	95.4	118.5	72.2	117.4	74.1	100	91.8	187.2	131.1	103.7	174.8	110.4	55.5	70.5	76.9	100	81.2	89	133.2	85.2
P23560	Brain-derived neurotrophic factor OS=Homo sapiens OX=9606 GN=BDNF PE=1 SV=1	0	45.873	30	9	47	9	1	247	27.8	8.79	961	9	0	46.7	106	115.9	66.6	71.2	110.6	122.2	121.7	94	82.3	106.2	66.8	77.2	56.9	64.4	83.8	99.2	115.2	86.2	107.6	100	48.9	57.6	78.8	83.6	60.4	58.8	115.3	94.4	117.4	100	76.9	80.5	74.5	152.1
O15382	Branched-chain-amino-acid aminotransferase, mitochondrial OS=Homo sapiens OX=9606 GN=BCAT2 PE=1 SV=2	0	31.439	26	7	32	7	1	392	44.3	8.65	735	7	0	88.9	77.7		124.4	91.3	91.6	121.8	136.1	112.6	116.4	65.1	118.9	125.4	80.4	101.4	113.9	108	106.5	87.8	92.5	100	188.6	210.1	154.2	124.7	210.1	178.4	53.5	136.6	55.7	100
Q7Z569	BRCA1-associated protein OS=Homo sapiens OX=9606 GN=BRAP PE=1 SV=2	0.001	6.002	3	2	6	2	1	592	67.3	5.92	113	2	0	211.5	107.5	66.9									133.4	126.9	207.2	206.9	135.6	174.8	210.4	184.9	150.5	100	86.9	130.5	104.1	94.7	95.2	128.5	95.5	99.7	105.5	100	96.5	49.2	59.5	57.5
P11274	Breakpoint cluster region protein OS=Homo sapiens OX=9606 GN=BCR PE=1 SV=2	0	54.983	13	15	64	15	1	1271	142.7	7.03	1579	15	0	200.5	122	108.1	178.1	115.6	84.3	102.2	101.4	106	88.9	96.2	113.5	89.9	221.6	114.2	88.1	112.2	95.4	133.5	131.5	100	109.2	88	95.2	121.5	90.7	85.1	123.5	101.7	97.5	100	127.5	80.5	153	116.2
Q9H6U6	Breast carcinoma-amplified sequence 3 OS=Homo sapiens OX=9606 GN=BCAS3 PE=1 SV=3	0	27.27	12	8	28	8	1	928	101.2	6.7	348	8	0	99.1		78.6	77.7	99.1	94.6	95.3	118.8	98.1	113.9	113	103	95.3	92.4	107.6	105.2	94.4	104.8	88.1	111.4	100											77.1	108.4	78.6	99.3
Q9Y6D6	Brefeldin A-inhibited guanine nucleotide-exchange protein 1 OS=Homo sapiens OX=9606 GN=ARFGEF1 PE=1 SV=2	0	106.75	19	31	175	19	1	1849	208.6	5.85	2520	31	11	35.7	97.7	100.4	99.7	83.8	100.7	107.9	109	97.1	106.4	83.9	77.8	85.1	71.2	80.9	87.1	102.4	93.8	101.3	103.3	100	95.2	87.1	97.1	98.8	95.3	91.8	105.4	102.7	106.9	100	67.8	82.8	88.1	96.7
Q9Y6D5	Brefeldin A-inhibited guanine nucleotide-exchange protein 2 OS=Homo sapiens OX=9606 GN=ARFGEF2 PE=1 SV=3	0	77.582	15	24	100	12	1	1785	201.9	6.33	1014	24	0	8.8	100.9	84.2	98.3	47.2	82.1	101.7	84.4	97.4	105		24.7	47.5	24.5	36.8	54.9	92.6	79.7	93.4	88	100	111.3	112.6	116.9	111	106.7	117.6	96.8	109.3	118.3	100	81.6	100.4	100.6	108.1
Q8WY22	BRI3-binding protein OS=Homo sapiens OX=9606 GN=BRI3BP PE=1 SV=1	0	11.008	9	2	4	2	1	251	27.8	9.44	125	2	0								61		129.8
Q9UBW5	Bridging integrator 2 OS=Homo sapiens OX=9606 GN=BIN2 PE=1 SV=3	0	340.068	82	44	916	44	1	565	61.8	5.15	19701	44	0	135.1	92.3	97.2	84.9	137.4	86.6	71.1	86.1	84	86.4	102.8	116.7	118.7	117.5	103	113.9	98	89.6	97.5	89.1	100	106.9	130.4	106.8	99.1	119.7	120.3	98	96.1	96.9	100	103.3	105.8	88.9	101.5
Q9NWV8	BRISC and BRCA1-A complex member 1 OS=Homo sapiens OX=9606 GN=BABAM1 PE=1 SV=1	0	29.098	22	5	48	5	1	329	36.5	4.64	1706	5	0	124.4	102.9	77.4	106.2	109.2	105.5	104.5	106.9	101.6	94.8	88.2	87	95.1	104.8	87.3	104.1	97.2	102.7	99	112.6	100	84.4	92.9	92.6	98.8	92.9	83.9	102.7	92.9	95.2	100	98.6	129.5	95.5	113.9
Q9NXR7	BRISC and BRCA1-A complex member 2 OS=Homo sapiens OX=9606 GN=BABAM2 PE=1 SV=2	0	16.662	13	4	21	4	1	383	43.5	5.81	443	4	0	73.2	103.7	43.5	93.3	131.4		98.1	55.8	82.8	99.9		60.6	47.8	58.6	39.9	134.8	31.5	52.4	77.4	40.7	100	51.1	55.4	84.3	77.2	73.8	67.4	96	87.5	114.3	100	90.3	98.3	170.1	105.2
Q15018	BRISC complex subunit Abraxas 2 OS=Homo sapiens OX=9606 GN=ABRAXAS2 PE=1 SV=2	0	36.38	22	7	38	7	1	415	46.9	6.21	890	7	0		100.5	49	122	140.1	95.5	98.6	87.2	74.3	101.2	114.2											112	112	109	125.6	119.2	97.5	100.5	114.3	96.1	100	67.7	107.3	85.1	68.1
Q5VW32	BRO1 domain-containing protein BROX OS=Homo sapiens OX=9606 GN=BROX PE=1 SV=1	0	35.43	24	7	46	7	1	411	46.4	7.65	587	7	0	91.2	85.6	95.1	95.4	105.6	92.5	97.5	79.4	97.7	83.1	95.1	103.6	90.8	89.6	94.5	105.1	91.4	99.5	122.6	97.5	100	101.9	95.8	101.4	96.6	100.5	107.5	90.7	102.3	88.1	100	80.5	101	105.1	101
Q9NW68	BSD domain-containing protein 1 OS=Homo sapiens OX=9606 GN=BSDC1 PE=1 SV=1	0	26.043	14	5	34	5	1	430	47.1	4.49	818	5	0	37.3	121.8	101.6	95.6	72.9	91.6	88.8	73.5	104.5	115.7	100.3	84	95.1	86.1	109.5	113.9	113.5	95.3	105.4	132.4	100	88.4	63.2	104.8	103.8	75.8	91.4	99.7	112.1	131.4	100	66.7	78.5	77	103.4
Q9H3F6	BTB/POZ domain-containing adapter for CUL3-mediated RhoA degradation protein 3 OS=Homo sapiens OX=9606 GN=KCTD10 PE=1 SV=1	0	8.16	9	3	5	3	1	313	35.4	6.34	24	3	0		99.2						116.2	95.4	99.4	88.9											126.4	100.4	108.7	120.6	125	121.3	111.1	148.9	124.5	100
O00481	Butyrophilin subfamily 3 member A1 OS=Homo sapiens OX=9606 GN=BTN3A1 PE=1 SV=3	0	11.012	8	3	19	2	1	513	57.6	8.03	251	3	0		118.1	118.7	78.5	116.3																	81	129.4	72.9	92	126.9	88.7	166.7	161.5	104.3	100	90.7	81.9	82.2	98.3
P78410	Butyrophilin subfamily 3 member A2 OS=Homo sapiens OX=9606 GN=BTN3A2 PE=1 SV=2	0	20.045	25	7	27	6	1	334	36.4	5.33	261	7	1	68.2	105.9	95.3	100.2	81.4	89.2	119.2	73.6	78.8	59.4	105	84.2	81	116.1	82.3	68.1	101.5	93.3	83.2	90.3	100	88.1	87.1	110	104.9	88.1	105.6	122.4	92.5	102.4	100	40.4	79.5	61.2	63.5
P11586	C-1-tetrahydrofolate synthase, cytoplasmic OS=Homo sapiens OX=9606 GN=MTHFD1 PE=1 SV=3	0	217.377	48	43	384	43	1	935	101.5	7.3	6430	43	0	86.6	102.6	81.6	103.9	105	102.9	97.1	104.6	96.2	86	91.6	104.7	105.8	114.3	103.5	102.7	89.2	91.2	93	92.7	100	64.8	113.4	111.2	62.8	112.6	113.8	111.9	102.2	98	100	95.3	102.8	138.1	105.3
Q86YS7	C2 domain-containing protein 5 OS=Homo sapiens OX=9606 GN=C2CD5 PE=1 SV=1	0	44.326	12	13	73	13	1	1000	110.4	5.69	1221	13	0	83.8	123.5	93.6	99	115.1	104.1	105.8	115	99.4	107.6	100.8	109.7	104.8	105.6	108.4	121.7	107.3	106.1	128.2	117.1	100	112.3	104.6	101.5	113.1	109.1	106.6	121.1	114.6	104.1	100	97.4	128.5	118.5	114.3
P04003	C4b-binding protein alpha chain OS=Homo sapiens OX=9606 GN=C4BPA PE=1 SV=2	0.001	7.566	5	2	5	2	1	597	67	7.3	79	2	0			109	61.2																												170.2	174.9	158.4	86.6
O75844	CAAX prenyl protease 1 homolog OS=Homo sapiens OX=9606 GN=ZMPSTE24 PE=1 SV=2	0	63.174	32	12	125	12	1	475	54.8	7.49	2291	12	0	93.3	98.1	93.7	99.2	80.5	98.8	96.6	97.7	101.8	110.5	92.9	82.7	85.8	95	84.7	97.7	104.1	94.6	94.6	97.4	100	106.8	90.6	98.6	115.2	88.7	88.1	100.1	103.3	102	100	69.4	94.8	92	92.1
P27708	CAD protein OS=Homo sapiens OX=9606 GN=CAD PE=1 SV=3	0	151.403	24	38	207	38	1	2225	242.8	6.46	3213	38	0	60.1	99.1	95	106.8	99.1	104.3	108.2	115.6	101.6	109.9	93.6	91.6	83.1	85.2	91.4	96.5	111.7	97	110	100.9	100	99.1	94.1	101.8	101.8	100.2	103.3	98.8	90.1	91	100	92.5	102.5	98.4	102.9
Q99653	Calcineurin B homologous protein 1 OS=Homo sapiens OX=9606 GN=CHP1 PE=1 SV=3	0	29.624	51	8	46	8	1	195	22.4	5.1	285	8	0	98.6	71.8	119.1	110.8	89.1	115.5	94.6	79.8	91.2	101.8	96.3	87.1	102.6	109.8	84.7	99.2	122.1	112.6	120.8	109.4	100	70.8	85.6	95.5	84.6	97.4	83.9	71.2	91.4	91.5	100	45.6	81.7	78	103.6
Q96BS2	Calcineurin B homologous protein 3 OS=Homo sapiens OX=9606 GN=TESC PE=1 SV=3	0	39.545	40	9	47	9	1	214	24.7	4.93	893	9	0	75.6	92.1	77.2	93	88.4	86.3	82.4	126.9	85.8	118.6	88.1	90.2	86	102	98	84.7	95.9	82.4	90.1	83.7	100	117.1	64.2	65.6	101.4	72.3	73.5	89.1	104.5	84.2	100	63.6	94.6	128	89.4
P63098	Calcineurin subunit B type 1 OS=Homo sapiens OX=9606 GN=PPP3R1 PE=1 SV=2	0	25.764	36	6	48	6	1	170	19.3	4.81	488	6	0	4	114.8	130.5	111.6	36.3	130.8	132.5	120.5	119.7	129.5	62.7	22.2	47.8	26.3	42.2	38.3	134.9	105.9	96.7	121.1	100	40.6	31.7	55.3	83.6	36.9	32.6	164.9	114.4	135.9	100	10.9	34.4	35.3	61.6
Q99828	Calcium and integrin-binding protein 1 OS=Homo sapiens OX=9606 GN=CIB1 PE=1 SV=4	0.001	7.609	13	3	10	3	1	191	21.7	4.78	107	3	0	49.9				122.6	174.1	79.5	143.3	79.1	151.3		132.1	54.9	52.9	117.7	65.7	74	59.7	87.5	88.6	100
Q8N5C1	Calcium homeostasis modulator protein 5 OS=Homo sapiens OX=9606 GN=CALHM5 PE=2 SV=1	0	15.228	18	4	24	4	1	309	35.1	8.13	183	4	0		119.5	173.5	104.9	59.6	113	115.2	82.1	112.4	105.9												89.9	90.4	100.2	108.3	87.5	79.2	130.1	118.8	111.2	100	29	47.8	32.3	71.2
Q9UM00	Calcium load-activated calcium channel OS=Homo sapiens OX=9606 GN=TMCO1 PE=1 SV=1	0.001	5.985	13	2	9	2	1	188	21.2	9.74	118	2	0		74.6	102.8	106.3	83.6	105.9	110.6		116.7													111.2	115.5	95.2	130.1	113	97.9	101.5	111	125.5	100	119	113.9	133.9	110.1
Q96D31	Calcium release-activated calcium channel protein 1 OS=Homo sapiens OX=9606 GN=ORAI1 PE=1 SV=2	0	8.781	11	3	13	3	1	301	32.6	8.32	142	3	0	9.2	120		83.1	46.4	120.5	152.3	145	35		81	28.2	49.3	35.1	47.7	42	114.7	104.5	76.8	121.9	100	62.8	35.3	56.6	94	51.6	42.7	119	99.6	100.7	100
Q8NE86	Calcium uniporter protein, mitochondrial OS=Homo sapiens OX=9606 GN=MCU PE=1 SV=1	0	89.28	41	18	162	18	1	351	39.8	8.65	2609	18	0	50.9	100.5	100.5	109.9	79.6	103.8	117.7	112	93.1	102.6	91.4	87.6	96.2	93.5	98.7	91.6	100.7	102.4	96.6	104.2	100	89.2	87.1	84	98.8	86.8	81.2	101.8	103	100.3	100	74.7	105.3	94.8	95.5
Q9BPX6	Calcium uptake protein 1, mitochondrial OS=Homo sapiens OX=9606 GN=MICU1 PE=1 SV=1	0	46.704	30	16	95	16	1	476	54.3	8.41	657	16	0	65.4	106	96.3	98.7	82	105.6	119	107.2	100.7	101.8	101.2	68.8	78.2	84.5	80.3	88	100.3	106.4	111.9	109.1	100	96	86.5	93.7	105.7	95.9	94.4	98.6	95.9	102.9	100	89.7	85.8	74.9	94.7
Q8IYU8	Calcium uptake protein 2, mitochondrial OS=Homo sapiens OX=9606 GN=MICU2 PE=1 SV=2	0	49.31	23	6	38	6	1	434	49.6	9.09	1091	6	0		122.9	110	108.9	70.8	104.2	131.9	134.9	102.8	81.5	92.6											84.5	72.3	90.2	102.2	77.3	62.7	107.6	81.1	102.6	100	58	83.4	66.1	82.3
Q14012	Calcium/calmodulin-dependent protein kinase type 1 OS=Homo sapiens OX=9606 GN=CAMK1 PE=1 SV=1	0	129.776	58	19	163	19	1	370	41.3	5.29	3889	19	0	37.3	90.5	116.1	108.1	72.2	102.1	109.5	94.1	118.9	113.2	81.8	56.9	65	52.2	64.3	69.1	109.4	106.1	92.9	108.5	100	70.9	52.9	72.6	94.8	56.4	60	93.4	95.5	101.9	100	29.3	61.2	43.6	84.8
Q13557	Calcium/calmodulin-dependent protein kinase type II subunit delta OS=Homo sapiens OX=9606 GN=CAMK2D PE=1 SV=3	0	25.573	18	8	36	6	1	499	56.3	7.25	446	8	2	72.5	77.6	92.7	78.7	82.2	103.2	85.3	113.2	87.2	69.1	78.8	90.1	116	129.5	102.8	97.4	89.5	117.5	91.6	109.6	100	76.9	111	105.7	79.3	93.8	104.1	76	97.3	92.8	100	77	77.8	68.2	101.2
Q13555	Calcium/calmodulin-dependent protein kinase type II subunit gamma OS=Homo sapiens OX=9606 GN=CAMK2G PE=1 SV=4	0	20.611	9	5	51	3	1	558	62.6	7.83	767	5	0	152.4	92.7	60.3	87	305.3	77.7	92.6	36.2	86.6	45.8	96.4	96.8	104.6	119.6	101.9	83.2	89.2	100.1	87.4	120.7	100	81.9	99.1	99.2	72.9	89.9	102.2	92.2	98	84	100	123.2	105.2	85	110.9
Q9P1Z2	Calcium-binding and coiled-coil domain-containing protein 1 OS=Homo sapiens OX=9606 GN=CALCOCO1 PE=1 SV=2	0	130.617	43	30	208	30	1	691	77.3	4.82	3795	30	0	87.6	116.3	100.3	81.5	99.2	99.9	92.4	87.6	105.7	86.3	80.2	91.9	103	109.8	92.2	107.4	111.6	117.2	125.9	118.7	100	120.7	105.8	116.8	122.4	108.5	118.5	112.5	110.4	118.4	100	108.3	104.7	87.3	129.8
O75746	Calcium-binding mitochondrial carrier protein Aralar1 OS=Homo sapiens OX=9606 GN=SLC25A12 PE=1 SV=2	0	37.082	17	9	43	6	1	678	74.7	8.38	640	9	0	260.9	86.5	80.3	86	97.6	77.1	73.5	85.4	84.3	97		101.5	112.7	104.7	101	125.6	125.8	104.7	135.2	100.6	100	88.9	75.3	107.2	118.6	104.2	123.6	106.7	92.3	101.6	100	63.1	81.6	122	120.2
Q9UJS0	Calcium-binding mitochondrial carrier protein Aralar2 OS=Homo sapiens OX=9606 GN=SLC25A13 PE=1 SV=2	0	42.709	18	10	44	7	1	675	74.1	8.62	621	10	3	221.4	101.4	80.6	90.3	116.4	95.6	106.5	93.2	111.4	113.5	115.8	121.5	85.4	116.5	119.8	134	61.6	97.9	69.5	63.3	100	111.2	122	114.5	101.5	128.1	108.3	100.3	111.7	95.4	100	76.9	103.1	100.2	109.6
Q6NUK1	Calcium-binding mitochondrial carrier protein SCaMC-1 OS=Homo sapiens OX=9606 GN=SLC25A24 PE=1 SV=2	0	56.593	25	12	79	12	1	477	53.3	6.33	1309	12	0	39.9	93.9	99.8	101	57.2	92.6	78	113.2	111.5	168.3	76.3	70.9	45.9	57.4	80.9	57.2	89.4	89.9	80.8	93.2	100	87.7	88	105.1	93.9	99.5	94.8	117	108.8	98.3	100	53.9	77.8	49.3	74.3
Q9Y376	Calcium-binding protein 39 OS=Homo sapiens OX=9606 GN=CAB39 PE=1 SV=1	0	85.899	53	20	182	20	1	341	39.8	6.89	3059	20	0	23.7	122	120.5	112	65.9	123.9	125	119.4	122.4	118.4	83.9	44.1	51.1	35.2	63.2	60.8	113.4	101.7	106.9	108.8	100	50.8	41.9	50.4	77.9	40.4	34.6	114.2	89.6	99.3	100	58.5	69.7	74.4	73.6
Q9NP80	Calcium-independent phospholipase A2-gamma OS=Homo sapiens OX=9606 GN=PNPLA8 PE=1 SV=1	0.001	7.438	3	3	20	2	1	782	88.4	9.23	63	3	0
Q9Y2V2	Calcium-regulated heat-stable protein 1 OS=Homo sapiens OX=9606 GN=CARHSP1 PE=1 SV=2	0	12.473	27	4	26	4	1	147	15.9	8.21	472	4	0	311.4	120.9	58.9	58.8	104.2	69.3	79.6	53.4	99	91.2	125.3	104.7	104.3	522.6	118	90.1	105.5	35.9	134.7	53.9	100	50.7	198.7	58.1	62.8	209	58.6	104.9	177.7	166	100	110.9	111.4	148.8	101.3
P98194	Calcium-transporting ATPase type 2C member 1 OS=Homo sapiens OX=9606 GN=ATP2C1 PE=1 SV=3	0	110.872	33	23	156	23	1	919	100.5	6.74	3687	23	0	97	93.3	101.3	104.5	69.7	94.2	91.5	99.9	112	104.9	100.3	89.1	82.4	78.6	102.9	94.2	86.9	102.6	91.6	122.8	100	120.4	114.1	97.6	111	109.1	115.1	83.4	94.2	94.7	100	115.3	107.6	104.6	74.3
Q9HB71	Calcyclin-binding protein OS=Homo sapiens OX=9606 GN=CACYBP PE=1 SV=2	0	103.163	59	18	163	18	1	228	26.2	8.25	3316	18	0	120.5	120.5	101.3	96.2	90.2	90.9	82.4	85.8	82.4	91.8	112.5	94.5	90.6	103.4	108.5	97.6	85.5	85.9	89.7	107.7	100	101.7	142.2	118.2	91.2	143	141.2	84.7	107.2	99.1	100	118.1	157.3	132.4	83.3
Q05682	Caldesmon OS=Homo sapiens OX=9606 GN=CALD1 PE=1 SV=3	0	447.336	53	64	920	63	1	793	93.2	5.66	14765	64	1	108.6	81.7	84.8	95.2	128.3	112.9	101.4	99.2	93.3	101.1	117.7	93.6	110.8	94.4	81.1	85.5	99.2	102.5	89.8	87.1	100	87.5	109.1	92.5	82.4	93.8	98	98	108.2	99.4	100	138.1	107.3	93.9	109.1
P0DP23	Calmodulin-1 OS=Homo sapiens OX=9606 GN=CALM1 PE=1 SV=1	0	94.629	85	13	244	13	1	149	16.8	4.22	3085	13	0	30.7	108.8	102.8	114.4	75.6	117.2	122.2	119.4	98.7	118.3	96.6	72.9	78.6	70	83	76	108.5	99.4	90.5	93.7	100	74.3	71.8	80.8	82.8	66.9	67.8	108.9	109.3	99.5	100	50.3	75.9	75.6	79.9
Q5T5Y3	Calmodulin-regulated spectrin-associated protein 1 OS=Homo sapiens OX=9606 GN=CAMSAP1 PE=1 SV=2	0	10.875	2	4	7	4	1	1602	177.9	6.73	36	4	0				101.5		99.9			105.2	99.7
P27824	Calnexin OS=Homo sapiens OX=9606 GN=CANX PE=1 SV=2	0	239.145	49	41	521	41	1	592	67.5	4.6	7103	41	0	58.8	105.7	128.9	93.2	68.8	106.4	134	104.2	120.9	109.4	81	74.3	88.8	91.9	86.2	84.6	109.2	102.9	105.8	109.9	100	80.8	69.2	80.7	98.3	68.8	67.9	106.1	92.4	102.5	100	65.1	78.5	80.4	92.3
P04632	Calpain small subunit 1 OS=Homo sapiens OX=9606 GN=CAPNS1 PE=1 SV=1	0	147.983	83	20	257	20	1	268	28.3	5.2	6419	20	0	91.5	98.5	62.8	117.1	85.8	114.7	104.9	108.7	98.8	95.7	109.2	122.4	101.5	132.5	113	107.1	83.2	102.9	89.9	97.6	100	105.2	90.1	110.8	115.4	85.3	103.7	109.9	113.6	120.4	100	155.6	165.9	171.2	101.6
P07384	Calpain-1 catalytic subunit OS=Homo sapiens OX=9606 GN=CAPN1 PE=1 SV=1	0	329.061	68	54	818	54	1	714	81.8	5.67	15490	54	0	76.3	87.9	107.6	100.1	79.7	107	97.5	101.1	85.6	81.4	104.7	93.3	88.8	103.1	100	92.6	75.6	99	72.5	92.3	100	96.6	81.5	96.3	93.3	80.1	97.7	103.3	109.5	104.1	100	93.7	115	107.3	74.2
P17655	Calpain-2 catalytic subunit OS=Homo sapiens OX=9606 GN=CAPN2 PE=1 SV=6	0	41.277	23	12	31	12	1	700	79.9	4.98	260	12	0	89.4	113.5	32.7	114.1	138.4		140.2	96.1	17.9	86.3	85.6	197.9	126	142.2	239.2	216.2	74	67.3	187.2	57.7	100	95.5	43.2	73.6	101.3	66.7	64.2	116.3	101.7	77.7	100	143.2	165.5	181.7	168.4
Q9Y6W3	Calpain-7 OS=Homo sapiens OX=9606 GN=CAPN7 PE=1 SV=1	0	16.253	5	4	26	4	1	813	92.6	7.65	719	4	0	83.4	90.3		115.5	98.2	86.6	88.9	120.4				84	78	89	64.7	95.8	79.3	92.6	78.6	111.6	100	121.1	53	109.6	110.6	77.5	74.9	127.3	113.4	125.1	100
P20810	Calpastatin OS=Homo sapiens OX=9606 GN=CAST PE=1 SV=4	0	100.386	36	21	160	21	1	708	76.5	5.07	3123	21	0	80.2	106.5	80.9	90.9	90.8	103.1	91.1	109.2	82.7	112.8	107.2	79	103.9	91.6	87.6	92.3	93.4	68.8	97.9	71.6	100	95.2	134.1	123.2	87.8	130.5	131.6	96.7	116.6	108	100	105.9	113.1	98.3	92.8
P51911	Calponin-1 OS=Homo sapiens OX=9606 GN=CNN1 PE=1 SV=2	0	15.75	14	4	27	3	1	297	33.2	9.07	279	4	0
Q99439	Calponin-2 OS=Homo sapiens OX=9606 GN=CNN2 PE=1 SV=4	0	213.424	78	22	617	21	1	309	33.7	7.33	13830	22	1	104.5	91.7	83.6	103.8	113.5	108	112.9	105.2	90.4	100.3	115.8	110	97.8	109	101.6	89.9	100.3	95.4	94.9	92	100	123.6	115.9	107.9	109.7	109.7	119.2	102.4	91.4	84.9	100	115.5	140.8	104.3	100.1
P27797	Calreticulin OS=Homo sapiens OX=9606 GN=CALR PE=1 SV=1	0	258.428	81	36	589	36	1	417	48.1	4.44	10625	36	0	109.6	104.6	145.7	100	63.7	114.1	137.5	110.1	130.8	114.3	85.6	73.6	87.2	76.9	78	65.9	118.2	103.1	89.1	106.6	100	73.3	97	65.6	80.7	83.9	75.3	101.9	85.5	85.7	100	54.3	74.7	85.8	67.2
O94985	Calsyntenin-1 OS=Homo sapiens OX=9606 GN=CLSTN1 PE=1 SV=1	0	19.339	6	4	14	4	1	981	109.7	4.91	166	4	0			99.8	135.1	109.7		78.2	98.2		51.3	78.5																					101.8	128.8	108.5	121.5
O43852	Calumenin OS=Homo sapiens OX=9606 GN=CALU PE=1 SV=2	0	89.152	44	19	205	19	1	315	37.1	4.64	2617	19	0	49	109	143.2	83.9	64.4	110.3	127	115.5	112.4	90.9	70.5	100.8	92	74.4	103.2	99.1	85	96.7	79.1	99.4	100	79.1	73.2	77.9	99.4	81.9	76	105.8	82.9	97.1	100	49.1	67.7	54.4	75.2
P17612	cAMP-dependent protein kinase catalytic subunit alpha OS=Homo sapiens OX=9606 GN=PRKACA PE=1 SV=2	0	120.761	52	26	239	12	1	351	40.6	8.79	3027	26	14	102.4	100.6	115.1	98.1	91	106.7	107.2	95.3	88.6	99.3	83.9	93.2	83.6	98.5	96.6	86.3	94	92.3	94.2	94.2	100	85.6	87	94.5	99.8	86.3	88	103.5	100.9	101.4	100	71	79.3	74.1	91.9
P22694	cAMP-dependent protein kinase catalytic subunit beta OS=Homo sapiens OX=9606 GN=PRKACB PE=1 SV=2	0	127.837	51	24	248	10	1	351	40.6	8.78	5500	24	0	76.4	107.5	60.3	114.6	103.3	90.4	98.7	84	91.5	102.1	107.2	96.2	100.3	96	99.3	99.3	99.5	111.1	99.5	98.6	100	106.7	101.9	113.3	103.9	106.8	105.2	104.9	106.5	97.9	100	102.1	108.9	116.1	114.5
P51817	cAMP-dependent protein kinase catalytic subunit PRKX OS=Homo sapiens OX=9606 GN=PRKX PE=1 SV=1	0	8.723	6	3	30	2	1	358	40.9	6.86	286	3	0				108.1		95.3	99.7	246.5			111.2
P10644	cAMP-dependent protein kinase type I-alpha regulatory subunit OS=Homo sapiens OX=9606 GN=PRKAR1A PE=1 SV=1	0	158.519	69	32	364	25	1	381	43	5.35	7036	32	7	63.8	105.9	114.9	97.2	84.3	102.2	92.2	113	90	93.8	107.3	99.6	103.9	77.8	112.1	107.7	107.2	110.4	104.5	114.7	100	103.3	106.6	124.3	110.5	119.1	122.5	105.1	102.7	109.7	100	88.6	92.8	85.1	107
P31321	cAMP-dependent protein kinase type I-beta regulatory subunit OS=Homo sapiens OX=9606 GN=PRKAR1B PE=1 SV=4	0	34.241	19	11	100	4	1	381	43	5.71	1646	11	0	122.1		81.2		56.9	92.6	125.1	91.5	107	135.8	105.9	126.4	106.7	149.8	123.7	112.8	103.4	94.1	124	114.9	100											162.3	54.1	153.2	70.9
P13861	cAMP-dependent protein kinase type II-alpha regulatory subunit OS=Homo sapiens OX=9606 GN=PRKAR2A PE=1 SV=2	0	76.579	40	14	124	11	1	404	45.5	5.07	2783	14	0	130.5	99	79.6	105.4	92.2	94.9	90.2	99.8	98.1	101.8	105.2	125.4	103.9	132.4	117.5	111.5	96.2	106.1	102.3	104.8	100	109.6	96	104	105.9	98.4	104.2	108.6	111	103.7	100	145.4	139.7	154.1	119.3
P31323	cAMP-dependent protein kinase type II-beta regulatory subunit OS=Homo sapiens OX=9606 GN=PRKAR2B PE=1 SV=3	0	120.318	51	18	213	15	1	418	46.3	4.92	5570	18	3	125.1	82.5	70.2	117.9	135.8	105.6	124.3	81.6	99.6	107.4	83.2	104.5	88	155.4	93.9	84.5	91.2	82.3	90.6	97.2	100	105.8	92.7	95.2	105.3	84.3	94.4	90.9	94.1	103.2	100	70.3	109.5	138.8	107
P56211	cAMP-regulated phosphoprotein 19 OS=Homo sapiens OX=9606 GN=ARPP19 PE=1 SV=2	0	20.236	54	4	43	3	1	112	12.3	9.09	628	4	0	16.1	141.7	110.2	86.6	79.8	80.1	97.4	70.2	100.9	112.5	72.1	65.9	112.7	34.8	34.7	37.5	138.6	122	123.8	125.5	100	91.8	61.6	109.5	39.6	28.7	35.6	131.3	152.7	116	100	33.3	64.7	78	103.6
O15438	Canalicular multispecific organic anion transporter 2 OS=Homo sapiens OX=9606 GN=ABCC3 PE=1 SV=3	0	21.396	5	6	33	5	1	1527	169.2	7.2	475	6	0		64.5	89.2	98	249.1	142	158	105.7	58.8	104.7	74.3											108	90.1	94.2	93.2	112.1	112.5	74.4	116.5	82.7	100	105.7	108.6	100.4	51.5
Q9BSD7	Cancer-related nucleoside-triphosphatase OS=Homo sapiens OX=9606 GN=NTPCR PE=1 SV=1	0	9.138	14	2	7	2	1	190	20.7	9.54	202	2	0	79.2	104.8		131.1	116.5		104	95				242.6	138.9	159.8	220.8	111	111.4	119.2	109.4	80.2	100	77.3	113.6	131.8	82.6	121.5	114.7	105.6	104.7	109.3	100
P30622	CAP-Gly domain-containing linker protein 1 OS=Homo sapiens OX=9606 GN=CLIP1 PE=1 SV=2	0	314.614	51	78	403	66	1	1438	162.1	5.36	6518	78	11	96.2	117.4	62.4	103.8	105	98.1	102.5	99.2	74.4	100.6	111.7	118.7	27	143.9	126.6	29	117.4	104.2	120.9	109.8	100	107.9	44.6	115.6	109.4	46	117.5	117.7	118.3	121.7	100	95.6	115.6	105.6	116.7
Q9UDT6	CAP-Gly domain-containing linker protein 2 OS=Homo sapiens OX=9606 GN=CLIP2 PE=1 SV=1	0	284.521	54	60	432	48	1	1046	115.8	6.73	7394	60	0	156.3	95.9	82.1	93.4	97.7	75.6	97.2	69.3	116.4	86.8	83.5	139.6	100.8	182.3	139.1	95.6	92.8	91.3	93.2	95.5	100	108	119.6	134.4	97.5	120.4	137.5	91.8	90.6	86.2	100	83.6	114.4	108.9	127.8
Q8N3C7	CAP-Gly domain-containing linker protein 4 OS=Homo sapiens OX=9606 GN=CLIP4 PE=1 SV=1	0.007	3.459	3	2	9	2	1	705	76.3	8.7	27	2	0		104.6			68.9	102.2	115.8	154.7		102	93.1											77.2	48.4	80.4	120.5	75.9	54.8	111.5	111.6	125.7	100
Q14444	Caprin-1 OS=Homo sapiens OX=9606 GN=CAPRIN1 PE=1 SV=2	0	12.558	6	4	11	4	1	709	78.3	5.25	65	4	0	159.1	104.3		96.9				67.4			127.3	96.3	98.3	122.9	140.5	97	82	83	125.9	144.9	100	65.1	97.8	91.9	88.5	131.6	104.6	87.1	113.9	165.2	100
Q9NRB3	Carbohydrate sulfotransferase 12 OS=Homo sapiens OX=9606 GN=CHST12 PE=2 SV=2	0	12.124	11	4	21	3	1	414	48.4	9.32	227	4	1	21.1	105.1	115.9	85.2	86.5	148.1	100.7	100.6	103.2	98.6	103.8	63.9	74.3	58	71.9	76.8	91.8	95.8	94	110.4	100	93.4	89.5	131.1	105.6	114.2	111	100.8	91.2	106	100	99.1	127.6	94.1	102.7
P00915	Carbonic anhydrase 1 OS=Homo sapiens OX=9606 GN=CA1 PE=1 SV=2	0	63.701	55	12	131	12	1	261	28.9	7.12	3369	12	0	51.7	226	58.5	134.7	120.7	96.5	51.9	39.4	311.3	28.7	327.4	56.6	96.2	17.9	81.7	99.4	75.7	46.9	459.3	108.3	100	40.6	26.5	82.3	109.8	51.2	31.2	25.8	35.8	29.1	100	376.1	43.4	265.8	40.1
Q8N1Q1	Carbonic anhydrase 13 OS=Homo sapiens OX=9606 GN=CA13 PE=1 SV=1	0	42.583	34	8	59	8	1	262	29.4	6.96	908	8	0	66.5	117.4	86.6	116.3	113.3	91.6	114	110.7	97.3	104.7	70	113.3	123.8	93.3	111.5	136.7	113.4	107	131.5	107.4	100	72.9	48.3	97.7	95	59.8	71.8	130.4	116.8	103.1	100	75.8	91.9	78.4	99.2
P00918	Carbonic anhydrase 2 OS=Homo sapiens OX=9606 GN=CA2 PE=1 SV=2	0	141.099	77	21	309	21	1	260	29.2	7.4	5276	21	0	259.7	79.3	99.1	98.2	125.5	128.3	129.6	105.4	118.3	91.5	83.6	67.7	107.4	142.6	65.4	102.7	103.6	109.6	108	101.1	100	72.5	74.3	110.9	74.6	69.8	106.3	78.3	82.2	72.4	100	126.2	115.2	53.9	133.2
P07451	Carbonic anhydrase 3 OS=Homo sapiens OX=9606 GN=CA3 PE=1 SV=3	0	11.869	26	4	11	4	1	260	29.5	7.34	23	4	0	35.7	107.4		105	129.4	86.1		110.1	189.1	85.6		59.8	33.8	36.6	71.6	56.7	121.7	69.8	197	95.1	100	79.1	95.5	101.8	80.5	82.4	95.6	89.9	101.5	82	100
P16152	Carbonyl reductase [NADPH] 1 OS=Homo sapiens OX=9606 GN=CBR1 PE=1 SV=3	0	110.968	78	20	186	20	1	277	30.4	8.32	4148	20	0	114	87.9	84.4	93	92.8	105.5	103	107.3	99.5	106.3	114	103.5	109	108.6	106.2	111.4	100.5	94.4	115.9	101.2	100	112.8	100	106.6	113.8	102.7	102.7	83.3	102	98.7	100	119.5	107.1	119	102.6
Q8N4T8	Carbonyl reductase family member 4 OS=Homo sapiens OX=9606 GN=CBR4 PE=1 SV=3	0	14.813	20	4	15	4	1	237	25.3	9.33	406	4	0		88.9			93.6	110.4		123.7		100.2												126.8	87.1	129.9	110.6	117.3	160.2	96.7	99.2	106.1	100
Q9GZU7	Carboxy-terminal domain RNA polymerase II polypeptide A small phosphatase 1 OS=Homo sapiens OX=9606 GN=CTDSP1 PE=1 SV=1	0	14.927	13	4	30	2	1	261	29.2	6	242	4	0		83.5	86.3	65	103			102.9		104.7	91.2											100.1	96.1	91.4	109	109.1	84.9	92.4	105.8	122.3	100	125.7	96.5	89.4	88.6
P43155	Carnitine O-acetyltransferase OS=Homo sapiens OX=9606 GN=CRAT PE=1 SV=5	0	78.171	26	14	115	14	1	626	70.8	8.44	2263	14	0	45.9	97	75.3	100.1	104.7	70.6	87.9	102.4	100.6	131.1	90.5	77.6	80	53	76.6	95	95.6	113.3	92.5	104.4	100	87.7	81.3	99.2	91.4	86.9	87	110.3	107.3	102.5	100	104.2	99.3	66.7	85.1
P50416	Carnitine O-palmitoyltransferase 1, liver isoform OS=Homo sapiens OX=9606 GN=CPT1A PE=1 SV=2	0	130.249	40	27	259	27	1	773	88.3	8.65	5033	27	0	55.1	105.1	118.5	100.1	82.8	116.1	136.7	102.1	115.9	120.1	62.3	108.4	101.3	79.5	117.7	116.4	91.7	79.7	95.6	99.9	100	109.2	82.4	110.9	112.1	90.2	105.3	94.2	88.1	102.2	100	65.5	91.2	86.1	84.7
P23786	Carnitine O-palmitoyltransferase 2, mitochondrial OS=Homo sapiens OX=9606 GN=CPT2 PE=1 SV=2	0	64.675	32	19	109	19	1	658	73.7	8.18	1233	19	0	93.6	100.8	73.5	82.1	85	100.2	106.6	109.1	108.9	117.3	103.5	130.8	107.2	114.9	111.2	107	105.7	97.8	109.4	94.4	100	117.3	111.7	119.4	115.9	117.2	116.3	107.8	88.3	88.2	100	73.2	111.2	91.8	111.9
O75718	Cartilage-associated protein OS=Homo sapiens OX=9606 GN=CRTAP PE=1 SV=1	0	17.39	15	6	30	6	1	401	46.5	5.73	268	6	0	120.4	89.9	88.5	107.1	114.7	107.6	122.7	124.7	90.5	114.2		113.6	107.5	157.8	98.9	98.2	103	109.7	104.8	115.5	100	111.9	110.3	119.6	104	116.6	117	86.6	88.5	106.8	100	152.7	155.4	169.3	153.8
Q9NQ75	Cas scaffolding protein family member 4 OS=Homo sapiens OX=9606 GN=CASS4 PE=1 SV=2	0	318.414	79	57	591	57	1	786	87.1	7.08	13136	57	0	73.2	100.7	83.4	83.5	80.1	110	108.7	99.9	84.2	99.1	84.6	78.3	87.6	94.9	84.3	93.3	94.3	100.8	92.8	106.7	100	87.9	87	94.5	94.3	92.6	89.7	97.5	93.1	97.6	100	94.1	93	110.9	99.6
P48729	Casein kinase I isoform alpha OS=Homo sapiens OX=9606 GN=CSNK1A1 PE=1 SV=2	0	23.788	11	3	20	3	1	337	38.9	9.57	700	3	0	73.2		97.2		115.4	98.3		158.4	107.3	95.5	52.2	116.9	119.5	119.6	137.1	114.8	125.4	113.5	132.3	182.7	100											96.7	109.8	147	104.7
Q9Y6M4	Casein kinase I isoform gamma-3 OS=Homo sapiens OX=9606 GN=CSNK1G3 PE=1 SV=2	0	19.888	13	5	16	2	1	447	51.4	9.22	359	5	3				103.4	103.4	97	105.1	93.3	124.3	116.1	120
P68400	Casein kinase II subunit alpha OS=Homo sapiens OX=9606 GN=CSNK2A1 PE=1 SV=1	0	34.646	30	8	35	8	1	391	45.1	7.74	619	8	0	31.2	92.4	103.6	100.4	102.5	98.9	96.8	92.2	95.8	78.7	96.1	81.3	80.3	73.7	106.2	96.2	90.1	96.5	102.4	87.1	100	84.7	89.6	91.3	96.3	101.4	79	86.6	94.7	99.2	100	111.1	94.3	98.3	90.5
P19784	Casein kinase II subunit alpha' OS=Homo sapiens OX=9606 GN=CSNK2A2 PE=1 SV=1	0	65.234	51	14	102	14	1	350	41.2	8.56	1432	14	0	50.7	91.8	104.9	92.3	96.6	105	92	107.4	90.7	113.5	85.3	63.5	69.8	54.2	72.9	93.3	98.9	117	117.1	114.3	100	91.5	68.9	99.8	105.1	81.3	77.2	106.8	110.4	114.4	100	70.2	80.8	85.2	97.3
P67870	Casein kinase II subunit beta OS=Homo sapiens OX=9606 GN=CSNK2B PE=1 SV=1	0	26.006	27	5	58	5	1	215	24.9	5.55	1728	5	0	65.6	107.7	83.6	103.5	117.3	116.5	106.2	100.2	103.2	107.4	106.9	102.5	102.7	100.2	104.9	99.4	114.9	104.4	132.2	104.9	100	90	83.2	93.8	99.2	84.3	85.2	99.1	97.6	110.7	100	105.1	102.6	115.4	111.3
Q9H078	Caseinolytic peptidase B protein homolog OS=Homo sapiens OX=9606 GN=CLPB PE=1 SV=1	0	14.42	10	6	14	6	1	707	78.7	9.01	89	6	0	125		81.1		106.7	132.6	138.2	73.9		100.6	113.4	110.9	130.3	104.6	104.5	128	90.9	122	88	134.5	100											115	109.1	127.7	111.8
Q5EG05	Caspase recruitment domain-containing protein 16 OS=Homo sapiens OX=9606 GN=CARD16 PE=1 SV=1	0	12.573	25	4	13	4	1	197	22.6	8.44	157	4	0			104.2		179.2	114.8	108.5	116.1	68.6																							135.8	58.6	73.8	56.1
Q96LW7	Caspase recruitment domain-containing protein 19 OS=Homo sapiens OX=9606 GN=CARD19 PE=1 SV=1	0	14.228	18	4	23	4	1	228	25.6	9.2	426	4	0	23.8	85.6	101.7	99.2	68.4		79.9	71.5	139.2	106.6	54.1	64.2	83.9	66.3	80.2	72.8	98.9	96.5	90.3	90.4	100	126.3	117.7	119.7	117.5	108.1	104.7	113.7	89.5	104.8	100	95.7	115.3	135	119.8
Q9BX69	Caspase recruitment domain-containing protein 6 OS=Homo sapiens OX=9606 GN=CARD6 PE=1 SV=2	0	12.236	3	3	17	3	1	1037	116.4	6.37	324	3	0	203.5	81		111.1	115.6		121.9		87.3	111.3		111.3	106.9	160.2	135.5	130.1	113.1	110.4	118.9	111.6	100	59.9	134.5	119.9	65.8	134	136.1	96.9	48.3	56.5	100
Q9Y2G2	Caspase recruitment domain-containing protein 8 OS=Homo sapiens OX=9606 GN=CARD8 PE=1 SV=1	0.001	7.131	11	3	3	3	1	431	48.9	5.22	30	3	0		121.5					86.3															121.1	137.2	169.1	114.4	113.5	176.4	113.3	135.1	87	100
Q9H257	Caspase recruitment domain-containing protein 9 OS=Homo sapiens OX=9606 GN=CARD9 PE=1 SV=2	0.002	5.809	6	2	5	2	1	536	62.2	6.07	59	2	0			95.3				108.4																									122.3	111.7	78.2	138.3
P31944	Caspase-14 OS=Homo sapiens OX=9606 GN=CASP14 PE=1 SV=2	0.001	7.14	13	2	2	2	1	242	27.7	5.58	45	2	0					109.2
P42575	Caspase-2 OS=Homo sapiens OX=9606 GN=CASP2 PE=1 SV=2	0.005	4.311	6	2	2	2	1	452	50.7	6.81	0	2	0
P42574	Caspase-3 OS=Homo sapiens OX=9606 GN=CASP3 PE=1 SV=2	0	73.245	53	15	137	14	1	277	31.6	6.54	2825	15	0	133.5	101.7	81.1	97.4	82.8	104.4	103.2	94.7	91.1	110.4	91.7	87.1	82.5	121.9	85.6	95.2	106	103.2	104.5	115.2	100	104.2	106	95	93.5	102.1	95.8	103.7	113.6	106.1	100	56.3	92.7	103.3	89.4
P49662	Caspase-4 OS=Homo sapiens OX=9606 GN=CASP4 PE=1 SV=1	0	36.214	25	10	53	10	1	377	43.2	6	799	10	0	118.4	140.2	128.5	103.9	87.7	114.1	137.4	89.8	138	95.5	108.2	94.2	98.7	101.1	118.8	104.1	104.3	87.4	138.5	126.6	100	107.3	94.5	95.8	113.6	115.3	96.6	104	95.9	130.5	100	105.3	88.3	125.3	85.6
P55212	Caspase-6 OS=Homo sapiens OX=9606 GN=CASP6 PE=1 SV=2	0	79.494	47	20	153	19	1	293	33.3	6.93	2548	20	1	92.4	100.2	79.7	99.7	87.5	102.7	121.1	109.5	98.5	107	85.4	78.2	84	110.2	80.8	86.6	106.7	99.6	101.1	99.8	100	97.9	89.8	111.2	101.7	91.8	105.7	100.4	98.9	106.1	100	74.5	103.9	120.8	97.8
P55210	Caspase-7 OS=Homo sapiens OX=9606 GN=CASP7 PE=1 SV=1	0.001	6.893	9	2	12	2	1	303	34.3	6.07	46	2	0		122.2	58	106.2		94.1	90.3	75.7	58.1		63.8											78.4	50	88.7	94.3	62.5	72.4	119.8	88.4	96.9	100	15.9	49.8	57.4	78.2
Q14790	Caspase-8 OS=Homo sapiens OX=9606 GN=CASP8 PE=1 SV=1	0.001	7.002	7	2	15	2	1	479	55.4	5.1	80	2	0					112.8		99.7	111.5
P55211	Caspase-9 OS=Homo sapiens OX=9606 GN=CASP9 PE=1 SV=3	0	20.173	19	5	34	5	1	416	46.3	6.05	556	5	0	86.9	108.5	111.9	108.8	99.2	105.1	108.2	104.4	67.5	103.5	112.3	146.4	120.5	113.6	127.5	135.9	76.5	77.5	101.1	121.7	100	104.5	114.7	101.5	109.5	126.7	115.1	94.6	98.4	119	100	111.6	96.4	108.7	98.7
P04040	Catalase OS=Homo sapiens OX=9606 GN=CAT PE=1 SV=3	0	211.888	66	37	412	37	1	527	59.7	7.39	8882	37	0	92.8	84.6	155.5	73.8	181.4	78.7	90.6	162.7	74	66.2	122.6	68.6	74.7	94.3	66.4	71	74.5	135.2	83.5	133.9	100	69.7	110.9	126.6	81	111.3	117.3	80.6	72.1	76.4	100	107.3	52.1	104.7	62.2
Q86VU5	Catechol O-methyltransferase domain-containing protein 1 OS=Homo sapiens OX=9606 GN=COMTD1 PE=1 SV=1	0	8.163	12	3	12	3	1	262	28.8	8.38	112	3	0	22.4	82.6		76.5	38.4	87.2	98.6	72.2		114.2		68.6	87.1	58.6	83.4	87.4	80.1	86.2	85.9	83.4	100	78.3	65.1	73.8	91.1	75.1	55.1	91.7	98	89.2	100
P21964	Catechol O-methyltransferase OS=Homo sapiens OX=9606 GN=COMT PE=1 SV=2	0	77.426	73	16	107	16	1	271	30	5.47	1864	16	0	127.8	99.5	61.9	114.1	93.6	98.1	93.9	100.4	118	93.4	118.8	118.8	115.7	151.3	119.9	130.1	89.6	91.8	107.8	96.4	100	109.7	100.6	112.7	115.2	104.1	108.1	87.3	122.7	116.7	100	113.6	129.5	108.4	122
P35221	Catenin alpha-1 OS=Homo sapiens OX=9606 GN=CTNNA1 PE=1 SV=1	0	19.128	7	5	20	5	1	906	100	6.29	195	5	0	194.3	113.9	127.6	56.6		81	72.4	117.9	100.6		127.3	80.6	113.9	252.2	105.3	130.5	109.9	61.8	123.3	73.5	100	59.5	91.6	91.3	99.3	101.2	100.5	80.5	102.1	130.1	100	80.4	110.9	60.6	88.1
P35222	Catenin beta-1 OS=Homo sapiens OX=9606 GN=CTNNB1 PE=1 SV=1	0	17.051	9	5	14	5	1	781	85.4	5.86	378	5	0		402.2		59.2			77.5			152.2												91.9	76.5	184.1	190.1	195.2	116.7	108	53.4	124	100
O60716	Catenin delta-1 OS=Homo sapiens OX=9606 GN=CTNND1 PE=1 SV=1	0	78.227	32	23	71	23	1	968	108.1	6.23	835	23	0	126.9	103.5	83.2	83.2	73.3	88.9	87.5	85.7	77.1	89.5	101.3	86	108.3	150.5	92.8	109.5	116.1	84.7	116.5	107.7	100	122.2	127.6	118.2	106.1	140.4	120	93.1	115.8	106	100	124.3	120.6	108.4	85.9
P07858	Cathepsin B OS=Homo sapiens OX=9606 GN=CTSB PE=1 SV=3	0.001	8.089	8	2	5	2	1	339	37.8	6.3	99	2	0		84.9		164.2		147.8																81.1	79.5	65.7	81	66.1	45.1	119.2	81.2	112.8	100
P07339	Cathepsin D OS=Homo sapiens OX=9606 GN=CTSD PE=1 SV=1	0	75.39	47	17	173	17	1	412	44.5	6.54	3087	17	0	65.5	154.8	129.1	134.1	85.1	104.8	79.7	101.6	105.5	104.6	95.1	78.7	102.9	99	89.6	104.7	85.1	121.3	88.4	151.5	100	110.4	100.4	75.7	117.5	113.4	74	136.5	93.7	108.9	100	81.1	44.8	102	70.4
P56202	Cathepsin W OS=Homo sapiens OX=9606 GN=CTSW PE=1 SV=2	0	88.154	47	17	149	17	1	376	42.1	7.42	3683	17	0	47.5	119.6	188.9	66.1	49.5	79.2	91.3	135.6	83.3	88.2	122.6	76.4	82.6	79.2	91.2	93.5	63.1	115.2	57	121.6	100	113.6	76	99.3	137.1	83.2	88.4	117	104	129.1	100	33.8	51	59	66.7
P20645	Cation-dependent mannose-6-phosphate receptor OS=Homo sapiens OX=9606 GN=M6PR PE=1 SV=1	0	57.143	38	11	157	11	1	277	31	5.83	2922	11	0	33.7	105.4	129.3	113.2	71.9	101.8	115.8	116.1	138.7	105.2	85.9	64.6	61.5	55.2	75.7	59.8	125.5	128.8	116.9	137.4	100	75.9	49.7	85.6	91.9	49.4	63.4	104.8	104.6	120.6	100	33	66.5	70.4	82.7
O95810	Caveolae-associated protein 2 OS=Homo sapiens OX=9606 GN=CAVIN2 PE=1 SV=3	0	265.47	65	35	923	35	1	425	47.1	5.21	21759	35	0	109.8	108.6	115	92.4	104.4	95.4	101.3	105.6	94.3	103.5	95.4	82.8	89.4	69.8	84.2	84.6	105.2	111.2	95.5	111.3	100	89.6	92.4	81.1	98.4	94.3	81.7	120.3	101.3	105.9	100	89.9	84.9	74.5	99.3
O43310	CBP80/20-dependent translation initiation factor OS=Homo sapiens OX=9606 GN=CTIF PE=1 SV=1	0	19.273	14	6	31	6	1	598	67.5	6.54	474	6	0	27.6	93.1	64.3	177.9	78.8	114.4	125	108.3	84.8	75.6	90.4	62.6	77.8	60.2	64	73.5	114.4	116.9	126.3	134.8	100	96.6	79.2	100.2	72.6	92.3	122.6	65.2	85.2	116.7	100	39.7	62.4	146.7	73.5
P13501	C-C motif chemokine 5 OS=Homo sapiens OX=9606 GN=CCL5 PE=1 SV=3	0	41.419	48	9	187	9	1	91	10	9.07	2639	9	0	159.2	89	43.7	78.9	99.2	76.5	84	62.8	132.3	128.8	91.6	123.8	172	105.9	78.4	143.4	120.1	101.8	109.1	52.2	100	107.1	134.9	84.2	57.9	86.4	97.8	118.3	103.4	83.1	100	175.3	129.3	171.2	124.9
Q96Q11	CCA tRNA nucleotidyltransferase 1, mitochondrial OS=Homo sapiens OX=9606 GN=TRNT1 PE=1 SV=2	0	12.547	9	4	18	4	1	434	50.1	8.1	329	4	0	57.8	92.9	111.7	110.6	88.5	116.2	105.9	125.6	127.1	110.2		69.3	95.1	81.6	116.5	101.5	82.2	89.3	142.8	108.5	100	96	54	93.3	76.8	46.5	73.6	99.1	116.2	105.4	100	58.9	105.2	97	108.6
A5YKK6	CCR4-NOT transcription complex subunit 1 OS=Homo sapiens OX=9606 GN=CNOT1 PE=1 SV=2	0	52.646	9	17	47	17	1	2376	266.8	7.11	474	17	0	82.6	120.7	99.5	73	84.7	91.9	105.7	85	109.9	46.5	82.7	93.3	79.6	108.3	105.6	111.1	119	109.3	111.2	110.9	100	122.8	148.8	79.7	131.6	129.2	128.6	139.9	93	113.6	100	100.9	124.9	125.2	106
Q9H9A5	CCR4-NOT transcription complex subunit 10 OS=Homo sapiens OX=9606 GN=CNOT10 PE=1 SV=1	0.001	6.747	3	2	9	2	1	744	82.3	7.78	133	2	0
Q9NZN8	CCR4-NOT transcription complex subunit 2 OS=Homo sapiens OX=9606 GN=CNOT2 PE=1 SV=1	0	20.541	12	5	26	5	1	540	59.7	7.66	444	5	0	57.8		132.2	84.8	84.9	115.9	103.2	134.4	78.3	146.6	123	79.4	77.7	81	85.4	117.4	85	92.6	119.5	102.2	100											89	132.2	112	103
O75175	CCR4-NOT transcription complex subunit 3 OS=Homo sapiens OX=9606 GN=CNOT3 PE=1 SV=1	0.001	8.026	3	2	22	2	1	753	81.8	6.2	322	2	0	23.8		125.1	90.8	98.4	105.1	103.7	96.7	97.5	111.3	111.6	84.3	85.3	74.2	90.9	91.4	89.9	93.6	107.3	109.8	100											53.1	85.1	100.8	90.7
Q6YHK3	CD109 antigen OS=Homo sapiens OX=9606 GN=CD109 PE=1 SV=2	0	107.516	17	23	144	23	1	1445	161.6	5.85	2410	23	0	35.6	111.2	83.1	124.9	69.4	108.1	110.6	166.9	82.5	78.9	113.5	79.2	69.5	77.5	99.7	82.7	133.2	101.4	130.9	107.7	100	78.9	83.9	124.9	87.7	112.6	105.6	106.3	93.6	100.8	100	109.3	94.6	123.2	131.2
P48509	CD151 antigen OS=Homo sapiens OX=9606 GN=CD151 PE=1 SV=3	0	21.123	17	5	77	5	1	253	28.3	7.47	1311	5	0	19.4	97.9	179.7	121.9	82.6	132.4	117.9	177.8	120.2	61.3	61.2	72.7	72.7	34.3	70.2	75.3	116.8	132.6	118.4	137.6	100	89	79.3	49	100.9	66.9	38.1	109.2	104.9	134.8	100	80.6	77.7	80.5	100.3
Q13740	CD166 antigen OS=Homo sapiens OX=9606 GN=ALCAM PE=1 SV=2	0	14.987	10	5	13	5	1	583	65.1	6.25	37	5	0		160.3		112.1	89.4	117.7	112.2	109.9	114.9		94.9											134.1	177.7	140.4	159.8	196.2	139.4	112.5	109.8	159.7	100
Q15762	CD226 antigen OS=Homo sapiens OX=9606 GN=CD226 PE=1 SV=2	0	63.558	35	11	120	11	1	336	38.6	7.94	2442	11	0	44.6	111.1	118.8	139.3	67.6	138.3	101.2	117.1	149.2	97	76.8	64.3	71	64.1	72.7	75.4	117.3	111.8	90.5	111.1	100	86.1	97.9	100	88.5	101.4	100.6	117.5	88.3	89.4	100	69.4	85.5	73.4	97.3
Q9Y5K6	CD2-associated protein OS=Homo sapiens OX=9606 GN=CD2AP PE=1 SV=1	0	102.35	42	28	147	28	1	639	71.4	6.4	1501	28	0	61.2	98.6	84.9	103.4	72.7	104.9	114.5	106.3	94.8	104	99.6	79	84.5	92.2	83.5	77.2	103.2	84.8	95.5	90.5	100	90	77.5	81.1	103.2	74.4	75.5	103.6	118.3	114.7	100	65.7	94	92.6	98
P29965	CD40 ligand OS=Homo sapiens OX=9606 GN=CD40LG PE=1 SV=1	0	40.404	32	8	58	8	1	261	29.3	8.31	788	8	0	21.5	102.5	111.5	103.1	35.9	111.4	100.4	106.1	104.2	93.8	62.7	45.1	42.9	34.2	58.5	87.3	70.8	73.3	96.3	93	100	128	82.6	101.5	99.5	174.1	78.2	131.4	103.9	119.2	100	64.6	69.4	77.2	90.9
P13987	CD59 glycoprotein OS=Homo sapiens OX=9606 GN=CD59 PE=1 SV=1	0	14.542	25	3	29	3	1	128	14.2	6.48	393	3	0	165.7	79.4	62.2	100.3	125.5	68.1	105.2	110.4	79.1	87.5	106.3	133.5	121	138.5	116.3	124.7	87	112.4	113.9	109.8	100	118.8	110.8	135.7	115.9	107.7	140.2	88.3	118.4	122.9	100	208.6	197.9	170.1	145.2
P08962	CD63 antigen OS=Homo sapiens OX=9606 GN=CD63 PE=1 SV=2	0	18.966	22	5	40	5	1	238	25.6	7.81	680	5	0	70.7	68.6	226.2	96.9	34.9	123.9	134.2	123	142.1	110	64	130.5	119.7	155.8	121.6	107.4	77.9	73.9	79.4	71.9	100	109.5	150.2	131.3	94.4	137.8	147.8	86.4	94.9	91.4	100	37.6	46.3	35.3	45.6
P21926	CD9 antigen OS=Homo sapiens OX=9606 GN=CD9 PE=1 SV=4	0	66.772	33	11	231	11	1	228	25.4	7.15	4138	11	0	56.4	112.2	207.3	95.6	105	91.1	113.1	116.7	106.6	108.8	99	92.1	79.1	89.6	89.2	79.5	97.4	105.3	85.6	102.1	100	70.3	74	70.8	70.4	71	72.7	91.9	70.8	67.2	100	55.5	72.7	61	90.2
P14209	CD99 antigen OS=Homo sapiens OX=9606 GN=CD99 PE=1 SV=1	0	21.508	34	4	37	4	1	185	18.8	4.75	1149	4	0	291.4	166.1	109.1	67.5	145.4	70.2	86.4	49.6	113.4	29.5	94.2	120.2	188.8	312.3	115.9	224.1	121.5	69.8	174.6	57.6	100	126.7	207.5	249.2	100	206	278.9	206.1	104.8	99.5	100	112.9	189.9	200.7	29.9
Q8TCZ2	CD99 antigen-like protein 2 OS=Homo sapiens OX=9606 GN=CD99L2 PE=1 SV=1	0	13.089	21	4	10	4	1	262	28	5.14	68	4	0	18.5				40.1		415.4					76.7	98.1	44.2	91.1	82.7	111.2	125.5	97.1	113.8	100
Q9NRR8	CDC42 small effector protein 1 OS=Homo sapiens OX=9606 GN=CDC42SE1 PE=1 SV=1	0.001	6.017	25	2	12	2	1	79	8.9	9.99	20	2	0				88.9	119.9		97.8	148.8	89.6	89.7	76.6
Q9NRR3	CDC42 small effector protein 2 OS=Homo sapiens OX=9606 GN=CDC42SE2 PE=1 SV=1	0	11.84	67	2	13	2	1	84	9.2	8.35	235	2	0		104.6	71.3	97.1	99.4	123.4			81.9	102.5												89.2	80.7	106.6	117.6	83	90.5	95.6	99.2	101.7	100	76.9	113	149.2	105.3
Q15642	Cdc42-interacting protein 4 OS=Homo sapiens OX=9606 GN=TRIP10 PE=1 SV=3	0	91.422	38	21	159	21	1	601	68.3	5.73	3486	21	0	168.9	99.2	100.2	101.3	85.3	115.2	108.2	110.8	111.3	103.4	91.5	143.9	139.1	157	137.7	135.6	77.5	96.7	87.4	93.1	100	97.9	96.9	103.1	106	102	88.5	110.8	107	112.5	100	93.1	95.8	86.3	112.7
Q9NZ45	CDGSH iron-sulfur domain-containing protein 1 OS=Homo sapiens OX=9606 GN=CISD1 PE=1 SV=1	0	8.458	26	2	9	2	1	108	12.2	9.09	75	2	0		102.4	117.2	111.5	52.2	109.9		105.3	128.7	102.3												84	72.9	91.9	109.5	96.3	118.2	107.3	109.7	105.3	100	38.4	75	104.3	106.4
Q8N5K1	CDGSH iron-sulfur domain-containing protein 2 OS=Homo sapiens OX=9606 GN=CISD2 PE=1 SV=1	0	28.221	61	8	79	8	1	135	15.3	9.61	881	8	0	98.3	108.4	98.6	101.8	88.4	100.2	101.8	116.4	96.5	106.1	98.4	108.8	120.8	125.6	103.8	106.4	90	86.8	81.2	95	100	114.7	120.8	110.2	110.2	114.7	113.8	95.4	97.9	91.5	100	94.4	117.7	122	108
Q96JB5	CDK5 regulatory subunit-associated protein 3 OS=Homo sapiens OX=9606 GN=CDK5RAP3 PE=1 SV=2	0	38.932	20	11	56	11	1	506	56.9	4.75	658	11	0	57	76.6	94.4	107.4	90.8	109.4	89.1	101	86.2	106.8	97.5	59.6	68.4	66.9	89	82.1	108.3	96.3	99.9	107.1	100	89.3	87.8	92.2	89	94.9	98.3	88.8	81.1	85.5	100	64.6	101.8	96.2	99.8
O14735	CDP-diacylglycerol--inositol 3-phosphatidyltransferase OS=Homo sapiens OX=9606 GN=CDIPT PE=1 SV=1	0	8.619	10	2	20	2	1	213	23.5	8.03	812	2	0	22.2	97.4	122.7	98.9	102	122	139.3	123.6	139.4	131.1	62.2	51.8	83	73.1	73.2	88.2	96.9	115.3	97.5	120.6	100	73.4	67.1	84.5	77.4	88.7	81.9	179.6	94.1	110.5	100	110.2	93.1	94	90.1
Q9NV96	Cell cycle control protein 50A OS=Homo sapiens OX=9606 GN=TMEM30A PE=1 SV=1	0	42.946	26	10	75	10	1	361	40.7	8.59	1295	10	0	96	108.1	104	99.1	76.3	106.9	133.8	121.8	118.4	95.2	90	126.7	123.4	140.2	121.6	118.9	87.8	91.3	102.1	88.9	100	86.3	89.1	96.5	87.1	89.6	87.4	114.1	111.3	113.1	100	53.5	83.5	74.8	101.6
P60953	Cell division control protein 42 homolog OS=Homo sapiens OX=9606 GN=CDC42 PE=1 SV=2	0	107.167	68	15	229	14	1	191	21.2	6.55	5045	15	1	262.6	99.2	109.7	93	135.8	105.2	89.3	78.3	83	93.8	106.1	173.6	149.8	182.6	140.8	132.5	87.4	94.2	87.9	89	100	115.7	146.5	112.6	97.2	141.6	137.8	101.2	96.1	96.4	100	94.3	106.5	109.3	105.9
Q13042	Cell division cycle protein 16 homolog OS=Homo sapiens OX=9606 GN=CDC16 PE=1 SV=2	0	12.752	8	5	19	5	1	620	71.6	5.85	268	5	0	36.2	111.8	156	102.7	72.1	107.6	116.7	107	114.8	117.4	85.5	75.2	74.6	104.6	120	78.8	125.1	111.8	136.8	123.1	100	107.7	62	82	96.7	93.3	80.9	118	112.6	127.3	100	81.2	78.1	97.3	79.3
Q9UJX2	Cell division cycle protein 23 homolog OS=Homo sapiens OX=9606 GN=CDC23 PE=1 SV=3	0.001	7.132	4	3	5	3	1	597	68.8	7.02	56	3	0			248.5	106			75.6																									106.6	134.3	132.8	151.3
P30260	Cell division cycle protein 27 homolog OS=Homo sapiens OX=9606 GN=CDC27 PE=1 SV=2	0.001	5.513	2	2	13	2	1	824	91.8	7.02	64	2	0	66.3	97.4	95.3	87.7	87.4		70.2	100.5	97	149.2	82	90.1	88.6	91.5	78.8	114.9	132	94.8	150.8	150.5	100	111.5	76.9	103.4	84.9	67	84.5	106.5	105.7	131.7	100	54.7	78.8	64.3	88.9
P62633	Cellular nucleic acid-binding protein OS=Homo sapiens OX=9606 GN=CNBP PE=1 SV=1	0	8.306	20	3	5	3	1	177	19.5	7.71	42	3	0					111.8			101.6	98.8
P41208	Centrin-2 OS=Homo sapiens OX=9606 GN=CETN2 PE=1 SV=1	0	10.326	30	3	22	3	1	172	19.7	5	350	3	0	75.4	97.6	119	107.6	124.2			199.8	149.1	135.1		163.3	122.1	105.8	208.5	193.6	109.5	132	132.1	147.9	100	141	154	110.3	146	220.1	124.6	133.6	132	192.7	100	100.1	173.1	159.8	105.5
O43264	Centromere/kinetochore protein zw10 homolog OS=Homo sapiens OX=9606 GN=ZW10 PE=1 SV=3	0	26.44	18	9	32	9	1	779	88.8	6.27	108	9	0	31.3	94	116.2	107.5	64.3	92	99.4	112.3	99.4	108.5	85.1	47.5	75	67.3	74.5	71.2	98.2	84.9	89.3	81.9	100	99.6	85.9	96.6	102.8	84.5	85.6	103.1	118.6	102.7	100	84.8	76.4	89.9	94.8
Q9UPN4	Centrosomal protein of 131 kDa OS=Homo sapiens OX=9606 GN=CEP131 PE=1 SV=3	0	42.526	13	12	52	12	1	1083	122.1	8.69	629	12	0	49.9	83	85.5	124.8	80.5	123.3	85.3	87.7	90.9	102.3	110.2	105	125.2	95	126.6	103.1	126.8	67.1	116	68.8	100	132.7	101.8	108.7	131.3	109.2	108.2	81.7	106.6	122.5	100	98.5	104	85.5	93.4
Q5SW79	Centrosomal protein of 170 kDa OS=Homo sapiens OX=9606 GN=CEP170 PE=1 SV=1	0	74.309	15	20	113	20	1	1584	175.2	7.11	2009	20	0	62.9	97.8	95.4	111.3	72.8	92.8	124.9	104.7	97.3	99.7	73.2	87.9	86.1	90.3	111.5	87.2	104.4	101.4	110.6	101	100	116.7	109.3	113.4	114.1	117.7	125.5	99.3	107.2	93.4	100	69.1	94.7	87.8	88.3
Q9BYV8	Centrosomal protein of 41 kDa OS=Homo sapiens OX=9606 GN=CEP41 PE=1 SV=1	0	22.836	24	6	43	6	1	373	41.3	8.32	1331	6	0	291.5	111.2	69	102.6	94.4	66.7	90	87.8	71.5	60	98.6	128	117.2	143.4	126	120.3	89.4	75.7	128.2	97	100	139.8	135.8	125.2	100.8	130.8	157.7	119.9	116.9	111.6	100	178.6	133.8	145.7	119.6
Q9C0F1	Centrosomal protein of 44 kDa OS=Homo sapiens OX=9606 GN=CEP44 PE=1 SV=2	0	16.227	13	3	15	3	1	390	44.1	5.21	626	3	0	249.9	153.6	71.2	110.6								91.2	90	152.2	100.3	54.1	129.7	126.3	138.5	142	100	117	113.5	102.9	128.7	71.8	127	131.4	75.6	142	100	98.9	88.8	160.7	71.4
Q96G23	Ceramide synthase 2 OS=Homo sapiens OX=9606 GN=CERS2 PE=1 SV=1	0	19.679	10	5	47	5	1	380	44.8	8.98	982	5	0	54.2	99.1	110.6	89.6	75.5	111.5	128.6	93.1	117.8	97.6	96.8	68.5	59.8	81.1	86.6	60	95.2	97.2	97.4	113.1	100	80.1	71.2	83	87.3	81.1	79.6	79	95.3	107.3	100	83	80.3	103.6	75.7
Q9BSQ5	Cerebral cavernous malformations 2 protein OS=Homo sapiens OX=9606 GN=CCM2 PE=1 SV=1	0.001	7.938	8	3	11	3	1	444	48.8	5.54	155	3	0			151.1	124.8	43.9	110.8	143.5	131.1		131.2																						21	30	33.7	44.5
Q9NWW5	Ceroid-lipofuscinosis neuronal protein 6 OS=Homo sapiens OX=9606 GN=CLN6 PE=1 SV=1	0	16.469	7	2	12	2	1	311	35.9	8.87	850	2	0	157		62.3	70.3	94.2	71.8	60.8	77.8	85.7	79.1	78.9	110.2	111.2	146.5	119	132.8	76.6	72.5	116.1	114.2	100											115.9	85.1	105.7	87.6
P00450	Ceruloplasmin OS=Homo sapiens OX=9606 GN=CP PE=1 SV=1	0	61.982	17	14	67	14	1	1065	122.1	5.72	1152	14	0	35.5	113.2	104.4	95.1	85.4	136.2	112.2	84.8	190.9	69.8	121.5	82.7	111.7	67.9	121.1	122.7	106.2	95	105.3	121.4	100	96.8	60.1	101.9	109	62	90.8	90.6	128.5	101.3	100	99.2	88.7	108.4	103.4
O00408	cGMP-dependent 3',5'-cyclic phosphodiesterase OS=Homo sapiens OX=9606 GN=PDE2A PE=1 SV=1	0	20.77	9	6	21	6	1	941	105.6	5.41	368	6	0		60.5	176.7	247.3	77.3	110	88.4	88.2	77.8	63.8	103.7											103.4	100.1	68.4	106.9	82.6	56.3	77.7	93.8	103.6	100	30	118.2	247.3	115.5
Q13976	cGMP-dependent protein kinase 1 OS=Homo sapiens OX=9606 GN=PRKG1 PE=1 SV=3	0	102.42	40	28	225	28	1	671	76.3	6.04	3302	28	0	42.7	112.5	116	103.4	84.9	106.3	121.3	128.6	119.2	133.8	83.4	84.5	78.6	62.2	96.3	89.7	91.8	122.3	81.7	125.3	100	99.6	64.2	84.4	113.6	65.3	76.8	104.4	94.9	93.8	100	70.7	81.1	60.7	101.6
Q14432	cGMP-inhibited 3',5'-cyclic phosphodiesterase A OS=Homo sapiens OX=9606 GN=PDE3A PE=1 SV=3	0	134.468	28	24	208	24	1	1141	124.9	6	3819	24	0	39.9	114.5	114	99.2	76.5	105.1	110	114.9	113.4	112.7	91.7	71.8	75.6	76.3	85.7	86.4	95.5	101.6	92.3	122.5	100	80.9	70.1	86.4	94.2	73.8	78.6	101.2	94.6	101.9	100	57.4	72	52.9	79.5
O76074	cGMP-specific 3',5'-cyclic phosphodiesterase OS=Homo sapiens OX=9606 GN=PDE5A PE=1 SV=2	0	366.761	60	60	753	60	1	875	99.9	6.09	14596	60	0	74.6	108	109.6	102.9	76.5	104.5	110.2	111.9	74.4	88.3	87	89.2	97.6	115.2	89.9	94.4	82.9	82.8	76.4	85.6	100	116.5	104.1	103	111.5	101.7	100.6	108.9	121.4	119.9	100	78	85.1	76.5	100.3
Q9HD42	Charged multivesicular body protein 1a OS=Homo sapiens OX=9606 GN=CHMP1A PE=1 SV=1	0	19.182	29	8	61	8	1	196	21.7	8.06	802	8	0	125.8	107.2	101.6	90.4	120.2	112.9	111.5	99.6	101.3	89.6	119.1	144.8	119.6	117.1	137	121.8	90.7	95	110.8	105	100	122.4	130.3	112.1	120.1	133.5	121.5	106.4	74.1	70.8	100	96.9	107.7	88.9	93.3
Q7LBR1	Charged multivesicular body protein 1b OS=Homo sapiens OX=9606 GN=CHMP1B PE=1 SV=1	0	18.582	23	6	52	6	1	199	22.1	8.1	1004	6	0	118.3	109.3	92.9	107.9	111.4	109.9	102.1	96.4	108.1	105.8	92.6	118.8	101.9	104.1	111.4	105.9	97.7	93.3	101.9	94.7	100	115.7	122.2	119.7	110.6	124.5	123.7	105.7	107.1	106.1	100	147.5	99.6	85.4	107
O43633	Charged multivesicular body protein 2a OS=Homo sapiens OX=9606 GN=CHMP2A PE=1 SV=1	0	64.688	39	14	134	13	1	222	25.1	5.97	4042	14	1	123.2	95.2	71.6	107.5	110.9	106	88	107.3	97.4	106.7	111.4	115.4	102.1	112.6	114.8	109.2	98.6	99.7	99.8	102.4	100	113.9	123.1	111.4	117.3	115.7	112.2	97.9	103.3	102.8	100	123.1	119.1	102.9	106.3
Q9UQN3	Charged multivesicular body protein 2b OS=Homo sapiens OX=9606 GN=CHMP2B PE=1 SV=1	0	35.036	38	9	69	9	1	213	23.9	8.76	1124	9	0	127.6	108.1	91.8	106.8	112.9	86.3	104.3	83.4	86.7	107.8	97.3	138.4	122.2	123.2	131.1	119.1	83.9	92.7	86.5	110.6	100	104	119.5	117.2	103	129.4	130.3	107.7	98	96.2	100	120.2	112.5	82.3	95.5
Q9Y3E7	Charged multivesicular body protein 3 OS=Homo sapiens OX=9606 GN=CHMP3 PE=1 SV=3	0.001	6.653	9	3	18	3	1	222	25.1	5.12	111	3	0	92.9	111.7		107.9	134.3	103	143.1	89	91.1	100.3	97.2	104.4	112.8	92.9	106.2	103	105.7	104.5	93.7	114.7	100	107.5	95.3	110.8	125.2	112.4	106.5	95.6	88.1	113.8	100
Q9BY43	Charged multivesicular body protein 4a OS=Homo sapiens OX=9606 GN=CHMP4A PE=1 SV=3	0	36.674	34	8	42	8	1	222	25.1	4.7	1273	8	0	64	98.7	90.6	114.1	98.5	112.6	98	114	97.6	98.6	89.8	108.6	94.1	92.1	94.6	95.6	109	112	111.1	106.2	100	118.6	138.3	107.2	124.1	125.8	114	110	118	127.2	100	98.2	116.4	122.7	108
Q9H444	Charged multivesicular body protein 4b OS=Homo sapiens OX=9606 GN=CHMP4B PE=1 SV=1	0	48.757	46	10	98	10	1	224	24.9	4.82	2117	10	0	175.2	89.3	88.8	103.5	104.3	108.3	104.4	107	100.9	115.2	108.7	119.7	103.2	132.4	114.7	106.1	92.8	92	100.9	95.4	100	105.5	135.6	106.6	95.8	142.9	135.6	90	94.9	93.1	100	139.1	130.4	119.8	111.5
Q9NZZ3	Charged multivesicular body protein 5 OS=Homo sapiens OX=9606 GN=CHMP5 PE=1 SV=1	0	37.943	29	7	55	7	1	219	24.6	4.83	1164	7	0	124.4	95.7	90.2	103.4	77.7	110.5	113.5	95.4	123.7	107.4	96.2	131.4	103.3	141.3	115.2	119.3	85.2	90	95.1	87.5	100	92.2	93.7	103.2	95.4	92.3	101	100.4	112.3	99.1	100	99.3	102.5	118.1	95.9
Q96FZ7	Charged multivesicular body protein 6 OS=Homo sapiens OX=9606 GN=CHMP6 PE=1 SV=3	0	22.255	24	4	40	4	1	201	23.5	5.31	655	4	0	66.9	116.2	99.5	98.4	104.6	109.3	103.4	82.2	96.7	101	87	110.8	89.5	88.3	97.2	91	97.3	92.3	110.2	91.6	100	109.8	118.8	117.2	94.2	116.5	116.9	117.7	88.9	98	100	86.2	98.6	117	104.9
Q9BWS9	Chitinase domain-containing protein 1 OS=Homo sapiens OX=9606 GN=CHID1 PE=1 SV=1	0	38.205	25	11	68	11	1	393	44.9	8.63	555	11	0	78	94.4	117.1	98.2	87.5	99.8	90.9	96	106.5	98.8	91.5	91.1	83.5	69.7	84.1	79.4	102.7	96.3	93.8	93.9	100	106.3	109.4	109.6	105.9	109.4	100.5	97	101.8	108.5	100	109.8	110.1	102.2	96.7
Q9BT22	Chitobiosyldiphosphodolichol beta-mannosyltransferase OS=Homo sapiens OX=9606 GN=ALG1 PE=1 SV=2	0	14.083	9	4	20	4	1	464	52.5	7.23	340	4	0	58.5	96.6	99.9	127.7	74.4	94.6	89.4	83.8	86.1		72.4	79.1	93.4	97.3	98.6	89.2	137.8	99.7	129.7	112.7	100	97.8	77	105.9	111.8	79.2	96.2	113.9	99.6	100.3	100	62.2	114.8	110.8	96.2
Q96S66	Chloride channel CLIC-like protein 1 OS=Homo sapiens OX=9606 GN=CLCC1 PE=1 SV=1	0	17.966	11	5	18	5	1	551	62	5.55	508	5	0						52.8	96.7	82.8	128.8		86
O00299	Chloride intracellular channel protein 1 OS=Homo sapiens OX=9606 GN=CLIC1 PE=1 SV=4	0	192.712	90	26	469	26	1	241	26.9	5.17	12737	26	0	130.3	102.2	102.8	103.2	119.4	100.9	95.3	109.2	104.1	106.6	93.1	123	125.7	118	118.1	110.1	105.1	99.6	99.4	100.2	100	107.5	114.3	100.1	100.4	111.3	109.8	99.2	105.1	103.2	100	102.4	100.7	116.2	102.7
Q9Y696	Chloride intracellular channel protein 4 OS=Homo sapiens OX=9606 GN=CLIC4 PE=1 SV=4	0	121.537	74	18	214	18	1	253	28.8	5.59	4934	18	0	144.4	103.6	114.4	105.2	87.4	104.2	113	98.2	87.7	107	93.1	90.3	86.5	95	97.6	94.1	97.4	82.2	85.6	92.1	100	81.8	101.1	85.3	80.6	107.4	102.3	85.1	84.9	85.6	100	108.8	91.7	83.1	75.9
P11597	Cholesteryl ester transfer protein OS=Homo sapiens OX=9606 GN=CETP PE=1 SV=2	0	10.255	6	3	11	3	1	493	54.7	6.09	270	3	0	73.7	128.6	168.4		121.9	111.1	82.4	90.7	81.2	107.1		74.8	83.1	65.6	102.6	88.2	116	114.5	99.2	117.6	100	133.7	76.2	68.5	135	71	92.2	99.3	72	73.8	100	90.5	75.1	65.2	77.9
Q8WWI5	Choline transporter-like protein 1 OS=Homo sapiens OX=9606 GN=SLC44A1 PE=1 SV=1	0	45.778	14	9	82	9	1	657	73.3	8.6	2132	9	0	105.8	90.1	86.7	110.1	113.4	87.3	104.7	93.5	95.8	87.9	95.6	115.9	81	125.9	120.6	83.3	73.6	64	87	66.6	100	101.1	107.3	108.1	95.7	114.8	109.6	97	104.1	101.5	100	67.7	91.9	70.2	106
Q8IWA5	Choline transporter-like protein 2 OS=Homo sapiens OX=9606 GN=SLC44A2 PE=1 SV=3	0	31.719	14	9	34	9	1	706	80.1	8.57	401	9	0	75.4	56	147.8	109.7	59.7	64.7	85.6	104.7	130.8	114.9	109.1	95.2	116.7	121.8	83.1	79.6	95.9	72.3	112.3	66.2	100	126.6	139	130.6	116.1	128	136.1	86.7	122.4	140.5	100	88.2	90.1	141.2	116.2
Q9Y259	Choline/ethanolamine kinase OS=Homo sapiens OX=9606 GN=CHKB PE=1 SV=3	0	29.722	24	9	45	9	1	395	45.2	5.49	515	9	0	49.1	85.8	75.1	86.9	90.7	104.9	88.5	118.4	105.9	129.5	89.9	101.9	109.2	82.3	113.4	114.8	85.6	106.3	95.1	109.3	100	102.4	104.4	100.7	98.8	105.7	93.2	78.4	88.4	81.3	100	63.9	96	82.2	112.9
Q13185	Chromobox protein homolog 3 OS=Homo sapiens OX=9606 GN=CBX3 PE=1 SV=4	0.001	7.941	15	2	10	2	1	183	20.8	5.33	81	2	0	75.2	73.4		114.9	100.3				77.5			114.2	93.8	96.3	146.6	107.8	87.6	90.1	109.3	100.5	100	101.6	84.4	85.8	101	83	101.8	80.9	82.3	77.3	100
O75390	Citrate synthase, mitochondrial OS=Homo sapiens OX=9606 GN=CS PE=1 SV=2	0	142.606	58	23	323	23	1	466	51.7	8.32	5735	23	0	59.3	98.7	115.1	108	78.7	95.1	120.5	120.6	108.5	114.1	92.3	102.6	102.7	93.1	99.4	98.1	107.8	103.9	104	101.7	100	89.9	81.1	88.9	95.5	78.1	79.5	114.4	102.8	98	100	75.7	91.3	89.4	101.6
O60271	C-Jun-amino-terminal kinase-interacting protein 4 OS=Homo sapiens OX=9606 GN=SPAG9 PE=1 SV=4	0	75.758	18	21	78	21	1	1321	146.1	5.15	1144	21	0	49.2	101.1	178.1	93.8	88.2	106.9	98.9	100.4	96.6	89.7	98.4	71.2	82.2	80.8	80.2	93.4	119.4	124.9	107.3	116.4	100	91.1	94	96.2	105.6	100.1	95	93.5	99.7	102.2	100	29	45.2	53.8	72.5
Q96DZ9	CKLF-like MARVEL transmembrane domain-containing protein 5 OS=Homo sapiens OX=9606 GN=CMTM5 PE=1 SV=2	0	34.961	19	5	97	5	1	223	24.6	6.62	1677	5	0	18.5	108.9	147.4	101.4	57	114.3	122.9	115.7	135.8	119.2	82.6	53	67	52.8	68.8	69.8	107.2	107.5	106.5	120.6	100	67.2	52.9	69.4	85.1	50.1	51.5	94.2	85	94.6	100	29.7	53.3	64.5	74.2
Q9NX76	CKLF-like MARVEL transmembrane domain-containing protein 6 OS=Homo sapiens OX=9606 GN=CMTM6 PE=1 SV=1	0	16.037	19	6	40	6	1	183	20.4	5.29	209	6	0	36.1	110	79.1	101.6	132.2	91	111.5	97.9	89.2	104.6	116.7	127.2	118.6	118	143.8	116.4	89	89.9	99.8	95.1	100	124.8	143.8	125.3	111.3	142	131.3	112	112.2	103	100	106.7	162.2	150.1	114
Q00610	Clathrin heavy chain 1 OS=Homo sapiens OX=9606 GN=CLTC PE=1 SV=5	0	787.064	73	120	1524	120	1	1675	191.5	5.69	36653	120	0	72.6	99	97.8	100.5	99.9	99.7	102.8	108.7	100.8	108	95.5	98.7	94.8	98.1	102.3	98.8	101.3	101.9	100.7	102	100	98.3	97.7	97.1	99.6	94.4	98.9	94.4	99	98.5	100	87.3	103.7	103	95.2
Q14677	Clathrin interactor 1 OS=Homo sapiens OX=9606 GN=CLINT1 PE=1 SV=1	0	164.09	36	27	403	27	1	625	68.2	6.42	8253	27	0	58.8	95.3	96	100.1	85.6	93.6	99.7	106.9	98.5	103.6	93.9	76.5	92.3	77.4	78.9	86.6	93.6	100.3	94.7	98	100	88.9	78.1	86.5	105	77.1	75.3	101.3	100.4	105.3	100	84	94.1	91.7	93.6
P09496	Clathrin light chain A OS=Homo sapiens OX=9606 GN=CLTA PE=1 SV=1	0	46.817	25	13	178	12	1	248	27.1	4.51	2005	13	1	63.5	108.4	88.3	110.2	87.4	107.9	94.3	111.8	102.3	119.9	103.3	100.8	94.8	101.4	106.5	94.1	106.7	103.1	97.6	103.6	100	107.1	103.1	101.4	106.6	105.7	100.8	103.3	107.3	103.8	100	60.7	113.5	119.7	108.1
P09497	Clathrin light chain B OS=Homo sapiens OX=9606 GN=CLTB PE=1 SV=1	0	45.777	32	12	122	12	1	229	25.2	4.64	1493	12	0	67.3	106.4	94.9	112.6	88	100.2	110.7	116.8	95.4	107.6	85.5	104.5	112.3	97.4	100.8	111.7	109.4	108.5	97.2	114.8	100	108.4	93.1	100.4	117.1	93.5	100	108.5	113.8	118.4	100	69.4	106	97.2	103.9
O15551	Claudin-3 OS=Homo sapiens OX=9606 GN=CLDN3 PE=1 SV=1	0	13.668	10	3	38	3	1	220	23.3	8.05	1037	3	0	104.8	125.6	42.7	73.7	72.1	82	88.3	73.4	268.6	73.4	164.5	90.2	115.1	108.2	87.8	114.9	83.5	41.8	86.3	54.5	100	107.9	132.5	114.7	113.7	118.5	140.4	136.4	116.9	94.7	100	96.4	71.1	39.2	156.6
O00501	Claudin-5 OS=Homo sapiens OX=9606 GN=CLDN5 PE=2 SV=1	0	22.616	20	4	34	4	1	218	23.1	7.91	340	4	0	38.5	62.1	124.6	84.6	126.3	37.3	45.9	66.7	142	101.1	52.4	170.6	180.8	54.7	56.3	48.9	107.3	126.1	88.4	94.7	100	67.9	121	70.7	36.6	65.5	53.7	95.7	102.9	90.3	100	48.2	96.7	42.7	179.8
O96005	Cleft lip and palate transmembrane protein 1 OS=Homo sapiens OX=9606 GN=CLPTM1 PE=1 SV=1	0	12.134	6	4	18	4	1	669	76	6.3	324	4	0		106.9	72	108	92.9	141.1	98.1	93.2	99.3	91	75.4											94	98	89.7	82.1	98.6	99.6	90.5	89.4	112.7	100	105.3	71.3	84.5	109.9
Q7Z460	CLIP-associating protein 1 OS=Homo sapiens OX=9606 GN=CLASP1 PE=1 SV=1	0	103.201	21	27	137	24	1	1538	169.3	9.03	2387	27	2	104	91.1	67.4	96	116.1	77	85.3	95.5	99.8	103.9	94.5	112.4	103.4	102.6	111.7	92.8	101.3	86.3	106	85.4	100	110.6	115.4	110.7	97.9	115.5	117.9	90	91.5	90.5	100	82.6	84.8	80.5	91.9
O75122	CLIP-associating protein 2 OS=Homo sapiens OX=9606 GN=CLASP2 PE=1 SV=2	0	76.251	17	19	75	16	1	1294	141	8.47	1626	19	0	115.4	110.1	91.9	98.5	108.6	108.1	103.9	103.9	100.6	114.2	102.3	124.8	115.2	140.2	133.1	114.9	107	93.2	105.9	98.1	100	77.3	107.3	107.2	89.7	133.5	129.8	92.9	112.5	105.5	100	92.4	106.4	130.9	94.4
P10909	Clusterin OS=Homo sapiens OX=9606 GN=CLU PE=1 SV=1	0	147.435	43	24	295	24	1	449	52.5	6.27	7678	24	0	71	95.3	126.8	79.5	107.3	96.1	108.9	101.8	114.3	85.4	97.2	104.9	108.4	81.2	111	112.9	77.3	90	81.3	87	100	101.9	100.8	107	101.9	103.4	113.7	88.8	82	79.7	100	83.7	105.1	70	91.8
Q8IY22	C-Maf-inducing protein OS=Homo sapiens OX=9606 GN=CMIP PE=1 SV=3	0	100.63	29	23	219	23	1	773	86.3	6.7	3242	23	0	38.5	86.8	82.2	108.3	91.3	113.8	99.2	110.9	92.4	105.1	97.6	83.1	97.2	75.4	90.5	95.9	92.3	98.4	92.6	111.2	100	82.1	85.4	104.7	87.6	84.9	89.8	95.4	112.9	110.9	100	69.5	97.1	75.4	105.9
Q7Z401	C-myc promoter-binding protein OS=Homo sapiens OX=9606 GN=DENND4A PE=1 SV=2	0	40.998	7	11	51	11	1	1863	209.1	7.31	764	11	0		125.4	95.6	99.8	103.8	109.9	89.7	90.5	94.3	114.9	97.5											127.6	165.3	126.9	132.4	173.9	144.7	102	105.8	114.2	100	98.9	89.3	100.6	106.7
Q99417	c-Myc-binding protein OS=Homo sapiens OX=9606 GN=MYCBP PE=1 SV=3	0	37.225	77	9	52	9	1	103	12	5.91	639	9	0	119.1	99.5	93.2	99.9	73.2	112.3	103.8	116.6	84.5	104.4	92.9	124.8	124.5	112.4	109.2	120.9	105.9	103.8	95	99.5	100	84.7	75	86.6	111.5	77	74.4	101.9	93	106.4	100	140.4	103.2	101.6	97.7
Q14019	Coactosin-like protein OS=Homo sapiens OX=9606 GN=COTL1 PE=1 SV=3	0	98.649	87	21	330	21	1	142	15.9	5.67	6242	21	0	126.9	109.8	99.7	119.2	105.4	93.7	95.6	81.7	96.8	100.7	99.7	70.3	64.2	132.9	82.3	67.8	119.9	131.8	108.6	125.2	100	76.6	95.1	79.9	81.8	98.9	74.1	106.1	82.7	79.9	100	54.4	105.1	121.2	114
P12259	Coagulation factor V OS=Homo sapiens OX=9606 GN=F5 PE=1 SV=4	0	538.049	39	89	1188	89	1	2224	251.5	6.05	25597	89	0	45.3	80.3	130.6	79.1	97.9	126.6	110.5	150.2	101.3	96.9	112	99.1	99.6	76	102	106.9	92	92.9	75.1	73.5	100	97.5	77.4	85.3	105.9	79.9	75.8	91.5	105.7	95	100	54.1	116.9	83.6	76.3
P00748	Coagulation factor XII OS=Homo sapiens OX=9606 GN=F12 PE=1 SV=3	0	10.336	8	4	9	4	1	615	67.7	7.74	75	4	0		19.9							20.9	52.2	83.8											20.2	10.6	24.3	18.9	9.9	17.5	19.8	21.8	25.6	100
P00488	Coagulation factor XIII A chain OS=Homo sapiens OX=9606 GN=F13A1 PE=1 SV=4	0	707.896	83	78	2285	77	1	732	83.2	6.09	44162	78	1	138.6	104.1	102.5	84.1	120.2	109	92.5	89.6	83.1	81.8	80.3	99.4	97.9	110.3	105.3	100.7	111.9	120.4	112.3	113.6	100	97.2	118.3	83.4	93.8	113.9	95.9	117.2	85.2	92.5	100	144.8	128.3	108.2	98.2
P05160	Coagulation factor XIII B chain OS=Homo sapiens OX=9606 GN=F13B PE=1 SV=3	0	18.985	9	6	17	6	1	661	75.5	6.39	149	6	0		77.6	70.7	146.5	94.1	103.7		134	92.8	125.8												234.2	151.5	216.4	177.8	202.5	241.1	86.4	151.5	150.2	100	43.6	129.4	81.7	92.4
P53621	Coatomer subunit alpha OS=Homo sapiens OX=9606 GN=COPA PE=1 SV=2	0	321.297	59	66	585	66	1	1224	138.3	7.66	9991	66	0	57.6	108	111.1	102.5	83.2	112.7	111.3	107.3	112.3	111.6	93.7	78.6	84.3	86	88.5	89.4	105.3	106.4	102.5	114.4	100	91.1	89	87.3	96.2	91.4	82.5	99.7	102.6	112.3	100	89.9	90.3	86.9	86.2
P53618	Coatomer subunit beta OS=Homo sapiens OX=9606 GN=COPB1 PE=1 SV=3	0	260.928	54	46	369	46	1	953	107.1	6.05	6911	46	0	42.5	105.3	108.5	102.4	84.1	110	100.6	102.9	107.2	112.3	93.9	61	73.7	66.8	74.8	82.8	107.7	103.8	110.6	111.4	100	90.1	79.9	87.9	102.6	80.6	75.1	97.6	99.9	109.1	100	61.4	80.4	74.8	91.8
P35606	Coatomer subunit beta' OS=Homo sapiens OX=9606 GN=COPB2 PE=1 SV=2	0	198.404	52	43	411	43	1	906	102.4	5.27	8491	43	0	55.4	100.8	98.9	102	85.4	111.2	102	100.4	99.6	105.5	95.3	85.9	92.3	89.9	91.7	93.8	104.4	105	100.5	111.3	100	90.9	86.7	91.7	98.3	91.1	85.3	100.1	100.7	106.5	100	86.4	101.2	92.2	95
P48444	Coatomer subunit delta OS=Homo sapiens OX=9606 GN=ARCN1 PE=1 SV=1	0	158.665	59	32	316	32	1	511	57.2	6.21	5336	32	0	98.3	105	82.2	103	94.8	109.1	95.9	101.1	98.4	107.1	96.1	106.3	106.8	116.3	112.1	113.8	101.9	99.5	104.6	109.2	100	106.7	114	105.4	109.9	114.6	104.3	97.1	104.1	106.7	100	113.5	119.6	109.5	106.7
O14579	Coatomer subunit epsilon OS=Homo sapiens OX=9606 GN=COPE PE=1 SV=3	0	44.681	33	12	121	12	1	308	34.5	5.12	1184	12	0	56.6	112.7	97.6	107.1	102.7	103	104.8	105	118.6	108.7	107.6	91.3	104.3	96.7	98.9	103.8	111.1	106.7	112.3	116.8	100	87.6	75.6	91.3	97.4	84.3	79.5	103.8	97.9	109	100	92.1	106.5	95.7	99.1
Q9Y678	Coatomer subunit gamma-1 OS=Homo sapiens OX=9606 GN=COPG1 PE=1 SV=1	0	140.172	43	28	236	26	1	874	97.7	5.47	4259	28	2	70.9	112.1	116.9	100.8	97.9	118.1	107.5	97.1	95.3	114	93.4	86.6	96.9	105.7	92.7	102.8	103.1	103.3	117.5	109.5	100	85.7	70.7	84.2	105.4	75.2	68.9	115.4	99.6	115.3	100	83.7	86.7	79.2	106.9
Q9UBF2	Coatomer subunit gamma-2 OS=Homo sapiens OX=9606 GN=COPG2 PE=1 SV=1	0	89.422	30	22	127	20	1	871	97.6	5.81	2069	22	0	76.1	114.4	95.1	118.9	92.9	84.6	112.1	107.1	115.1	98.3	100.3	107.6	97.5	92.9	114.5	100.4	111.9	113.1	114.2	117.6	100	108.8	113.5	111.8	114.5	114.5	107	105	118.1	112.3	100	78.9	107.1	93.1	106.8
P61923	Coatomer subunit zeta-1 OS=Homo sapiens OX=9606 GN=COPZ1 PE=1 SV=1	0	29.62	27	4	54	4	1	177	20.2	4.81	2039	4	0	85.9	100.7	82.5	104.7	97.3	109.4	108.8	93.1	92.7	108.5	105.9	116.6	126.1	122.2	116.5	119	93.2	98.5	108.9	102.9	100	115.6	107.5	112.4	114	121.8	107.6	97.5	108.4	106.9	100	95.9	124.6	117.1	106
Q96EY8	Cob(I)yrinic acid a,c-diamide adenosyltransferase, mitochondrial OS=Homo sapiens OX=9606 GN=MMAB PE=1 SV=1	0	9.094	10	2	9	2	1	250	27.4	8.6	211	2	0			133.3	145.1	126.3	211	129.5	111.7																								63.5	78	85	43.2
O43405	Cochlin OS=Homo sapiens OX=9606 GN=COCH PE=1 SV=1	0	21.272	12	7	23	7	1	550	59.4	7.96	388	7	0		78.1	206.9		50.7	129	133		567.6	60.2	60.6											82.4	68.5	112.1	73.2	94.1	102.4	96.6	92.9	109.1	100	140.3	78.2	291.5	85.9
P23528	Cofilin-1 OS=Homo sapiens OX=9606 GN=CFL1 PE=1 SV=3	0	210.243	81	29	873	21	1	166	18.5	8.09	9599	29	10	125.4	99.5	117	106.2	129.8	102.8	106.7	112.6	108.7	109.9	96.1	106.6	106.2	118.4	95.6	90.9	114.6	107.4	105.6	97.3	100	108.5	113	104.7	100.7	104.5	109.4	101.3	108.1	100.7	100	101.1	113.5	120.4	108.3
Q9Y281	Cofilin-2 OS=Homo sapiens OX=9606 GN=CFL2 PE=1 SV=1	0	58.735	32	10	312	2	1	166	18.7	7.88	3201	10	0	134.9	106			174.3	57.8	102.9	66.8	139.8			277.9	96.7	469.1	223.5	167.7	90.2	113.9	114.6	112.4	100	137.3	153.9	74.4	107.1	137	83.4	123.1	100.3	100.6	100
Q6P1N0	Coiled-coil and C2 domain-containing protein 1A OS=Homo sapiens OX=9606 GN=CC2D1A PE=1 SV=1	0	25.053	10	8	20	8	1	951	104	8.09	249	8	0		124		121.4	139.4	97.6	121.7	102.9			100.3											222.7	221.6	129	136.4	181.4	198.2	158.1	111.9	149.8	100
Q5T0F9	Coiled-coil and C2 domain-containing protein 1B OS=Homo sapiens OX=9606 GN=CC2D1B PE=1 SV=1	0	33.14	13	10	77	10	1	858	94.2	5.26	526	10	0	82.9	98.5	98.1	96.9	89.7	115.7	90.5	104.1	97.5	117.6	101.7	93.8	97.1	123.8	99.7	105.6	107.4	98.3	105.5	97.9	100	95.3	95.1	104.1	96.3	103.3	101.7	98.7	112.4	100	100	82.9	97.5	91.6	103.4
Q96CT7	Coiled-coil domain-containing protein 124 OS=Homo sapiens OX=9606 GN=CCDC124 PE=1 SV=1	0.001	6.048	12	2	2	2	1	223	25.8	9.54	18	2	0	41.8	129.8										58.8	65.7	60.1	56.9	63.5	106.6	91.4	138.3	86.6	100	101.1	150.7	152	120.9	138.8	123.8	171.5	146.1	155.9	100
O60826	Coiled-coil domain-containing protein 22 OS=Homo sapiens OX=9606 GN=CCDC22 PE=1 SV=1	0	34.981	20	11	37	11	1	627	70.7	6.74	389	11	0	63.9	95.6		104.9	102.9	94	136.8	111.1	97		104.1	96.1	93.7	103.9	103.7	93.1	83.6	90	91.8	98.8	100	113.2	125	122.3	123.1	129.5	116.5	102.5	117.3	115.4	100
Q86WR0	Coiled-coil domain-containing protein 25 OS=Homo sapiens OX=9606 GN=CCDC25 PE=1 SV=2	0	22.058	37	7	31	7	1	208	24.5	6.8	384	7	0		110.5	107.4	113.3	93.1	93.1	107.4	114	101.5	98.9	127.9											145.1	156.5	125.7	124.4	144.2	179.2	90.6	112.9	108.4	100	42.4	81.4	46.3	90.8
Q9BUN5	Coiled-coil domain-containing protein 28B OS=Homo sapiens OX=9606 GN=CCDC28B PE=1 SV=2	0.001	7.352	17	2	8	2	1	200	22	5.36	195	2	0	161.2				118.6	103	123.7	86.5			111.5	124.2	110.9	106.1	134.7	124.5	94.6	89	105.5	104.6	100
Q96MW1	Coiled-coil domain-containing protein 43 OS=Homo sapiens OX=9606 GN=CCDC43 PE=1 SV=2	0	21.718	23	5	38	5	1	224	25.2	4.92	792	5	0	126.9	95.2	90.7	106.2	99.4	98.7	97.5	98.7	95.4	99.7	137.8	121.8	120.2	116.4	118.7	123	99	93.8	101.5	98.2	100	98.2	96.3	98.2	93.7	99.6	98.6	95.9	97.8	99.9	100	123.5	134.4	130.6	112.1
Q96A33	Coiled-coil domain-containing protein 47 OS=Homo sapiens OX=9606 GN=CCDC47 PE=1 SV=1	0	45.548	30	11	71	11	1	483	55.8	4.87	961	11	0	47.8	105.5	130.4	109.2	67.9	104.1	113	100.2	106.6	107.4	95.2	60.4	65.2	72.7	67.3	75.6	113.9	106.3	124.4	122.3	100	71.1	46.2	81.1	120.5	46.9	52.5	111.6	103	142.1	100	57.7	71.7	82.6	97.4
Q4VC31	Coiled-coil domain-containing protein 58 OS=Homo sapiens OX=9606 GN=CCDC58 PE=1 SV=1	0	25.821	48	6	38	6	1	144	16.6	7.81	358	6	0	70.6	96.8	94.5	98.6	70.4	101	101.4	91.9	83.5	98.7	74.4	117.4	102.4	109.3	106.3	97.7	99.3	105.4	108.6	105.8	100	124.7	130.9	133.6	119.5	121.9	138.1	105.1	114	111.2	100	71.5	126.8	122.7	98.3
Q16204	Coiled-coil domain-containing protein 6 OS=Homo sapiens OX=9606 GN=CCDC6 PE=1 SV=2	0	66.019	34	14	89	14	1	474	53.3	7.34	1781	14	0	136.9	114.8	77.3	93.5	103.2	103.9	93.9	98.4	95.3	100	86.8	121.2	111.4	158.5	98	115.1	115.5	99.1	147.3	116.5	100	108.7	88.7	102.5	116.6	97.3	78.4	116.7	106.2	104.3	100	156.8	114.8	141	100.5
Q9Y3X0	Coiled-coil domain-containing protein 9 OS=Homo sapiens OX=9606 GN=CCDC9 PE=1 SV=1	0	22.601	17	7	28	7	1	531	59.7	5.4	304	7	0	111.4	110.4	126.1	135.9		151.8	92.2	75.7	97.1	108.2	101.2	116.9	123.1	101.7	141.4	77.5	73.8	101	110.5	100.4	100	127.2	97.9	79.5	126.6	93.3	98.2	109.6	92.1	105	100	98	90.9	116.7	159.1
Q9GZT6	Coiled-coil domain-containing protein 90B, mitochondrial OS=Homo sapiens OX=9606 GN=CCDC90B PE=1 SV=2	0.001	6.419	9	3	5	3	1	254	29.5	7.55	42	3	0			113.3					114	82.3																							54.4	63.3	60.9	102.3
Q7Z6B0	Coiled-coil domain-containing protein 91 OS=Homo sapiens OX=9606 GN=CCDC91 PE=1 SV=2	0	27.02	18	8	37	8	1	441	49.9	5.07	474	8	0	108.6	109.1	46.1	87.8	63.5	147	112.3	77.6	83.3	98.8	96.4	125.2	102	108.7	79.9	138.2	120.7	101.5	116.1	96	100	90.3	70.9	95.1	104.6	74.2	73.1	97	127.1	93.2	100	66.4	115.9	84.6	138.7
Q567U6	Coiled-coil domain-containing protein 93 OS=Homo sapiens OX=9606 GN=CCDC93 PE=1 SV=2	0	28.056	13	7	42	7	1	631	73.2	8.15	713	7	0		138.4	89.7	102	98.8	108.8	110.7	65.9		96.4	101.8											134.8	125.8	125.3	111	141.4	168.4	114.1	126.4	141	100	106.2	137.8	140.8	105.4
Q6ZUT6	Coiled-coil domain-containing protein 9B OS=Homo sapiens OX=9606 GN=CCDC9B PE=1 SV=1	0	17.705	12	4	32	4	1	534	57.3	9.13	788	4	0	96.3	121.6	81.1	112.6	63.1	82.6	105.3		110.7	86.5	86.9	91	90.2	83.2	78.5	94.2	112.7	114.3	146.1	128.3	100	113.3	66.8	115.2	124.5	70.1	87.8	125.5	84.9	86.8	100	56.3	47.9	80.1	106.9
Q9Y6H1	Coiled-coil-helix-coiled-coil-helix domain-containing protein 2 OS=Homo sapiens OX=9606 GN=CHCHD2 PE=1 SV=1	0	12.364	25	2	14	2	1	151	15.5	9.22	304	2	0	66.1	123.9	103.2			101.3	55.7	121.2			85.6	119	81.1	192.5	127.7	61.2	104.4	81.4	130.2	109.3	100	91.1	143.6	102.3	92.6	126.5	105.4	140.5	143.1	135.6	100	156.6	189.9	202.1	168.1
O75534	Cold shock domain-containing protein E1 OS=Homo sapiens OX=9606 GN=CSDE1 PE=1 SV=2	0	48.618	20	15	92	15	1	798	88.8	6.25	1102	15	0	65	118.3	136.4	103.2	81	115.7	110.4	88.4	80.9	105.2	123.3	85.5	93.3	101.6	111.1	108.5	98.6	105.8	122.3	140	100	96.2	94.7	111	106.4	106.6	101.9	92.7	108.8	141.1	100	115.5	92.1	86.6	80.9
Q14011	Cold-inducible RNA-binding protein OS=Homo sapiens OX=9606 GN=CIRBP PE=1 SV=1	0	22.286	32	6	24	6	1	172	18.6	9.51	155	6	0	453.8	89.7	110.6	110.1	109.1	95.9	115.3	98	51.6	87.9	95.2	164.5	152.3	262.5	140.3	128.6	63.6	61.6	69.8	105.3	100	121.6	138.8	165.9	106.7	152.1	178.6	94	109.7	152.4	100	46.9	84.1	81.4	84.4
P08123	Collagen alpha-2(I) chain OS=Homo sapiens OX=9606 GN=COL1A2 PE=1 SV=7	0.001	6.61	2	2	7	2	1	1366	129.2	8.95	106	2	0			9.3			15.6	41.8				6.2																					28.8		223.6	342.6
P08572	Collagen alpha-2(IV) chain OS=Homo sapiens OX=9606 GN=COL4A2 PE=1 SV=4	0	11.108	2	3	9	3	1	1712	167.4	8.66	104	3	0				84.1			93.2	151.5	144.4	116.3
P12111	Collagen alpha-3(VI) chain OS=Homo sapiens OX=9606 GN=COL6A3 PE=1 SV=5	0	10.101	1	3	13	3	1	3177	343.5	6.68	69	3	0		93.1		120.2	92.9	95.7	145.3		120.9	102.4												131.4	106.1	88.8	143.3	126.9	135.8	117.6	124	81.5	100
Q9Y5P4	Collagen type IV alpha-3-binding protein OS=Homo sapiens OX=9606 GN=COL4A3BP PE=1 SV=1	0	29.993	15	9	35	9	1	624	70.8	5.48	423	9	0	80	107.7	155.3	100.1	66.4	87	62	110	83.3	82.9	123.2	84	82.8	101	99.3	102.8	81.8	65.3	83.9	99.9	100	83.3	99.2	96.5	92	103.7	94	119.3	86.3	104.8	100	135.3	98.3	107.2	109
Q8N668	COMM domain-containing protein 1 OS=Homo sapiens OX=9606 GN=COMMD1 PE=1 SV=1	0	8.694	13	2	5	2	1	190	21.2	6.2	138	2	0				113.3		87.6			100.1
Q9Y6G5	COMM domain-containing protein 10 OS=Homo sapiens OX=9606 GN=COMMD10 PE=1 SV=1	0	20.831	22	3	25	3	1	202	23	6.54	629	3	0	134.3	97.9	97.1	98	89.2	95.8	104.9	100.9	110.2	95.8	213.5	109.1	108.5	124.2	107.4	112.7	91.2	99.1	96.4	107.3	100	74.7	61.6	74.5	87.2	70.8	67.9	98.7	120	105.5	100	28	73.3	64.5	96.6
Q86X83	COMM domain-containing protein 2 OS=Homo sapiens OX=9606 GN=COMMD2 PE=1 SV=2	0.001	7.782	13	3	14	3	1	199	22.7	6.73	143	3	0		89.5	88.5	103.1	88.1	90.3	107.7	111.9	107.9		110.1											99.1	88.5	113.6	82.9	106.5	103	88.8	94.2	118.3	100	65.9	101.7	103.2	90.6
Q7Z4G1	COMM domain-containing protein 6 OS=Homo sapiens OX=9606 GN=COMMD6 PE=1 SV=1	0	8.325	40	3	21	3	1	85	9.6	6	58	3	0	65.6		80.1	96.9	92	87	123.1	84.6	91.7	84.3	95.6	84.5	62.8	92.9	94.1	106.7	106.4	93.9	106.4	102.8	100											87.2	104.2	116.2	102.1
Q9P000	COMM domain-containing protein 9 OS=Homo sapiens OX=9606 GN=COMMD9 PE=1 SV=2	0	12.253	20	3	11	3	1	198	21.8	5.88	218	3	0				88.4		86.6	74.5	73.2	78.6	113.9	104.3
P09871	Complement C1s subcomponent OS=Homo sapiens OX=9606 GN=C1S PE=1 SV=1	0	13.73	8	5	15	5	1	688	76.6	4.96	165	5	0			95.8		86.2	101.1	175.3	101.4	116.5																							54.1	119.1	57.8	80.4
P01024	Complement C3 OS=Homo sapiens OX=9606 GN=C3 PE=1 SV=2	0	406.435	56	81	727	80	1	1663	187	6.4	15343	81	1	59	111.8	93.4	88.2	94.7	135.9	132.2	106	98.2	84.1	92.3	89.8	103.5	65.8	108.4	121.6	112	101.6	102.5	93.6	100	98.7	68.8	104	103.9	73.3	102	102.5	77.1	73	100	82.5	106.1	101.1	103.6
P01031	Complement C5 OS=Homo sapiens OX=9606 GN=C5 PE=1 SV=4	0	17.595	4	7	19	7	1	1676	188.2	6.52	74	7	0	53.5	79.7		122.1		132.3	151.4	124.6	111.2	76.4	100.3	51.1	51.3	31.5	70.2	76.2	107.7	98.1	105	87.4	100	83	53.2	114.6	109.3	48.6	98.6	104.2	104	111.2	100
Q07021	Complement component 1 Q subcomponent-binding protein, mitochondrial OS=Homo sapiens OX=9606 GN=C1QBP PE=1 SV=1	0	59.442	29	7	65	7	1	282	31.3	4.84	2020	7	0	25.8	120.6	126.5	109.4	77.1	101.5	116.6	96.9	124.2	107.9	93	66.9	96	74.5	71.7	69.4	127.3	106.8	128.8	110.2	100	91.2	76.5	96.1	93.2	81.1	69.8	107.4	108.2	127.7	100	57.5	66.4	82.4	83.2
Q9NPY3	Complement component C1q receptor OS=Homo sapiens OX=9606 GN=CD93 PE=1 SV=3	0	8.303	2	2	21	2	1	652	68.5	5.44	136	2	0	126.9	60.7	15.4	174.9	215.5	46.8	72.9	21.4	79	22.3	113	234.4	138.8	83.5	232.9	131.4	82.5	132	87.7	135.7	100	119.9	186	56.6	83	203.5	65.5	56.7	55.5	43.2	100	96.7	105	156	48.6
P13671	Complement component C6 OS=Homo sapiens OX=9606 GN=C6 PE=1 SV=3	0	16.062	4	5	26	5	1	934	104.7	6.76	366	5	0			129.2		90.8			151.2																								443.4	92.5	128.9	62.1
P07358	Complement component C8 beta chain OS=Homo sapiens OX=9606 GN=C8B PE=1 SV=3	0	20.433	11	6	17	6	1	591	67	8.13	207	6	0	73.6		64.5	104.8	81.4		141.5	160.9	97	66.6	122.4	138.3	115.1	115.1	161.6	149.4	73.1	66.7	86.1	61.5	100											59.1	101.3	95	117.2
P07360	Complement component C8 gamma chain OS=Homo sapiens OX=9606 GN=C8G PE=1 SV=3	0	11.025	24	3	16	3	1	202	22.3	8.31	120	3	0	69.4	82.8	107.1	99	76.8	85.7	110.9		94.4	115.2		123.8	127.8	100.5	137.2	130	89.9	88.1	86.9	75.9	100	109.4	122.2	103.5	104.9	92.8	106.3	68.4	103.7	87.2	100	86.5	113.2	119	105.6
P02748	Complement component C9 OS=Homo sapiens OX=9606 GN=C9 PE=1 SV=2	0	28.933	15	8	37	8	1	559	63.1	5.59	805	8	0	22.7	160.5	226.8	131.6	79.3	94.5	146.7	94.5	96.5	75.5	103.9	59.6	51.8	42.1	113.1	81.3	112.9	89.8	123.3	96.1	100	45.9	21.7	61.9	77.1	39.6	42.7	80.3	85.1	99	100	38.4	73.2	56.8	64.8
P08174	Complement decay-accelerating factor OS=Homo sapiens OX=9606 GN=CD55 PE=1 SV=4	0	48.486	37	13	105	13	1	381	41.4	7.59	1573	13	0	44.3	100.2	129.6	117.6	94.6	142.3	130.6	145.1	112.4	122.9	76	85.2	86.6	67.5	92.4	84.6	124.2	118	115	112	100	102.9	74	112.2	101.5	78.6	98	111.2	100.1	104.5	100	63.7	97	90.2	92.7
P00751	Complement factor B OS=Homo sapiens OX=9606 GN=CFB PE=1 SV=2	0	80.523	24	18	117	18	1	764	85.5	7.06	1949	18	0	65.8	98	93.4	86.9	105.2	133.7	106	80.4	95.1	71.3	92.8	83.3	101.7	71.9	103.9	110.9	103	94	103.1	90.5	100	112	96.1	118.9	118	100.7	126.9	87	85.2	83	100	98	117.2	139.7	103.2
P08603	Complement factor H OS=Homo sapiens OX=9606 GN=CFH PE=1 SV=4	0	163.504	37	38	245	33	1	1231	139	6.61	3232	38	5	94.8	93.5	95.9	100.2	98.1	134.5	119.2	100.6	88.9	96.2	102.5	102.6	109.4	88.7	111.8	115.8	96.4	100.6	85.7	88.9	100	114.2	83	108.1	111.9	86.7	103.3	96.7	86.6	81.6	100	63.9	111.9	109.2	109.6
P36980	Complement factor H-related protein 2 OS=Homo sapiens OX=9606 GN=CFHR2 PE=1 SV=1	0	26.424	26	7	43	3	1	270	30.6	6.38	1023	7	0			146.5			74.5																										104.2	151.1	95.9	97.1
P29279	Connective tissue growth factor OS=Homo sapiens OX=9606 GN=CTGF PE=1 SV=2	0	76.993	50	17	131	17	1	349	38.1	8	2858	17	0	247.3	60.8	75.6	107.9	108	79.8	109.4	128.5	78.9	91.9	105.7	72.3	69.9	357.8	64.8	66.6	68.1	280.7	72.7	245.5	100	71.2	111.3	127.9	66.6	116.5	139.4	67.9	96.8	105.7	100	38.5	127.3	72.1	150
Q8WTW3	Conserved oligomeric Golgi complex subunit 1 OS=Homo sapiens OX=9606 GN=COG1 PE=1 SV=1	0	44.939	12	12	48	12	1	980	108.9	7.31	817	12	0	81.8	70.3	101.1	101.4	117.2	107.1	153.2	109	85.4	108.3		79.8	77.8	95.8	95.1	90.7	98.4	100	103.6	102.3	100	119.5	100.1	89.2	100.2	109.2	122.2	88.3	85.8	130.4	100	57.2	73.9	70.7	89.2
Q14746	Conserved oligomeric Golgi complex subunit 2 OS=Homo sapiens OX=9606 GN=COG2 PE=1 SV=1	0	40.887	20	13	47	13	1	738	83.2	6.62	648	13	0	80.3	82.7	96.5	109.9	119.4	121.6	130.1	94.8	76	117.5	103	91.1	99.8	106.5	83.8	74.4	94	79.8	79	106.8	100	107.9	86.4	118.4	119.5	111.7	116.4	104.9	102.8	137.4	100	144.6	117.4	118.2	108.7
Q96JB2	Conserved oligomeric Golgi complex subunit 3 OS=Homo sapiens OX=9606 GN=COG3 PE=1 SV=3	0	25.832	11	8	25	8	1	828	94	5.57	335	8	0	9.5	87.1	110.1	101.5	87.4	95.5	47.7	68.3	122.2	108.7	79.5	48.1	60	55	70.9	78.4	66.1	85	98.1	89.1	100	86.8	77.7	84.9	106.5	81.9	74.4	92.4	110.5	111.1	100	59.2	122	123.3	95.3
Q9H9E3	Conserved oligomeric Golgi complex subunit 4 OS=Homo sapiens OX=9606 GN=COG4 PE=1 SV=3	0	18.913	9	6	23	6	1	785	89	5.19	294	6	0		93.3	95.3	101.3	76.9	72.2	108	90		97.7												98.4	45	83.5	103.2	63.4	74.9	103.9	93.4	103.5	100	159.9	129.2	108.6	87.3
Q9UP83	Conserved oligomeric Golgi complex subunit 5 OS=Homo sapiens OX=9606 GN=COG5 PE=1 SV=3	0	14.459	5	5	17	5	1	839	92.7	6.6	405	5	0		133.4					102.3	73	104.5													110.1	106	141.8	116.8	127	94.7	100.8	120.2	122.8	100
Q9Y2V7	Conserved oligomeric Golgi complex subunit 6 OS=Homo sapiens OX=9606 GN=COG6 PE=1 SV=2	0	10.763	4	3	11	3	1	657	73.2	5.76	143	3	0				133.5	96.8	70.5		85.5	81.9	161.4
P83436	Conserved oligomeric Golgi complex subunit 7 OS=Homo sapiens OX=9606 GN=COG7 PE=1 SV=1	0	23.524	12	8	28	8	1	770	86.3	5.47	405	8	0	206.3	90.1	125.5	135	86	140.6	118.3	342.1	112.7	109.3	129.7	101.3	87	111.1	93.7	83.5	108.4	97.1	102.5	94.6	100	93.9	101.9	110.9	112.8	96.1	76.7	81.3	114.5	104.2	100	88.7	115.9	133.4	156.1
Q96MW5	Conserved oligomeric Golgi complex subunit 8 OS=Homo sapiens OX=9606 GN=COG8 PE=1 SV=2	0.001	6.485	3	2	11	2	1	612	68.4	5.2	193	2	0		105.5	77.6	93.5	101	79.6	114.7	91.5			92.2											116.8	165.1	104	106.9	113.4	150.9	87	113.2	113.8	100	82	108.7	103.6	96
Q6PJW8	Consortin OS=Homo sapiens OX=9606 GN=CNST PE=1 SV=3	0	141.601	36	22	206	22	1	725	79.5	4.53	4544	22	0	60.7	112.1	117.6	92	89.8	93.7	94	102.6	106	105.7	92.3	83.3	99.3	71.4	86.2	96	95.5	96.4	97.6	99.1	100	91.3	84	88.9	99.9	90.5	81.4	106.5	92.1	102.1	100	84.1	98.5	88.3	99.8
Q96EK7	Constitutive coactivator of peroxisome proliferator-activated receptor gamma OS=Homo sapiens OX=9606 GN=FAM120B PE=1 SV=1	0	9.455	7	3	12	3	1	910	103.7	5.69	209	3	0							123.7
Q9NZB2	Constitutive coactivator of PPAR-gamma-like protein 1 OS=Homo sapiens OX=9606 GN=FAM120A PE=1 SV=2	0	112.757	28	23	133	23	1	1118	121.8	8.88	2274	23	0	80.5	90.5	99.4	110.2	86.4	101	97.5	97.5	96.5	91.7	106.3	95.7	109.8	105.6	113.2	114.2	103.2	107.4	106.9	114.9	100	88.6	89.8	102.6	96.6	99.4	94.6	86.8	108.4	117	100	114	100.4	95.8	88.7
Q13098	COP9 signalosome complex subunit 1 OS=Homo sapiens OX=9606 GN=GPS1 PE=1 SV=4	0	69.394	37	17	112	17	1	491	55.5	6.74	2624	17	0	70.6	105.2	96.9	109.4	91.7	103.7	99.6	101.4	112	104.9	93.6	105.3	107.4	98.2	107.6	109.3	90.4	93.1	97.6	99	100	102.8	94.3	108.2	108	97	94.5	104.2	104.7	107.1	100	64.3	98.8	97.1	94.1
P61201	COP9 signalosome complex subunit 2 OS=Homo sapiens OX=9606 GN=COPS2 PE=1 SV=1	0	72.098	49	20	138	20	1	443	51.6	5.53	1947	20	0	44.4	106.6	90.1	101.6	72.7	105.9	108	121.9	116.8	102.8	87.9	79.3	81.7	74.5	86.8	91.1	107	98.9	112.1	109.6	100	99.4	90.2	98.6	113.2	99	86.1	100.9	102.6	104.4	100	77.5	97.8	105	96.7
Q9UNS2	COP9 signalosome complex subunit 3 OS=Homo sapiens OX=9606 GN=COPS3 PE=1 SV=3	0	78.008	35	10	109	10	1	423	47.8	6.65	2511	10	0	53.4	101.6	93.8	96.8	87.5	84.6	93.7	104.3	102	95	101.6	68.9	86.6	70.9	86.1	77.4	73.5	91.3	84.4	92.1	100	92.7	99.4	97.7	103.3	91.5	92	97.7	104.5	101.5	100	97.3	98.1	103.4	103.6
Q9BT78	COP9 signalosome complex subunit 4 OS=Homo sapiens OX=9606 GN=COPS4 PE=1 SV=1	0	107.854	58	20	157	20	1	406	46.2	5.83	3538	20	0	78.2	99.3	94.6	97.4	92.7	99.9	101.3	98.1	95.6	91.9	89.8	102.1	99.5	95.6	105.6	108.4	93	93.9	97	96.8	100	99	104.8	100.8	107.5	106.6	98.5	103.3	107.7	99	100	84.9	92.5	99.2	99
Q92905	COP9 signalosome complex subunit 5 OS=Homo sapiens OX=9606 GN=COPS5 PE=1 SV=4	0	65.087	39	13	94	13	1	334	37.6	6.54	1380	13	0	42.6	106.5	108	101	47.5	102	118.7	129.2	122.7	110.2	80.8	80.6	91.9	77.5	94.8	97.8	95	94.9	108.8	103.1	100	72.9	76.8	79.7	96.1	80.7	71.6	98.7	90.5	101.9	100	42.6	69.7	70.5	106.5
Q7L5N1	COP9 signalosome complex subunit 6 OS=Homo sapiens OX=9606 GN=COPS6 PE=1 SV=1	0	56.215	43	11	81	11	1	327	36.1	5.73	1572	11	0	62.5	110.7	102.5	104.5	84.3	103.3	94.9	112.3	94.4	94.3	96	91.8	90.1	87.9	101	103.2	93.9	93.7	96.6	94.5	100	90.7	79.1	91.2	95.7	81.1	79.6	97.2	101.8	98.5	100	76.8	81.8	88.2	95.3
Q9UBW8	COP9 signalosome complex subunit 7a OS=Homo sapiens OX=9606 GN=COPS7A PE=1 SV=1	0	39.734	37	9	58	9	1	275	30.3	8.22	703	9	0	60	107.9	97	95.9	88.8	103.3	102.7	90.1	108.8	99.6	91.7	96.6	108.3	85.7	109.3	106.1	114.9	111.3	108.9	123.7	100	99.8	86.5	99.6	109.6	87.1	83.8	109.4	110.5	103.3	100	88.7	106.1	99.4	95.2
Q9H9Q2	COP9 signalosome complex subunit 7b OS=Homo sapiens OX=9606 GN=COPS7B PE=1 SV=1	0	29.08	27	7	57	7	1	264	29.6	6.15	568	7	0	75.6	86.2	51.3	95	123.6	81.7	83.6	80	73.9	76.9	106.7	153.1	143.1	135.6	154	153.9	75.1	89.2	99	80.4	100	90.5	117.6	109.2	97.6	117.6	105	96.6	101.4	97.1	100	114.8	150.9	157.1	132
Q99627	COP9 signalosome complex subunit 8 OS=Homo sapiens OX=9606 GN=COPS8 PE=1 SV=1	0	20.374	23	4	30	4	1	209	23.2	5.38	974	4	0	156.8	103.1	80.5	124.7	101.1	81.9	89.3	111.6	91.4	83.4	97.7	135.4	110.2	131.5	133.6	133.4	111.8	95.4	104.6	106.3	100	111.3	112.9	128.2	106.4	110.4	101.9	97.4	98.3	92.5	100	109.1	112.3	138.2	106
Q99829	Copine-1 OS=Homo sapiens OX=9606 GN=CPNE1 PE=1 SV=1	0	39.885	23	10	83	10	1	537	59	5.83	1571	10	0	50.4	112.8	120.1	68.4	82.9	88.6	116.7	121.1	117.5	118.5	121.6	104.5	95.6	72.3	102.5	103.5	107.7	63.6	102.8	66.6	100	75.4	99.1	110.7	72.9	109.3	98	114.9	112.9	113	100	66.6	114.4	101.9	57.9
Q96FN4	Copine-2 OS=Homo sapiens OX=9606 GN=CPNE2 PE=1 SV=3	0	27.12	18	8	56	7	1	548	61.2	6.07	605	8	0	82.2	109	60.4	126.2	60	83.4	79.9	97.5	95.3	86.4	79.9	80.9	63.6	110.5	93.1	80.3	100.4	126.2	106.2	124	100	62.5	69.4	92.1	74.4	81.6	76	93.1	85.4	89	100	77.7	85.5	116.1	79.9
O75131	Copine-3 OS=Homo sapiens OX=9606 GN=CPNE3 PE=1 SV=1	0	87.157	36	19	188	18	1	537	60.1	5.85	2559	19	1	94.1	91.9	98.2	106.9	80.6	96.5	89.1	104.3	101.5	100.4	106.6	108.9	97	116.2	114.4	103.1	97.1	101.5	92.3	100.1	100	127.1	121.1	117.4	114	112.1	119.5	93.1	115	107.6	100	77.4	113	114	114.9
O14618	Copper chaperone for superoxide dismutase OS=Homo sapiens OX=9606 GN=CCS PE=1 SV=1	0	49.813	48	14	104	14	1	274	29	5.58	2110	14	0	52.3	44.7	144.8	95	49.1	47.4	50.5	46.5	42.2	99.5	78.4	61.4	120.2	56.7	61.4	114	98.7	89.8	85.7	93.1	100	92.7	126.2	89.9	117.9	116.8	70.2	43.2	95.9	108	100	34.4	154.9	36.6	86
O00244	Copper transport protein ATOX1 OS=Homo sapiens OX=9606 GN=ATOX1 PE=1 SV=1	0	17.583	78	5	36	5	1	68	7.4	7.24	402	5	0	102	102.6	88.7	97.2	93.1	111.5	94.4	80.8	83.7	120.8	110.3	93.8	117.4	116	98.4	107.4	88	98.5	93.3	110.5	100	102.7	119.1	104.6	102.8	113.8	104.3	93.9	98.9	108.2	100	85.7	95.5	103	92
Q04656	Copper-transporting ATPase 1 OS=Homo sapiens OX=9606 GN=ATP7A PE=1 SV=3	0.001	6.804	2	2	7	2	1	1500	163.3	6.24	215	2	0		93.2	73.5							105.9												140.8	116.3	142.4	103.9	106.8	126.3	78.4	142.6	150.2	100	856.4	233.5	309.8	177.4
Q13951	Core-binding factor subunit beta OS=Homo sapiens OX=9606 GN=CBFB PE=1 SV=2	0	13.344	21	4	12	4	1	182	21.5	6.6	252	4	0		112.2		109.2	85.4	146.4	202.2															102	81.5	121.1	129.1	81.7	94.7	110.5	101.4	134.9	100
P31146	Coronin-1A OS=Homo sapiens OX=9606 GN=CORO1A PE=1 SV=4	0	221.916	52	40	552	38	1	461	51	6.68	10372	40	1	108	88.5	106.5	111.8	112.9	108.7	95.8	114.9	97.8	96.5	98.7	99.9	112.4	122.4	98.7	92.2	107.5	102.1	103	88.4	100	98	113.4	93.2	98.9	107.4	95.3	113.3	99.8	92.8	100	84.1	114.2	124.8	88.4
Q9BR76	Coronin-1B OS=Homo sapiens OX=9606 GN=CORO1B PE=1 SV=1	0	108.005	47	25	289	24	1	489	54.2	5.88	5270	25	0	88.3	89.5	91.4	115.9	105.7	98	107.6	111.4	95	105.4	105.7	104.5	109.7	110	96.8	91.2	115.3	106.7	107.6	90.4	100	110.7	106.8	103.4	106.7	101.6	102.3	109.9	111.5	97.6	100	121	116.6	110.5	110.1
Q9ULV4	Coronin-1C OS=Homo sapiens OX=9606 GN=CORO1C PE=1 SV=1	0	225.136	76	43	576	38	1	474	53.2	7.08	8310	43	6	168.9	99.6	86.5	110.2	84.3	88.1	95.9	86.8	89.5	91.3	118.3	143.7	130.7	157.9	121.3	116.8	104.1	91.4	81.7	84	100	118.4	132.8	114	101.1	119.6	118.7	90.5	116.6	91.5	100	125.8	121.5	120.4	109.3
P57737	Coronin-7 OS=Homo sapiens OX=9606 GN=CORO7 PE=1 SV=2	0	16.469	7	4	18	4	1	925	100.5	5.8	380	4	0	33.6	99.8	79.7	108.7	97.3	114.1	114.8	150.7			150.5	62.4	61.9	50.6	73.8	70.1	130.4	125.8	123	130.7	100	71.5	64.1	67.1	96.1	51	49.8	109.7	102.4	148.3	100	35.5	65.6	70.7	76.7
Q9P1F3	Costars family protein ABRACL OS=Homo sapiens OX=9606 GN=ABRACL PE=1 SV=1	0	29.628	89	6	35	6	1	81	9.1	6.29	221	6	0	246.1	89.3	47	118.4	145.8	76.8	47.3	73.3	58.9	114.9	123	199.6	173.1	195.3	177.7	160.7	65.6	63.9	75.5	65.5	100	197.6	273	177.9	152.6	251.7	280.5	84.8	118.6	116.2	100	132.4	196.4	137.9	123.2
Q7Z7K0	COX assembly mitochondrial protein homolog OS=Homo sapiens OX=9606 GN=CMC1 PE=1 SV=1	0.001	7.205	18	2	17	2	1	106	12.5	8.63	333	2	0	128.9	101.1		105.2	84.1	88.9	98.6	104.2	122.6			144.7	84.9	97.9	125.8	90.8	85.9	73.2	113.1	78.4	100	91.2	121.7	101.2	113.6	162.2	103.1	91.1	89.5	98	100
P02741	C-reactive protein OS=Homo sapiens OX=9606 GN=CRP PE=1 SV=1	0.001	6.513	8	2	22	2	1	224	25	5.63	160	2	0	11.7	302.2	250.3	69.4	6.9	262.6		45.7	19.6	20.7	198.1	16.1	31.9	18.7	214.3	40	12.9	7.9	186.9	302.2	100	45.7	26.6	42.2	89.4	59.9	44.6	24.9	23.5	275.2	100	321	53	30.7	13.6
Q53ET0	CREB-regulated transcription coactivator 2 OS=Homo sapiens OX=9606 GN=CRTC2 PE=1 SV=2	0	13.231	6	5	19	5	1	693	73.3	7.11	176	5	0		75.1	91.4	98.4	139.5		124.2	109.7	86.4	107.4	123											96.3	84	90.7	79.3	81.1	120.3	120	101.2	94.3	100	82.7	91.3	97.8	97.3
P46109	Crk-like protein OS=Homo sapiens OX=9606 GN=CRKL PE=1 SV=1	0	128.791	62	18	256	18	1	303	33.8	6.74	6048	18	0	80.3	99.7	97	102.1	103.2	100.3	97.3	98.6	90.8	100.6	101.5	101.1	99.6	99.3	105	95.8	97.2	98.8	99.5	96.4	100	104.2	111.2	108.3	101	106.3	113.7	107.1	109.6	101	100	89.4	107.5	112.4	104.6
O94886	CSC1-like protein 1 OS=Homo sapiens OX=9606 GN=TMEM63A PE=1 SV=3	0	70.289	21	15	133	15	1	807	92.1	7.27	2379	15	0	55.3	106.7	100.1	109	80	87.6	123.2	111.5	109.9	127.5	96	82	91	78.3	87.7	94.8	97	102.4	94.6	112.2	100	76.6	68	72.3	81.4	62.1	62.6	97.9	106	99.1	100	50.4	83.1	62.1	85.8
Q5T3F8	CSC1-like protein 2 OS=Homo sapiens OX=9606 GN=TMEM63B PE=1 SV=1	0.001	7.068	3	3	11	3	1	832	94.9	7.4	22	3	0			168.7			93.5	108.1	128.2		95.3																						36.9	59.7	57.3	74.2
O15194	CTD small phosphatase-like protein OS=Homo sapiens OX=9606 GN=CTDSPL PE=1 SV=2	0	33.321	26	8	58	6	1	276	31.1	5.54	769	8	2	77.6	87.7	82.6	88.5	89.4	94.8	105.7	109.1	95.7	96.6	98.4	87.1	113.6	99.8	94.6	113	96.7	118.8	104.6	115.1	100	90.2	88.7	80.5	85.3	85.4	82.2	90	107.8	113.2	100	184.3	87.5	77.9	70.6
Q13363	C-terminal-binding protein 1 OS=Homo sapiens OX=9606 GN=CTBP1 PE=1 SV=2	0	19.714	13	6	33	6	1	440	47.5	6.77	472	6	0	129.1	90.5	103.9	109.2	100.1	106	90.1	124.2	130.8	107.9	106.2	141.9	160.1	134.7	138.2	156.6	145	161	159.7	148.5	100	97.3	75.3	114.7	97	96.6	112.2	77.7	89.3	111	100	159.7	100	69.4	99.3
P17812	CTP synthase 1 OS=Homo sapiens OX=9606 GN=CTPS1 PE=1 SV=2	0	82.453	35	18	146	14	1	591	66.6	6.46	2958	18	3	126.5	95.2	91.5	101.3	101.3	82.1	107.5	90.2	89.7	98.9	93	109.7	109.1	113.8	102.6	102.6	92	91	92.2	90.5	100	100.9	96.3	105.8	106.3	97.5	106.6	100.4	101.6	102.4	100	115.6	107.8	107.5	108.9
Q9NRF8	CTP synthase 2 OS=Homo sapiens OX=9606 GN=CTPS2 PE=1 SV=1	0	55.502	31	14	88	10	1	586	65.6	6.9	929	14	0	120.5	88	74.8	117.5	84	88	106.2	150.9	118.7	109	81.7	113.7	96.4	105.9	94.4	94.5	79.4	80.1	84.7	80.5	100	125.4	146	128.6	115.5	129.4	131.3	106.4	95.7	90.5	100	79.8	88.7	92.7	96.3
Q9P126	C-type lectin domain family 1 member B OS=Homo sapiens OX=9606 GN=CLEC1B PE=1 SV=2	0	36.919	31	9	100	9	1	229	26.6	8.5	1437	9	0	74.4	102	99.3	76.6	89.5	107.2	43.9	101.7	86.9	80.4	94.9	106.6	90.3	100.4	109.7	88.5	105.7	116.6	105.2	116.8	100	103.8	101	97.5	92.6	105.7	99.3	102.3	78.2	88.7	100	117.4	81.6	89.1	87.9
Q9Y240	C-type lectin domain family 11 member A OS=Homo sapiens OX=9606 GN=CLEC11A PE=1 SV=1	0	34.142	28	9	62	9	1	323	35.7	5.16	787	9	0	51.9	91.1	122.5	100.5	109.3	74.2	101.1	93.8	74.1	77.6	61	107.5	84.4	85.7	127.3	97.8	93.7	88.1	100.6	87	100	81.2	77.3	117.3	93.6	85.2	119.5	95	54.7	55.5	100	80	135.6	61.2	85.1
P0C7M8	C-type lectin domain family 2 member L OS=Homo sapiens OX=9606 GN=CLEC2L PE=3 SV=1	0	12.878	14	3	25	3	1	214	23.9	7.2	438	3	0	68.3	77.9	59.3	120.5	78.6	84.1	84.7	104.9	93.1	65	150.4	134.8	100.8	98.9	133.2	100.8	153.2	173	161	151.7	100	54.8	69.8	118.6	52.1	72.6	88.8	84.9	106.4	109.3	100	45.7	106	133.9	158
O95319	CUGBP Elav-like family member 2 OS=Homo sapiens OX=9606 GN=CELF2 PE=1 SV=1	0	59.098	24	13	118	8	1	508	54.3	8.76	1765	13	5	152.3	99.5	121.7	86.7	104.1	107.2	102.5	95.9	79.5	97.4	131.2	110.4	116.4	145.9	117	126.1	91.5	100.3	114.7	137.5	100	103	119.5	99.7	100.8	136.7	125.6	87.8	115.1	117.1	100	146.1	122.2	117.8	88.6
Q13616	Cullin-1 OS=Homo sapiens OX=9606 GN=CUL1 PE=1 SV=2	0	34.164	14	10	45	10	1	776	89.6	8	612	10	0	44	94	113	102.3	69.1	115.1	108.6	98.6	63.9	124.7	107.8	46.6	47.5	58.6	57.4	65	113.8	114	123.4	105.5	100	110.9	122.9	117.9	97.9	131.9	125.4	87.4	113.8	114.1	100	64.5	71.3	71.3	95.6
Q13617	Cullin-2 OS=Homo sapiens OX=9606 GN=CUL2 PE=1 SV=2	0	92.831	34	24	132	24	1	745	86.9	6.92	1969	24	0	46.3	105.8	99.6	97.8	99.8	93.5	103.1	96.7	95.4	107	104.3	76.9	82.8	85.8	89.9	89.9	114.8	108.3	94.8	113.6	100	106.4	83.9	114.4	119.5	93.2	91	111.9	107.5	113.4	100	60.2	79.9	84.4	112
Q13618	Cullin-3 OS=Homo sapiens OX=9606 GN=CUL3 PE=1 SV=2	0	103.696	33	27	168	27	1	768	88.9	8.48	2981	27	0	43.4	97.8	110.9	102.4	79.3	114.7	112.2	123.7	107.3	105.7	84.3	74.9	79.8	60	86.4	86.1	98.5	93.6	91.7	99	100	89.7	83.1	90.3	104.1	84.8	79.3	104.4	97.9	110.4	100	55.2	95.6	89.2	93.3
Q13619	Cullin-4A OS=Homo sapiens OX=9606 GN=CUL4A PE=1 SV=3	0	33.689	14	10	58	4	1	759	87.6	8.13	832	10	0	26.9		78.1	91.4	103.3	68.4	80.4		108.3	112.2		73.6	75.7	78.9	90.2	87.3	81.3	97.6	91.7	98.6	100											72.2	101.7	140.4	111.9
Q13620	Cullin-4B OS=Homo sapiens OX=9606 GN=CUL4B PE=1 SV=4	0	41.023	14	12	73	6	1	913	103.9	7.37	900	12	5	67.1	104.9	92.6	94.1	94	105.2	103.5	101.3	101.2	104.3	97.5	108.8	88.5	81	118.3	89.8	88.1	123.5	112	124.1	100	115	97.2	107.6	118.6	105.8	97.8	101.3	110.5	103.3	100	68.8	101.7	112.9	99.3
Q93034	Cullin-5 OS=Homo sapiens OX=9606 GN=CUL5 PE=1 SV=4	0	60.83	19	15	73	15	1	780	90.9	7.94	1113	15	0	204.3	111.2	121.3	119.6	85.6	106.6	112.3	102.7	131.1	97.5	87.9	76.2	89.1	78.8	89.5	99.1	104.6	119.3	114.5	131.7	100	146.7	140.1	135.8	141.2	146.3	148.4	125.1	115.2	109.3	100	122.2	104.8	103.1	117.4
Q86VP6	Cullin-associated NEDD8-dissociated protein 1 OS=Homo sapiens OX=9606 GN=CAND1 PE=1 SV=2	0	209.356	37	45	469	41	1	1230	136.3	5.78	7404	45	4	56.2	100.2	98.6	102.9	98.2	102.1	94.8	97.6	103.4	104.3	102.8	83.9	86.8	77.7	88.5	90.7	100.1	102.3	99.4	99.1	100	95.5	81.8	95.2	101.3	79.5	83.8	107	105	105.6	100	75.9	80.8	86.2	93.4
P19876	C-X-C motif chemokine 3 OS=Homo sapiens OX=9606 GN=CXCL3 PE=1 SV=1	0	26.128	47	5	44	3	1	107	11.3	10.37	947	5	2	73	77.9	95.5	90.9	93	79.5	91.5	117.7	76.3	76.4	107.3	136.1	126.1	87.2	133.3	135.8	79.5	102.4	91.9	103.4	100	93.2	113	135.9	83	113.8	133.1	97.5	79.7	87.5	100	115.7	132.9	100.8	97.4
P42830	C-X-C motif chemokine 5 OS=Homo sapiens OX=9606 GN=CXCL5 PE=1 SV=1	0	9.086	18	2	20	2	1	114	12	8.88	355	2	0	138.1	94.8	100	50.1	62.1	133.4	94.5	97.3	81.1	82.5	106.8	218	75.8	158.7	200.3	74.8	63	66.4	75	75.7	100	99.3	53.2	100.9	99	67.4	108.6	83.7	40.9	55.7	100	54.5	63	102.8	76.4
P24941	Cyclin-dependent kinase 2 OS=Homo sapiens OX=9606 GN=CDK2 PE=1 SV=2	0	16.602	27	6	37	5	1	298	33.9	8.68	483	6	0	31.4			118	69.2	92.4		102.3		97.3		79.2	99.9	70.6	87.3	75	77.1	118.1	116.3	96.7	100
P55273	Cyclin-dependent kinase 4 inhibitor D OS=Homo sapiens OX=9606 GN=CDKN2D PE=1 SV=1	0	16.318	30	4	35	4	1	166	17.7	6.13	877	4	0	30.8	107.2	67.4	99	88.5	96.6	110.5	82.9	82.5	97.2	123.4	64.1	92.1	72.3	69.6	81.7	112.7	122	105.9	128.5	100	107	109.7	129.4	108.7	131.9	142.1	89.5	137.2	149.3	100	172.7	137.7	121.3	84.6
P38936	Cyclin-dependent kinase inhibitor 1 OS=Homo sapiens OX=9606 GN=CDKN1A PE=1 SV=3	0	9.75	16	2	17	2	1	164	18.1	8.37	257	2	0		95.5	76	92.4			109.1	74	88.1	124.2												104.8	136.4	116.4	87	168.3	123.8	92.3	76.4	85.8	100	56.4	149.9	93.3	118
P46527	Cyclin-dependent kinase inhibitor 1B OS=Homo sapiens OX=9606 GN=CDKN1B PE=1 SV=1	0.002	5.703	12	2	22	2	1	198	22.1	7.02	22	2	0	58.3	100.7	74.3	68.8	101.1	105.7	94.3	104.2	81.4	70.4	69.4	140.1	65.9	48.3	173.4	92	85	95.1	128.8	81.9	100	82.7	115.3	98.9	78.3	127	121.2	109	59.1	54	100	88.3	127.1	122	129
Q00535	Cyclin-dependent-like kinase 5 OS=Homo sapiens OX=9606 GN=CDK5 PE=1 SV=3	0	13.388	16	4	39	3	1	292	33.3	7.66	458	4	0	58.1	87	106.8	105.6	93.2	92.2	114.9	96.2	124.5	49.6	199.4	91.1	104.9	89.8	96.6	134.9	95.9	101.8	92.5	121.6	100	112.3	89.3	94.2	110.9	111.5	88.7	100.8	80.3	104.6	100	76.4	113	89.1	98
O14976	Cyclin-G-associated kinase OS=Homo sapiens OX=9606 GN=GAK PE=1 SV=2	0	77.861	21	20	102	20	1	1311	143.1	5.73	1547	20	0	110.5	99.1	106.7	100	82.8	92.8	117.8	113	130.9	90	113.2	89.6	103.1	106.1	104.4	99.5	91.5	113.9	114.8	118.6	100	89.6	91.4	86.8	103.6	93.5	91.9	102.7	106.5	111.9	100	87.6	81.8	86.7	85.9
P04080	Cystatin-B OS=Homo sapiens OX=9606 GN=CSTB PE=1 SV=2	0	25.778	61	6	82	6	1	98	11.1	7.56	1536	6	0	82.5	96.7	109.2	87.7	157.5	131.9	145.1	129.4	145.5	158.2	44.8	38.5	35.6	40.3	38.6	45.6	143.7	185.9	193.5	153.1	100	115.6	64.6	101.1	127.6	74	93.1	86.7	123.7	151.4	100	188.6	26.6	120.2	194.3
P01034	Cystatin-C OS=Homo sapiens OX=9606 GN=CST3 PE=1 SV=1	0	11.853	25	3	20	3	1	146	15.8	8.75	368	3	0	127	111.6	113.5	89	52.2	96.1	85.5	46.6	169.7	77.3		112.9	107.1	100.4	147.8	127.2	77	95.4	76.1	109	100	114.7	75.1	113.9	120.1	87.4	93.5	114.7	104.2	101.5	100	133.2	73.9	84.9	52.2
P21291	Cysteine and glycine-rich protein 1 OS=Homo sapiens OX=9606 GN=CSRP1 PE=1 SV=3	0	147.376	75	17	331	17	1	193	20.6	8.57	8661	17	0	163.2	92	92	110.2	114.9	95.8	89.8	86.9	81.8	89.4	101.1	92.5	104.6	117.7	92	92.5	106	66.7	92.1	65.4	100	119.6	111.2	94.2	123.5	100	106.6	118.8	119.9	129.3	100	117.2	118.1	106.7	120
Q9UHD1	Cysteine and histidine-rich domain-containing protein 1 OS=Homo sapiens OX=9606 GN=CHORDC1 PE=1 SV=2	0	39.493	44	9	55	9	1	332	37.5	7.87	820	9	0	102.8	109	85.7	108.5	68.2	124.8	108.4	103.7	114.8	116.1	84.4	91.6	83.6	91.5	100.7	96.6	106	96.6	86.7	103.8	100	75.7	71	86.6	90	73.5	72.2	94.3	95.8	96.4	100	89.4	96.9	112.3	92.2
Q9Y4P1	Cysteine protease ATG4B OS=Homo sapiens OX=9606 GN=ATG4B PE=1 SV=2	0.003	5.063	8	2	3	2	1	393	44.3	5.07	20	2	0		89.6						86.7														107.4	107.5	92.1	93.4	90.9	104.9	82.1	104.1	105.3	100
Q96HD1	Cysteine-rich with EGF-like domain protein 1 OS=Homo sapiens OX=9606 GN=CRELD1 PE=1 SV=3	0	37.882	19	9	49	9	1	420	45.4	4.87	1265	9	0	89.1	89.6	34.1	97.4		99.8	74.4	74	45	113.4	108.6	114.4	123.4	106.8	111.2	114.5	103.9	93	99.4	96	100	119.7	133	129.5	88.1	132	133.8	80.5	93.4	75.4	100	164	165.1	150.7	120.9
Q6UXH1	Cysteine-rich with EGF-like domain protein 2 OS=Homo sapiens OX=9606 GN=CRELD2 PE=1 SV=1	0	27.711	19	7	42	7	1	353	38.2	4.59	960	7	0	45.1	114.2	109.5	102.4	92.7	107.1	118.1	88.6	99.3	100.5	112.2	86.4	91.8	103.7	95.3	109	99.1	86.7	97.8	96.6	100	97.2	75.9	88.7	104.2	97.3	89.1	112.2	86.2	92	100	64.9	89.4	76.6	111
P49589	Cysteine--tRNA ligase, cytoplasmic OS=Homo sapiens OX=9606 GN=CARS PE=1 SV=3	0	81.067	31	20	134	20	1	748	85.4	6.76	1931	20	0	157	83.5	103.7	99.5	99.3	118.7	107.3	112	89.2	101.7	87.1	105.1	108.5	121.4	102.3	108.8	85.7	94	96.2	99.1	100	93.8	97.6	97.4	95.2	102.9	98.7	93.6	95.1	103	100	91.7	100.7	114.6	100.6
P00167	Cytochrome b5 OS=Homo sapiens OX=9606 GN=CYB5A PE=1 SV=2	0	13.563	34	4	24	4	1	134	15.3	4.96	175	4	0		82.8	69.3	91.6	75.5	77.7	88.3	100.3	91.4	97.4	93.9	27.7	46.6	28.5	42.8	44.6	120.8	124.6	66	113.4	100	85.8	94.5	84.8	91.7	97.6	90.1	79.7	97	88.8	100	94.8	94.5	101	84
O43169	Cytochrome b5 type B OS=Homo sapiens OX=9606 GN=CYB5B PE=1 SV=2	0	31.23	45	5	50	5	1	146	16.3	4.97	1791	5	0	103.7	86.3	48.8	101.3	148.6	85.6	102.7	85.4	99.4	102.7	90.3	95.5	87.5	119.1	90.9	88.3	85.7	92.6	94	94.7	100	96.5	118.8	100.7	92.6	115.5	116.7	94.9	97	93.1	100	184.4	191.5	173.4	105.9
P31930	Cytochrome b-c1 complex subunit 1, mitochondrial OS=Homo sapiens OX=9606 GN=UQCRC1 PE=1 SV=3	0	92.932	44	16	204	15	1	480	52.6	6.37	4961	16	1	86.6	89.5	107.4	102.9	90.5	103.3	105.8	112.4	106.1	109.1	87.1	104.4	100	105.4	102.5	101.8	102.2	89.4	98.6	93.1	100	104.8	92.3	98.8	109.2	103.3	94.1	98.7	92.9	98.9	100	72.3	94.3	96.2	95.4
P22695	Cytochrome b-c1 complex subunit 2, mitochondrial OS=Homo sapiens OX=9606 GN=UQCRC2 PE=1 SV=3	0	115.44	51	21	257	21	1	453	48.4	8.63	4704	21	0	107.8	92.5	87.4	106.6	83.3	101.6	115.9	102.6	110.9	113.2	87.7	90.9	94.1	93.6	92.2	96.9	87	76.6	85	74.9	100	100.8	96.6	98	101.9	103.8	95.3	96.5	96.1	90.3	100	101.7	96.2	94.9	93.7
P07919	Cytochrome b-c1 complex subunit 6, mitochondrial OS=Homo sapiens OX=9606 GN=UQCRH PE=1 SV=2	0	19.644	54	5	43	5	1	91	10.7	4.44	825	5	0	50.5	92.6	123.1	111.9	112.1	113.6	144.3	196.3	167.3	123.6	104.1	93.7	106.6	85.4	86.9	91.1	116.9	108.5	120.7	92.6	100	120	109.4	102.3	101.9	108.1	106.7	111.1	103.6	105.5	100	79.1	101.1	100.3	100.4
P14927	Cytochrome b-c1 complex subunit 7 OS=Homo sapiens OX=9606 GN=UQCRB PE=1 SV=2	0	39.189	68	9	129	9	1	111	13.5	8.78	1769	9	0	98.6	95.8	106.9	100.7	97.9	99.7	99.6	98.3	94.2	99.9	94.7	114.5	118	121.2	113.5	110.7	98.6	85.5	96.9	86.5	100	120.7	110.9	112.2	116.3	113.3	111.8	97.6	101.4	102.6	100	74	101.6	102.8	100.1
O14949	Cytochrome b-c1 complex subunit 8 OS=Homo sapiens OX=9606 GN=UQCRQ PE=1 SV=4	0	33.786	68	8	72	8	1	82	9.9	10.08	709	8	0	75	91.1	62.8	99.3	88	86.4	94.1	86.3	94.7	99.8	91.1	103.9	98.7	99.2	98.8	101.1	83.1	78.5	93.7	82.7	100	99	106.5	93.2	95.6	105.1	96.4	92.2	99	91.4	100	92.5	107.2	114.6	108
P47985	Cytochrome b-c1 complex subunit Rieske, mitochondrial OS=Homo sapiens OX=9606 GN=UQCRFS1 PE=1 SV=2	0	48.116	34	8	61	8	1	274	29.6	8.32	1499	8	0	77.4	89.9	58.6	109.7	97.8	90.7	93.7	111.2	106.8	112.3	103.6	102.2	111	92.6	100.8	101.3	89	95.1	90.6	94.8	100	107.7	98.9	104.1	108.8	116.4	107.3	97.4	104.3	97.8	100	101.2	108	122.3	99.5
P99999	Cytochrome c OS=Homo sapiens OX=9606 GN=CYCS PE=1 SV=2	0	75.249	69	14	143	14	1	105	11.7	9.57	2745	14	0	146.4	94.6	95.2	98.3	106.4	93.8	90.5	92.8	77.5	106.9	104.1	129.6	121.5	130.8	115.6	107.2	107.9	97.8	101.4	86	100	124.2	117.8	111.4	116.8	107.3	116.7	113.5	110.8	95.2	100	125.2	125.8	134.4	118.7
Q9Y2R0	Cytochrome c oxidase assembly factor 3 homolog, mitochondrial OS=Homo sapiens OX=9606 GN=COA3 PE=1 SV=1	0	13.485	27	3	22	3	1	106	11.7	9.6	499	3	0		95	95.6	118.9	107.4	123	89.4	107.6	96.2	100.1	91.4											51.7	42	73.9	75.3	46.3	31.7	62.5	88.8	84	100	70.4	97.8	93.4	94.7
P00403	Cytochrome c oxidase subunit 2 OS=Homo sapiens OX=9606 GN=MT-CO2 PE=1 SV=1	0	18.38	38	5	30	5	1	227	25.5	4.82	485	5	0	149.5	107.9	87.4	118.2	60	90.6	150.5	160.4	60.8	113.7	120.2	172	150.7	183.3	150.1	150	83.2	61.1	103.9	60.4	100	107.7	100	98.1	106.4	118.1	108.7	117.6	98.2	88.7	100	192	186.7	196.7	172.9
P13073	Cytochrome c oxidase subunit 4 isoform 1, mitochondrial OS=Homo sapiens OX=9606 GN=COX4I1 PE=1 SV=1	0	60.491	50	11	193	11	1	169	19.6	9.51	2645	11	0	65.8	96.6	100.5	107.1	83.5	90.9	104.4	106.2	104.9	92.3	98.7	98.6	103.2	97.7	99.5	97	90.6	70.7	90.5	73.8	100	103.7	103.5	107.3	107.7	103	100.4	106.4	101.6	99.7	100	68.7	101.7	111.9	120.9
P20674	Cytochrome c oxidase subunit 5A, mitochondrial OS=Homo sapiens OX=9606 GN=COX5A PE=1 SV=2	0	48.244	61	9	112	9	1	150	16.8	6.79	1464	9	0	114.6	111.5	104	111.5	101.8	96	107.5	102.1	100.6	99.4	110.6	118.2	114.7	120	106.5	114.1	100.3	77.1	95.7	75.8	100	118.2	122.1	116.9	112.4	117.9	118.7	111.2	99.3	102.9	100	97	119.4	125.6	123.7
P10606	Cytochrome c oxidase subunit 5B, mitochondrial OS=Homo sapiens OX=9606 GN=COX5B PE=1 SV=2	0	47.544	56	9	103	9	1	129	13.7	8.81	1530	9	0	100.7	110.5	102.5	111.6	84.7	94.5	94.1	89.6	95.3	94.4	104	109.9	112.5	104.1	109.4	96.3	88.3	64.6	99.4	68.2	100	117.1	114.1	112.6	114.4	118.2	115.9	113.7	111.7	107.3	100	91.5	105.8	121.6	119.3
P12074	Cytochrome c oxidase subunit 6A1, mitochondrial OS=Homo sapiens OX=9606 GN=COX6A1 PE=1 SV=4	0	9.972	43	2	22	2	1	109	12.1	9.32	189	2	0	136.8	86.6	93.9	107.6	88.8	77.2	121.3	94.4	100.4	109.2		116.4	103.2	128.6	118.9	110.5	111.6	66.6	85.1	72.9	100	100.3	106.7	102.2	101.6	109.3	106.5	103.6	97	101.6	100	103.1	104	107.6	117.1
P14854	Cytochrome c oxidase subunit 6B1 OS=Homo sapiens OX=9606 GN=COX6B1 PE=1 SV=2	0	24.554	76	6	76	6	1	86	10.2	7.05	1440	6	0	246.5	92.1	54	105.2	138.9	90	97.9	117	95.2	83.8	115.1	186.6	149.6	187.5	155.4	153.8	76.1	60.7	106.3	67.2	100	132.9	149.9	131.7	113.7	146.6	139.2	92.4	93.6	94.8	100	160.5	170.4	176.9	145.3
P09669	Cytochrome c oxidase subunit 6C OS=Homo sapiens OX=9606 GN=COX6C PE=1 SV=2	0	18.571	51	7	66	7	1	75	8.8	10.39	510	7	0	89.6	113.1	95.7	120.7	84.3	95.3	119.3	110.2	101.2	98.3	95.7	117	114.4	118.9	104.4	111.5	79.9	64.8	81.8	62.9	100	112.6	106.2	114.6	120.8	99	93.3	109.4	102.1	104	100	85	108.8	121.9	129.4
P14406	Cytochrome c oxidase subunit 7A2, mitochondrial OS=Homo sapiens OX=9606 GN=COX7A2 PE=1 SV=1	0	13.954	35	3	33	3	1	83	9.4	9.76	712	3	0	45.7	122	124.9	105.6	109.1	73.8	113.9	119.5	108.2	102.4	89	99.7	94.4	68.6	104.8	111.2	100.7	76.8	94.7	78	100	105.8	84.1	101.3	109.9	85.6	90.6	110.2	101.9	101.7	100	55.5	89.7	71.5	98.1
O14548	Cytochrome c oxidase subunit 7A-related protein, mitochondrial OS=Homo sapiens OX=9606 GN=COX7A2L PE=1 SV=2	0	17.509	35	4	24	4	1	114	12.6	9.42	201	4	0	69.1	105.1	94.1	107	99.1	86.9	118.1	111.2	112.6	98	108.5	107.4	121.5	113.3	100.9	117.6	97.8	71.8	93.4	77.2	100	162.5	131.1	150.3	126.6	222.2	172.1	96.6	110.9	105.5	100	80.8	103.8	113.2	125.5
P24311	Cytochrome c oxidase subunit 7B, mitochondrial OS=Homo sapiens OX=9606 GN=COX7B PE=1 SV=2	0.005	4.015	10	2	4	2	1	80	9.2	10.27	37	2	0					10.9		281.5	217.3
P15954	Cytochrome c oxidase subunit 7C, mitochondrial OS=Homo sapiens OX=9606 GN=COX7C PE=1 SV=1	0	8.527	29	2	36	2	1	63	7.2	10.27	486	2	0	36.1	108.6	124.9	128	58.4	95.3	122.6	120.5	109.8	109.7	95.9	89.7	87.7	76.2	115.8	118.4	98	73.9	93.8	78.7	100	111.6	89.9	124.9	126.5	105.5	97.8	106.4	99.6	88.5	100	60.5	130.8	100.2	137.7
O00483	Cytochrome c oxidase subunit NDUFA4 OS=Homo sapiens OX=9606 GN=NDUFA4 PE=1 SV=1	0	15.101	56	5	73	5	1	81	9.4	9.38	1084	5	0	62.1	114.2	123.5	123.6	88.6	110.3	123.4	125.6	114.2	112.9	95.4	87.9	93.1	80.4	90.9	94.7	108	75.1	97.8	64.6	100	97.8	76.6	88	100.1	75.7	79.8	134.2	105.2	97.6	100	89.4	100.8	99.6	107.4
P08574	Cytochrome c1, heme protein, mitochondrial OS=Homo sapiens OX=9606 GN=CYC1 PE=1 SV=3	0	24.301	34	8	49	8	1	325	35.4	9	401	8	0	139.2	81	70.6	107.9	83.7	93.4	90.9	80.6	100.9	95.9	84.7	134.3	120.7	115.1	129.3	114	80.6	90.2	84.6	91	100	112	113.5	106.8	108.1	120.4	122.4	95.8	107	95.9	100	113.5	133.5	118	107.3
Q6UW02	Cytochrome P450 20A1 OS=Homo sapiens OX=9606 GN=CYP20A1 PE=1 SV=1	0	28.645	16	6	43	6	1	462	52.4	6.21	772	6	0	86.1	85.5	126.9		87.9	100.6	116.7	105.9	86	99.9	145.9	102.6	90.8	82.4	88.8	71.9	77.5	88	79.1	95.6	100	101.3	98.1	107.9	108.9	108.9	105.1	97.9	83.9	97.2	100	58.7	79.9	79.6	80.1
Q99418	Cytohesin-2 OS=Homo sapiens OX=9606 GN=CYTH2 PE=1 SV=2	0	33.08	30	10	44	8	1	400	46.5	5.54	903	10	2	41.2	111.2	95.7	105.5	78.5	111.1	126.5	107.6	97.5	105.8	106.2	87.2	104.9	76.1	90.7	89.5	89.4	98.1	76.6	108.4	100	85.4	84.6	106.3	109.3	100.9	100.6	108	96	110	100	105.1	96.7	99.4	113.8
Q8IUI8	Cytokine receptor-like factor 3 OS=Homo sapiens OX=9606 GN=CRLF3 PE=1 SV=2	0	101.827	40	19	198	19	1	442	49.7	5.14	4701	19	0	34.1	84.2	119.2	101.6	87.1	114.5	134.8	112.4	108.8	96.9	101.5	67.6	79.2	60.1	72.9	81.6	100.8	114.3	101.8	117.2	100	89	76.4	105.7	93.5	80.1	93.7	93.3	106.8	113.5	100	108	106.6	101.4	119.8
P21399	Cytoplasmic aconitate hydratase OS=Homo sapiens OX=9606 GN=ACO1 PE=1 SV=3	0	117.495	35	29	228	29	1	889	98.3	6.68	2676	29	0	87.1	105.4	94.1	93.5	98.3	105	96.9	109.8	92	87.1	92.7	107.9	116.2	109.8	106.8	117.6	86.9	96.3	95.2	95.5	100	107.5	93.6	104.2	107.1	91	96	105.9	104	98.9	100	99	109.7	95.3	111
Q14204	Cytoplasmic dynein 1 heavy chain 1 OS=Homo sapiens OX=9606 GN=DYNC1H1 PE=1 SV=5	0	557.047	32	138	874	137	1	4646	532.1	6.4	13683	138	1	95.2	140.2	142.2	63.8	233.7	71	62.2	82.3	91.1	109.6	99.1	59.1	75.1	104.8	75.3	88.6	136.2	86.6	152.6	133.1	100	42.7	54.7	72.3	52.5	74.2	74.7	100	98.8	120	100	110.8	79.3	65.9	60.4
Q13409	Cytoplasmic dynein 1 intermediate chain 2 OS=Homo sapiens OX=9606 GN=DYNC1I2 PE=1 SV=3	0	45.38	18	6	37	6	1	638	71.4	5.2	1323	6	0	135.5		224		162.9	66.6	34.8	83.8	86.9	76.8	117	21.6	22.1	111.3	55.7	48.7	93.7	60.6	139.3	122.7	100											15.1	48.5	21.9	40.5
Q9Y6G9	Cytoplasmic dynein 1 light intermediate chain 1 OS=Homo sapiens OX=9606 GN=DYNC1LI1 PE=1 SV=3	0	99.097	45	21	157	20	1	523	56.5	6.42	1913	21	1	87.1	117.4	106.5	98.1	115.2	91.1	90	96.8	104.2	117.7	106.2	92.2	110.7	128.8	108.2	114	114.6	94	125	113.7	100	86.9	105.2	106.1	89.6	115.4	113.8	110.3	117.1	124.2	100	79.6	95.7	74.9	82.2
O43237	Cytoplasmic dynein 1 light intermediate chain 2 OS=Homo sapiens OX=9606 GN=DYNC1LI2 PE=1 SV=1	0	36.811	22	9	49	8	1	492	54.1	6.38	1158	9	0		122.4	128.2		176.2		56.2	67.5	105.9	99.7												70.2	88.5	87.2	61.3	105.8	87.7	96.9	106.3	113.9	100	129.9	115.5	96.7	88.7
Q7L576	Cytoplasmic FMR1-interacting protein 1 OS=Homo sapiens OX=9606 GN=CYFIP1 PE=1 SV=1	0	295.216	49	61	591	61	1	1253	145.1	6.9	11882	61	0	76.8	102.1	100.8	97.7	93.8	96.5	103	109.1	100.5	111.4	91.7	91.5	93	101.8	93.6	100.2	92.7	97.7	87.9	96.1	100	89.3	80.7	94.8	94.8	85.3	86.9	94.5	100.9	99.2	100	62	79.8	73.9	92.3
Q9UKF7	Cytoplasmic phosphatidylinositol transfer protein 1 OS=Homo sapiens OX=9606 GN=PITPNC1 PE=1 SV=3	0	35.091	29	10	60	10	1	332	38.4	6.4	621	10	0	26.2	121.2	109.4	96.5	59.2	112.9	127.9	133.2	141	119.8	70.8	44.2	44	51.3	49.9	56.5	118.7	106.6	106.6	133.1	100	56.9	55.1	70.9	80.5	55.3	52.4	136.9	94.7	106.1	100	34.1	50.9	34.9	93.8
P16333	Cytoplasmic protein NCK1 OS=Homo sapiens OX=9606 GN=NCK1 PE=1 SV=1	0	73.11	39	15	106	12	1	377	42.8	6.47	2052	15	0	97	104.6	83	95.4	96.2	103.3	100.3	90.8	89.5	101.7	126.1	88.6	87.5	112.5	88.4	85.8	90.8	90.2	94.6	102.6	100	95	84.8	107.5	99.4	93.2	93.1	102.1	96.9	102.1	100	75	89.9	98.4	87.1
O43639	Cytoplasmic protein NCK2 OS=Homo sapiens OX=9606 GN=NCK2 PE=1 SV=2	0	130.442	59	21	231	18	1	380	42.9	6.95	4680	21	3	71.4	106.6	100.8	96.1	94	100.9	107.3	100.6	105.8	97.6	91.6	92	89	88.8	93	89.6	100.7	95.6	89.9	104.2	100	83	68.8	91.9	90.6	76.2	74.7	98.6	87.2	97.9	100	89.2	84.1	95.7	93
Q14008	Cytoskeleton-associated protein 5 OS=Homo sapiens OX=9606 GN=CKAP5 PE=1 SV=3	0	488.261	47	104	931	104	1	2032	225.4	7.8	14375	104	0	84.6	94.6	97.7	103.3	91.7	107	101.1	90.2	99.5	102.3	98.3	90.8	92.3	102.5	96.6	96.2	100.6	116.7	99.2	119.5	100	95	89.8	97.1	100.4	88.1	92.1	96.7	108.5	113.4	100	85.3	100.9	113.1	104.6
P28838	Cytosol aminopeptidase OS=Homo sapiens OX=9606 GN=LAP3 PE=1 SV=3	0	184.805	65	31	312	31	1	519	56.1	7.93	7601	31	0	121.4	91.4	90.9	96.7	103.9	101.2	85.3	88.2	93	95	100.1	99.2	101.3	113	93.3	99.4	92.1	83.1	87.2	82.9	100	107.6	111.7	106.5	99.4	108.1	108.6	95.9	119	109.1	100	75.5	96.2	150.9	100.3
Q9H0P0	Cytosolic 5'-nucleotidase 3A OS=Homo sapiens OX=9606 GN=NT5C3A PE=1 SV=3	0	83.453	58	17	155	17	1	336	37.9	7.12	2061	17	0	48.3	121.8	107.2	95.2	82.6	96.8	119.7	88.9	94.1	114.6	95.5	74.3	99.6	78.8	77.4	112.4	91	91.6	98.9	109.1	100	97.2	59.5	111.4	115.1	65.8	78.6	116.1	101.7	107.9	100	60.7	79.4	90.3	104.5
O00154	Cytosolic acyl coenzyme A thioester hydrolase OS=Homo sapiens OX=9606 GN=ACOT7 PE=1 SV=3	0	66.213	43	15	109	15	1	380	41.8	8.54	1670	15	0	156.9	106.7	84.1	114.1	119.8	80.8	98.7	106	97.6	88.2	78.2	132.8	146.1	106.5	138.9	149.7	91.9	108.1	95.7	112	100	95.9	138.1	94	87.7	134.7	113.3	97.6	84.1	74.7	100	143.8	141.1	135.8	88.5
P53384	Cytosolic Fe-S cluster assembly factor NUBP1 OS=Homo sapiens OX=9606 GN=NUBP1 PE=1 SV=2	0	14.74	19	4	17	4	1	320	34.5	5.33	552	4	0	128.5	120.7	45.8	113	58.9	99.8	102.7	75.9		87.2	93.7	181.8	127.6	184.8	186	151.2	136.7	142.1	111.1	111.3	100	143.8	191.6	124.3	131.9	161	197.2	123	143.4	127.3	100	119.7	67.3	115.9	83.5
Q9Y5Y2	Cytosolic Fe-S cluster assembly factor NUBP2 OS=Homo sapiens OX=9606 GN=NUBP2 PE=1 SV=1	0.001	6.051	8	2	4	2	1	271	28.8	5.83	83	2	0			50	128.9																												108.6	87.7	94.4	84
Q96KP4	Cytosolic non-specific dipeptidase OS=Homo sapiens OX=9606 GN=CNDP2 PE=1 SV=2	0	125.412	54	19	199	19	1	475	52.8	5.97	4986	19	0	44.2	109.8	104.5	110.1	95.6	96.5	100.3	101.5	115	99.8	85.7	70.2	78.1	80.6	78.6	79.5	108.3	103.2	97.3	105.6	100	72.3	72.4	81.3	86.1	76.7	65.3	113.9	98.8	94.1	100	70.2	79.4	96.8	83.1
P47712	Cytosolic phospholipase A2 OS=Homo sapiens OX=9606 GN=PLA2G4A PE=1 SV=2	0	79.582	24	19	118	19	1	749	85.2	5.38	1523	19	0	90.1	101.6	88.1	93.8	107.6	123.5	94.5	106.1	99.8	109	88.6	108	103.5	106.9	112.9	112	99.5	83.4	102.2	88.2	100	109.1	102.1	108.2	106.6	103.1	105	108.9	98.9	95	100	91.2	127.1	123.8	112.8
P49902	Cytosolic purine 5'-nucleotidase OS=Homo sapiens OX=9606 GN=NT5C2 PE=1 SV=1	0	48.738	25	13	64	13	1	561	64.9	6.14	899	13	0	35.1	113.1	79	108.3	84.2	110.4	106.5	102.6	84.8	90	90.6	92.8	90.9	76.8	94.7	94.6	106.4	100.3	127.3	104.2	100	133.2	98.4	123.5	134.1	105.5	101.7	117.2	117.7	118	100	66.3	117	94.7	108.2
Q5M775	Cytospin-B OS=Homo sapiens OX=9606 GN=SPECC1 PE=1 SV=1	0	144.772	32	34	238	33	1	1068	118.5	6.7	4844	34	0	73.1	90.8	72.7	93.3	105.6	83.8	113.6	75.8	87.8	107	104.9	126.7	118.7	61	108.6	106.3	95.5	89.6	86.9	82.8	100	108.5	120.6	103.6	101.1	103.2	101.5	90	102.1	100.2	100	122.4	111.9	116.2	112.1
O43175	D-3-phosphoglycerate dehydrogenase OS=Homo sapiens OX=9606 GN=PHGDH PE=1 SV=4	0	10.958	7	3	5	3	1	533	56.6	6.71	141	3	0						582.4	120.2
Q8TEA8	D-aminoacyl-tRNA deacylase 1 OS=Homo sapiens OX=9606 GN=DTD1 PE=1 SV=2	0	50.463	60	11	101	11	1	209	23.4	8.24	1216	11	0	69.5	105.5	165.2	121.9	51	114.4	107.2	140	112.4	92.6	87.3	99.5	96.7	103.5	101.4	109	127.1	124.3	124.3	120.7	100	93.2	94	124.9	97.5	99.2	118.6	117.8	106.8	118	100	44.1	56.1	54.5	91.9
Q96EP5	DAZ-associated protein 1 OS=Homo sapiens OX=9606 GN=DAZAP1 PE=1 SV=1	0	19.141	15	4	25	4	1	407	43.4	8.56	1104	4	0	113.9	88.6	123.6	79.5	69.1	89.2	94.7	97.7	71.6	94.8	142.9	134	160.1	122.9	129.7	123.9	117.2	131.9	95.7	135.7	100	91.8	64.6	120.8	118.9	110.2	143.1	80	107.9	128.2	100	125.7	108	114.5	56.6
Q9UKG1	DCC-interacting protein 13-alpha OS=Homo sapiens OX=9606 GN=APPL1 PE=1 SV=1	0	134.799	44	25	198	25	1	709	79.6	5.41	3742	25	0	108.5	97.2	83.7	94.5	88.9	90.3	90.2	86.8	86.4	91	91.3	114.5	107.8	99.9	115	108.3	99.6	107.9	100.6	105.8	100	102.7	104.6	110.4	115.6	111.1	108.4	103.1	112.7	111.7	100	77.2	89.5	82.9	118.4
Q8NEU8	DCC-interacting protein 13-beta OS=Homo sapiens OX=9606 GN=APPL2 PE=1 SV=3	0	201.145	65	36	371	36	1	664	74.4	4.94	8243	36	0	58.4	95.8	90.4	93.3	72.7	116.8	112.7	105.8	102.7	93.9	93.2	74.6	78.9	93.4	85.3	87.3	107.3	91.2	104.2	94.1	100	59.6	75.5	87.1	67.2	77.1	78.4	99.8	96.8	100.2	100	64.5	95.4	71.8	100.9
Q96GG9	DCN1-like protein 1 OS=Homo sapiens OX=9606 GN=DCUN1D1 PE=1 SV=1	0	37.988	39	10	77	10	1	259	30.1	5.34	960	10	0	144.1	105.8	133.9	106.4	67.1	113.5	120.9	113.6	132.8	113.4	85.4	81.3	85.6	102.2	80.4	83.9	113.4	114.8	117.6	112.2	100	69.7	46	61.3	79.2	56.3	61.2	110.4	87.8	106.3	100	27	48.9	57.3	72.1
Q8TEB1	DDB1- and CUL4-associated factor 11 OS=Homo sapiens OX=9606 GN=DCAF11 PE=1 SV=1	0	11.665	8	3	6	3	1	546	61.6	6.4	241	3	0
P61962	DDB1- and CUL4-associated factor 7 OS=Homo sapiens OX=9606 GN=DCAF7 PE=1 SV=1	0	19.375	20	5	19	5	1	342	38.9	5.52	296	5	0	183.8	129.3	87.2	80.3	95.2	86.1	181.7	82.4		97.4		149.9	134	158.4	151.4	140.7	118.2	99.9	115.3	102.6	100	96.9	96.5	109.5	108.7	122.5	97.4	106.3	130.9	113.9	100	107.3	111	109.4	113.2
A6NHG4	D-dopachrome decarboxylase-like protein OS=Homo sapiens OX=9606 GN=DDTL PE=2 SV=1	0	26.594	42	6	63	6	1	134	14.2	6.29	769	6	0	71.2	78.6	82.2	102	77	103.8	116.2	102.4	83.4	117	91.9	91.4	107.8	88.9	96.2	97.9	87.3	90.7	82.9	93.5	100	86.9	93.9	65.8	98	92.7	70.2	92.5	98.9	95.6	100	58.4	98.5	94.6	102.5
Q96HY6	DDRGK domain-containing protein 1 OS=Homo sapiens OX=9606 GN=DDRGK1 PE=1 SV=2	0	22.802	26	5	25	5	1	314	35.6	5.12	834	5	0	57.9	91.5	86.5	110.1	110.8	144	84.5	122.3	103	121.5	138.5	91.6	85.5	88.6	100.6	76.2	107.7	99.3	113.5	109.6	100	92.2	69.2	103.3	81	80.2	93.3	85.1	85.4	98.9	100	72.6	51.4	87.1	40.6
Q86X76	Deaminated glutathione amidase OS=Homo sapiens OX=9606 GN=NIT1 PE=1 SV=2	0	46.438	50	12	73	12	1	327	35.9	7.74	940	12	0	122.9	95	92.9	86.3	88.6	77.7	83.5	108.6	90.6	95.6	101.5	94.4	99.3	101	93	89.3	92.3	98.7	87.9	98.1	100	107	106.2	108.3	95.4	107.4	107.4	102	95.2	98.7	100	103.8	92.7	92.4	93.1
P78560	Death domain-containing protein CRADD OS=Homo sapiens OX=9606 GN=CRADD PE=1 SV=1	0.001	6.483	13	2	3	2	1	199	22.7	6.8	48	2	0					66.6
P51397	Death-associated protein 1 OS=Homo sapiens OX=9606 GN=DAP PE=1 SV=3	0	24.361	83	7	30	7	1	102	11.2	9.32	134	7	0	115.8	111.7	110.9	84.7	103	105.5	81.6		87.1	105.5	102.6	107.1	128.3	140.2	102.8	122.7	84.6	101.3	97.1	111.1	100	90.2	87	93.8	97.7	90.3	95.7	121.2	109.3	129.4	100	112.8	107	114	100.8
O43293	Death-associated protein kinase 3 OS=Homo sapiens OX=9606 GN=DAPK3 PE=1 SV=1	0.001	6.041	4	2	3	2	1	454	52.5	6.89	25	2	0					111.7			81.9			85.6
Q14185	Dedicator of cytokinesis protein 1 OS=Homo sapiens OX=9606 GN=DOCK1 PE=1 SV=2	0	36.319	7	12	28	11	1	1865	215.2	7.56	264	12	0		70.9	91.5	89.2	123.7	81.4		132.7			91.8											69.8	61.1	79.1	104.6	74.6	63.3	94.9	75.5	92.7	100	114	115.7	96.4	116.7
Q96BY6	Dedicator of cytokinesis protein 10 OS=Homo sapiens OX=9606 GN=DOCK10 PE=1 SV=3	0	164.164	20	41	233	40	1	2186	249.4	7.14	3170	41	1	108.1	98.8	88.3	92.6	68.8	96	86.9	136.6	76.4	71.7	89.2	87.8	72.5	135.9	99.2	73.7	87.3	106.7	90.7	112.3	100	68.9	76.5	99.6	78.5	81.7	91	97.4	96.3	92.4	100	68.2	73.6	152.3	152.6
Q5JSL3	Dedicator of cytokinesis protein 11 OS=Homo sapiens OX=9606 GN=DOCK11 PE=1 SV=2	0	94.358	15	28	95	27	1	2073	237.5	7.74	1085	28	0	101.3	67.7	129.9	93.1	91.1	93.9	101.3	103.6	110.2	88.5	86.4	89.1	85.1	100.6	95.4	91.7	93.4	93.2	95.2	101.3	100	81.5	81.1	92.7	94.4	96.9	89.8	81.5	99.2	108.1	100	74.8	76.3	86.2	94.1
Q92608	Dedicator of cytokinesis protein 2 OS=Homo sapiens OX=9606 GN=DOCK2 PE=1 SV=2	0	19.097	4	5	18	4	1	1830	211.8	6.87	373	5	0						119.9	67			133.6	94.8
Q9H7D0	Dedicator of cytokinesis protein 5 OS=Homo sapiens OX=9606 GN=DOCK5 PE=1 SV=3	0	125.213	21	36	212	34	1	1870	215.2	7.96	1999	36	2	88.1	86.8	92.6	98.5	95.1	93.9	104.7	98.4	103	104	87.8	88.1	85.8	106.1	100.4	95.3	105.5	91	105.1	100.9	100	86.1	88.6	95.2	94.5	89.8	87.3	83.9	106.4	106.2	100	77.1	92.6	76.7	93
Q96N67	Dedicator of cytokinesis protein 7 OS=Homo sapiens OX=9606 GN=DOCK7 PE=1 SV=4	0	27.331	4	7	30	6	1	2140	242.4	6.8	613	7	0	78.2		94.9	139.2	67.4	79.3	112.2	101.1		85.4	122.6	81.7	109.9	97.2	83.6	123.7	118.3	142	126.9	111.7	100											44.6	78.8	76.2	103.5
Q8NF50	Dedicator of cytokinesis protein 8 OS=Homo sapiens OX=9606 GN=DOCK8 PE=1 SV=3	0	100.887	15	26	181	25	1	2099	238.4	6.87	3472	26	1	84	97.9	95.8	94.4	75.5	104.6	107.7	95.4	96.3	101.2	93.7	72.9	79.9	76.9	79.5	85.3	94.2	104.4	87.7	106.7	100	77.7	68.9	90.1	84.2	76.3	71.4	88.6	107.3	97.9	100	77.6	68	80.5	84
Q9BTZ2	Dehydrogenase/reductase SDR family member 4 OS=Homo sapiens OX=9606 GN=DHRS4 PE=1 SV=3	0	26.478	23	8	44	8	1	278	29.5	8.56	650	8	0	126.2	100.7	52.3	106.2	112	127.5	76.1	108.6	108.9	123.3	61.7	113.1	116.3	123	120.5	123.4	131.6	23.6	125.6	23	100	91	110.2	110.4	90.4	116.8	117.8	103.8	124	112.9	100	98	114.9	97.9	116.6
Q9Y394	Dehydrogenase/reductase SDR family member 7 OS=Homo sapiens OX=9606 GN=DHRS7 PE=1 SV=1	0	57.972	44	12	56	12	1	339	38.3	8.32	1096	12	0	85.2	74.8	83.6	88	53.1	92.7	83.2	100.6	108.4	90.1	104	68.9	143.2	104.5	73.8	132.5	80.5	90.9	96.4	97.5	100	76	74	97.8	87.3	76.7	82.9	83.3	84.4	107.6	100	58.7	101.4	99.3	72
Q6IAN0	Dehydrogenase/reductase SDR family member 7B OS=Homo sapiens OX=9606 GN=DHRS7B PE=1 SV=2	0	39.197	25	8	66	8	1	325	35.1	9.55	1460	8	0	98.9	93.2	83.5	86.4	92.9	95.8	97.7	90.3	94.2	96.9	92.1	85.6	79.9	99.7	90.7	91.7	79.9	85.6	81.7	94.9	100	96	90.4	103.3	99.5	83.8	101	95.8	99.4	102.1	100	102.2	99.7	75.2	92.7
Q8N5I4	Dehydrogenase/reductase SDR family member on chromosome X OS=Homo sapiens OX=9606 GN=DHRSX PE=1 SV=2	0.001	7.617	7	2	6	2	1	330	36.4	9	80	2	0			153.7			120.4			104.7	106.2	110.8																					144.4	83.1	83.9	68.9
Q8NDZ4	Deleted in autism protein 1 OS=Homo sapiens OX=9606 GN=C3orf58 PE=1 SV=1	0	16.497	16	5	13	5	1	430	49.5	8.53	67	5	0	505	103.1	92.6		104.8		91.5	111.3	113.2	108.6		173.4	100.7	177.3	103.2	109.7	86.3	65.9	64.7	75.4	100	125.6	114.4	104.9	127	141.7	117.9	102.3	101.3	118	100	74.5	110.8	111.3	129.8
Q13011	Delta(3,5)-Delta(2,4)-dienoyl-CoA isomerase, mitochondrial OS=Homo sapiens OX=9606 GN=ECH1 PE=1 SV=2	0	102.648	54	15	223	15	1	328	35.8	8	5542	15	0	86.9	104.6	99.6	122.5	115.7	113.4	104.2	116.5	107.9	105.8	11.7	108.9	23	111	113.6	20.4	112	99	107.7	104.5	100	110.5	94.7	103.8	109.5	100.6	101.5	108.6	102.4	106	100	128.4	126	134.6	112.7
P30038	Delta-1-pyrroline-5-carboxylate dehydrogenase, mitochondrial OS=Homo sapiens OX=9606 GN=ALDH4A1 PE=1 SV=3	0	80.227	32	17	143	17	1	563	61.7	8.07	2922	17	0	226.7	73	72.2	97.6	57.7	70.8	66.1	86.5	112	92	113.9	220.5	158.5	174.6	198.3	154.8	74.9	110.9	72.1	105	100	101.5	113.7	140.1	95.9	106.3	143.5	81.8	93	85	100	85.3	75.2	107.9	158.6
P54886	Delta-1-pyrroline-5-carboxylate synthase OS=Homo sapiens OX=9606 GN=ALDH18A1 PE=1 SV=2	0	23.236	7	4	18	4	1	795	87.2	7.12	341	4	0	32.5	76.6	112.7	130.8		105.3		91.6			132.6	76.7	85	52.7	49.7	74.9	91.4	94.9	75.8	117.8	100	102.8	92.7	81.3	97.2	116.3	85.7	91	89.6	85	100	90.8	90	101.3	83.2
P13716	Delta-aminolevulinic acid dehydratase OS=Homo sapiens OX=9606 GN=ALAD PE=1 SV=1	0	105.688	50	21	201	21	1	330	36.3	6.79	5103	21	0	92.6	104.2	75.2	83.1	87.4	78.5	88.4	89.1	81.1	120.6	88.7	111.7	124.7	105.7	104.7	127.1	103.8	96.8	101.7	92.5	100	112.7	123.8	115.2	107.2	121.6	117.4	98.5	109.1	101.6	100	89.9	92.1	59	130.9
Q08495	Dematin OS=Homo sapiens OX=9606 GN=DMTN PE=1 SV=3	0	158.703	82	32	396	30	1	405	45.5	8.88	6719	32	2	87	101.5	97.3	90.2	116	97.8	105.7	98.3	91.3	88.3	99.3	90.7	99.7	90	88.9	89.9	95.5	96.3	99.4	103	100	98.3	92.1	95.1	106.1	85.8	93.9	98.9	102	105	100	128.1	110.3	118.3	94.1
Q68D51	DENN domain-containing protein 2C OS=Homo sapiens OX=9606 GN=DENND2C PE=1 SV=2	0	49.024	16	16	108	15	1	928	106.8	8.48	917	16	1	57.6	88.1	90	86.9	86.1	96.8	114.1	98.7	86.7	107.3	94.5	69.1	99.1	63.5	68.5	98.3	93.6	111.8	91.4	109.1	100	85.6	87.3	86.6	87.6	85.6	75.4	88.8	118.4	109.2	100	122.2	88.8	65.6	123.5
A2RUS2	DENN domain-containing protein 3 OS=Homo sapiens OX=9606 GN=DENND3 PE=1 SV=2	0	112.646	25	29	219	29	1	1198	135.8	7.06	2539	29	0	171.5	81.4	101.5	111.1	79.4	117.8	140.6	74.5	119.9	113.6	69.9	73.3	81.6	78.2	78	85.9	106.6	106.6	100.3	109.5	100	93.4	85.3	89.4	102	86	83.6	88.1	114.1	119.6	100	106.5	74.7	89.1	105.6
Q5VZ89	DENN domain-containing protein 4C OS=Homo sapiens OX=9606 GN=DENND4C PE=1 SV=3	0	45.614	8	12	49	12	1	1909	212.6	6.83	608	12	0	34.6	50	79.5	89.2	53.2	106.6	120.9	88.7	86.9	102.7	91.1	49.2	33.9	41.9	53.4	42.2	33.9	89.5	32.4	89.9	100	50.2	68.4	49	71.3	60.4	54.8	137.3	54.8	118.4	100	72.9	72.6	75	80.1
O43583	Density-regulated protein OS=Homo sapiens OX=9606 GN=DENR PE=1 SV=2	0	44.988	34	8	78	8	1	198	22.1	5.3	1704	8	0	81.5	102.6	84.7	109.2	93.6	100	111.9	96.9	88.8	103.9	95.4	114.1	115	118.4	120.3	111	88	94.2	84.4	94.1	100	109.8	105.3	115.5	100.3	102.5	116.4	96	110.7	95.5	100	71.2	114.7	112.4	100.4
P27707	Deoxycytidine kinase OS=Homo sapiens OX=9606 GN=DCK PE=1 SV=1	0	13.89	10	3	11	3	1	260	30.5	5.21	364	3	0						100.6
P32321	Deoxycytidylate deaminase OS=Homo sapiens OX=9606 GN=DCTD PE=1 SV=2	0	45.183	58	9	66	9	1	178	20	7.56	1728	9	0	89.4	93.8	69.7	98.4	82.7	93.7	99.4	122.1	87.8	92.7	98.8	110.6	117.6	125.4	115	125.4	98.9	109.2	117.9	123.2	100	118.9	97.2	115	111.9	97.3	106.5	102.8	110.9	105.3	100	103.5	133.4	172.3	100.7
P49184	Deoxyribonuclease-1-like 1 OS=Homo sapiens OX=9606 GN=DNASE1L1 PE=1 SV=1	0	12.842	19	4	19	4	1	302	33.9	5.74	241	4	0	77.3	128.4	96.9	98	75.9	88.8	100.7	130.8	98.1	108.7	470.7	100.4	125.6	117.1	157.4	135.1	143.6	147.9	147.1	174.9	100	113.1	79.6	73.1	95.7	89.7	106.6	99.3	75.1	101.5	100	96.3	65.8	89.7	86.5
O00115	Deoxyribonuclease-2-alpha OS=Homo sapiens OX=9606 GN=DNASE2 PE=1 SV=2	0.004	4.694	5	2	4	2	1	360	39.6	8.05	50	2	0				102.4	95.6	92.4		72.5
Q9Y315	Deoxyribose-phosphate aldolase OS=Homo sapiens OX=9606 GN=DERA PE=1 SV=2	0	56.388	52	14	78	14	1	318	35.2	8.94	1714	14	0	95.9	109.8	90	98.1	105	102.9	108.4	83.1	87.7	96.3	94.3	102.9	102.2	107.2	105.7	109.8	78.4	70.9	88.6	79.1	100	98.7	87.8	92.8	114.5	88.3	77.6	102.8	79.9	76.7	100	66.8	100	129.5	100.3
P33316	Deoxyuridine 5'-triphosphate nucleotidohydrolase, mitochondrial OS=Homo sapiens OX=9606 GN=DUT PE=1 SV=4	0	26.284	35	6	32	6	1	252	26.5	9.36	673	6	0	58.4	90	257.2	117.3	65.3	132.8	164	137.5	125.8	131.2	79.7	106.7	81	94.5	115.4	78.5	96.3	87.4	85.9	92	100	76.5	37.6	79.2	95	42.3	46.7	94.4	118.1	101.8	100	64.4	294.8	64.8	112
Q8WVC6	Dephospho-CoA kinase domain-containing protein OS=Homo sapiens OX=9606 GN=DCAKD PE=1 SV=1	0	17.142	20	4	21	4	1	231	26.5	9.58	328	4	0		106.6	77.5	109.9	67.9	100.8	114.2	87.4	96.7	111.8	99.4											107.3	88.4	131.2	119.1	97.6	108.5	111.1	97.6	148	100	112.8	97.1	153.6	99.2
Q9BUN8	Derlin-1 OS=Homo sapiens OX=9606 GN=DERL1 PE=1 SV=1	0	9.608	13	3	17	3	1	251	28.8	9.51	284	3	0	141.3			107.2		93.8			97	108.4		95.3	120.5	86	103.5	124.7	213.7	125.5	126.4	168	100
P81605	Dermcidin OS=Homo sapiens OX=9606 GN=DCD PE=1 SV=2	0	13.277	20	3	19	3	1	110	11.3	6.54	111	3	0	509.2	80.1	78.3	93.8	133.2	140.1	70.9	71.2	114.9	68.8	110.6	141.8	251.2	205.7	77.8	108.6	88.6	121.9	131.6	83	100	121	125.3	124.7	146	103.3	108.5	108.3	51.9	85.3	100	150.6	82.5	126.4	197.4
P15924	Desmoplakin OS=Homo sapiens OX=9606 GN=DSP PE=1 SV=3	0	9.165	1	3	9	3	1	2871	331.6	6.81	57	3	0			81.4																													92.8	73.8	119.6	303.2
P60981	Destrin OS=Homo sapiens OX=9606 GN=DSTN PE=1 SV=3	0	110.41	73	22	325	19	1	165	18.5	7.85	3050	22	0	57.6	100.5	146	108.7	82.5	132.2	126.8	115.7	80.2	94.4	89.3	75.2	105.8	87.7	79.2	115	107.5	112.4	109.5	110.4	100	80.7	105.7	77.2	85.1	105.2	86.2	105.6	96	88.9	100	63.1	88.5	65.4	84.8
Q8N6M0	Deubiquitinase OTUD6B OS=Homo sapiens OX=9606 GN=OTUD6B PE=1 SV=1	0	17.975	14	4	31	4	1	293	33.8	6.05	556	4	0	89.2	100.6	83.4	92.4	107.9	97.6	103.5	160.3	107.3	122.4	87.3	100.1	90.6	111.8	104.1	127.7	152.8	108.8	90.6	133.7	100	107.8	111.8	110.8	107.9	130.7	113.4	118	112.9	115	100	97.5	123.8	115.8	118.2
Q96JH7	Deubiquitinating protein VCIP135 OS=Homo sapiens OX=9606 GN=VCPIP1 PE=1 SV=2	0	60.002	14	15	61	15	1	1222	134.2	7.2	866	15	0	47.7	82	107	85	128.8	119.6	116.4	90.2	111.5	87.4	100.1	90.1	83.7	80	83	90.8	107.9	108.6	99.7	95	100	119.3	69	164	188.9	91.7	82.7	94.8	101.4	103.8	100	116.3	94.4	127.5	144.6
Q9Y295	Developmentally-regulated GTP-binding protein 1 OS=Homo sapiens OX=9606 GN=DRG1 PE=1 SV=1	0	18.802	8	2	11	2	1	367	40.5	8.9	352	2	0		130.9		123.4		118	128.2	147.5			149.2											50.4	55.4	77.1	92.1	75.2	38.4	102.9	109	123.4	100
P55039	Developmentally-regulated GTP-binding protein 2 OS=Homo sapiens OX=9606 GN=DRG2 PE=1 SV=1	0	27.494	26	8	35	8	1	364	40.7	8.88	359	8	0	91.7	98.1	77.4	120.2	256.9	115.5	91.1	101.3	88.5	96.1	113.6	70.4	102.2	115.1	73.6	131.7	92.7	95.2	101	108.2	100	165.5	175.9	140.7	141	151.8	149.1	131.4	148.6	127.9	100	88.5	90.5	87.1	99.4
O94923	D-glucuronyl C5-epimerase OS=Homo sapiens OX=9606 GN=GLCE PE=1 SV=3	0	25.111	12	6	14	6	1	617	70.1	8.97	106	6	0		132.1	110.5	68.7		95.7	144	93.1			107.9											93.8	95.9	90.5	109.9	115.4	84.8	120.4	108	112.7	100	68.4	80.9	78.9	88.9
Q7Z3D6	D-glutamate cyclase, mitochondrial OS=Homo sapiens OX=9606 GN=DGLUCY PE=1 SV=2	0	22.295	10	4	19	4	1	616	66.4	6.79	562	4	0		160.6	75		112	73.6	64.9	53.6	141.6	81.4												91.7	33.1	110.4	103	82	70.4	162.4	104.8	149.2	100	66.8	124.7	157.4	199.6
Q9NR28	Diablo homolog, mitochondrial OS=Homo sapiens OX=9606 GN=DIABLO PE=1 SV=1	0	29.127	38	9	71	9	1	239	27.1	5.9	990	9	0	32.9	101.1	103.5	104.2	85.7	89.8	111.8	112.9	106.7	110.8	128	66.4	64.2	47.2	79.9	84	95.7	82.4	101.9	82.2	100	71.2	54.7	80.5	98.1	60.7	58	96.6	101.9	110.8	100	88.7	105.8	70.6	100.2
P23743	Diacylglycerol kinase alpha OS=Homo sapiens OX=9606 GN=DGKA PE=1 SV=3	0	49.896	21	14	67	14	1	735	82.6	6.73	829	14	0	41.1	112.9	87	101.4	94.9	99	97.2	96.4	98.2	78.6	87.8	98.1	95.2	71.8	97.7	87.8	93.1	98.3	82	86.5	100	124.2	120.7	127.8	128.6	115.7	121.8	123.5	125.8	106.7	100	57.9	83.5	87.7	104.7
Q16760	Diacylglycerol kinase delta OS=Homo sapiens OX=9606 GN=DGKD PE=1 SV=4	0	11.878	4	4	20	3	1	1214	134.4	7.56	199	4	1	59.1			53.6	107.7	91.3	171	134.8	92.7	90.6	133.6	86.5	101.3	70.1	85.7	121.1	74.2	110.7	88	139.1	100
P52429	Diacylglycerol kinase epsilon OS=Homo sapiens OX=9606 GN=DGKE PE=1 SV=1	0.003	5.033	4	2	7	2	1	567	63.9	7.74	21	2	0	227.5	121.4	118.4	76.7	55.6	49.2			32.3			142.7	121.1	177	98.5	104.6	94.1	110.9	90.2	95.1	100	145.2	129.9	120.7	107.8	103.5	130.2	125.1	112	101.4	100	129.8	117.1	103.6	119.2
Q86XP1	Diacylglycerol kinase eta OS=Homo sapiens OX=9606 GN=DGKH PE=1 SV=1	0.001	7.91	2	3	18	2	1	1220	134.8	6.54	171	3	0								81.8		99	98.6
P49619	Diacylglycerol kinase gamma OS=Homo sapiens OX=9606 GN=DGKG PE=2 SV=3	0	82.072	27	22	98	22	1	791	89.1	6.8	1372	22	0	259.1	106	90.3	90.5	79.4	101	111	93.9	67.2	98.8	79.2	110.1	121.8	127.9	102.3	113.7	90.9	101.9	90.1	101.8	100	104.4	89	106.6	110.5	90	105	108.8	111.1	100	100	102.9	89.3	96.4	118.6
Q13574	Diacylglycerol kinase zeta OS=Homo sapiens OX=9606 GN=DGKZ PE=1 SV=3	0	25.529	8	6	25	6	1	1117	124.1	9.04	471	6	0	64	120.5	234.7	101.7	102.5	88.5	106.9		83.2	127.2	85.7	67.6	46	94.3	88.9	60.4	67	73.8	61.4	101.2	100	79.1	55.1	79.8	103.7	109	117.7	75.3	101.8	107.7	100	229.4	181.7	171.7	155.2
O94907	Dickkopf-related protein 1 OS=Homo sapiens OX=9606 GN=DKK1 PE=1 SV=1	0	15.602	16	4	23	4	1	266	28.7	8.4	475	4	0		143.7	132.6	88.4	83.7	95.6			99.8	98.1												109.1	108.6	122.9	113.6	135.9	127	119.3	108.5	139.7	100	152.8	83.4	129.7	87.2
Q9H4E7	Differentially expressed in FDCP 6 homolog OS=Homo sapiens OX=9606 GN=DEF6 PE=1 SV=1	0.004	4.611	3	2	3	2	1	631	73.9	6.05	58	2	0							106	96.6
P09622	Dihydrolipoyl dehydrogenase, mitochondrial OS=Homo sapiens OX=9606 GN=DLD PE=1 SV=2	0	124.117	51	22	254	22	1	509	54.1	7.85	4825	22	0	80.6	97.4	85.9	101.2	89.9	95.4	101.9	104.6	110.4	110	99.7	104	105.9	93.8	107.2	105.9	110.8	98.9	104.6	93.6	100	102.4	96.7	104.1	111.1	106.2	98.1	101.2	101.9	95.8	100	100.4	114.3	115.3	116.7
P10515	Dihydrolipoyllysine-residue acetyltransferase component of pyruvate dehydrogenase complex, mitochondrial OS=Homo sapiens OX=9606 GN=DLAT PE=1 SV=3	0	29.191	13	7	34	7	1	647	69	7.84	549	7	0	51.8	98.5	98.1	112.3	100	92.8	112.3	91.4		101.8	99	67.7	61.8	64.4	81.8	78.9	106	106.7	93.7	123.9	100	96.3	101.8	99.2	98	108.8	95.9	87.5	97.8	99.4	100	85	118.9	113	123.7
P36957	Dihydrolipoyllysine-residue succinyltransferase component of 2-oxoglutarate dehydrogenase complex, mitochondrial OS=Homo sapiens OX=9606 GN=DLST PE=1 SV=4	0	59.056	36	15	174	15	1	453	48.7	8.95	3048	15	0	140.1	93.3	74.7	112.3	97.2	96.8	113.1	91.3	91.4	107.7	97	117.2	108.3	142.9	115.1	102.5	97.3	94.6	95.8	88	100	116.8	122.6	117.3	106.2	121.5	129.2	96.4	106.2	88.7	100	91.4	133	128.6	118.4
P09417	Dihydropteridine reductase OS=Homo sapiens OX=9606 GN=QDPR PE=1 SV=2	0	61.947	46	9	91	9	1	244	25.8	7.37	2374	9	0	181.4	74.6	69.6	92.6	143.2	97.4	89.8	92.4	86.3	104.5	91	93.2	78.5	124.5	88.8	86.1	75.2	96.5	78.4	93.6	100	95.6	118	100.1	85.9	124.1	113.1	72.6	90.4	84	100	112.3	115.4	123.1	80.9
Q16555	Dihydropyrimidinase-related protein 2 OS=Homo sapiens OX=9606 GN=DPYSL2 PE=1 SV=1	0	188.539	68	29	396	29	1	572	62.3	6.38	11122	29	0	92.6	95.6	92.3	95.1	101.6	88.2	90.9	91.3	88.3	92.6	91.3	139.8	119.5	93.7	124.7	108.7	76.7	98.3	79	92.3	100	116.3	109.6	121.5	106.5	108.3	128.5	98.9	94.9	86.7	100	118.7	106.7	132.9	92
Q12882	Dihydropyrimidine dehydrogenase [NADP(+)] OS=Homo sapiens OX=9606 GN=DPYD PE=1 SV=2	0	91.604	27	23	108	23	1	1025	111.3	7.05	1425	23	0	52.3	91.7	92.9	83.2	125.8	115.3	116.6	70.8	94.8	102.1	84.8	96.5	87	65.9	103.4	106.4	98.2	103.6	98	111.4	100	92.6	99.5	108.3	90.5	105.1	103.9	95.6	89.1	89.1	100	89.3	124.6	89.4	77.4
O15228	Dihydroxyacetone phosphate acyltransferase OS=Homo sapiens OX=9606 GN=GNPAT PE=1 SV=1	0	22.927	13	7	29	7	1	680	77.1	6.57	384	7	0	59.8	110.4		91.9	71.6	94.1	132.9	97.5	81.7	123.6	80.5	64.4	70.7	59.1	73.2	79.9	93.2	92.3	104	99.8	100	74.8	46.5	70.7	94.9	58.8	42.7	121.2	101.7	106.1	100
P49326	Dimethylaniline monooxygenase [N-oxide-forming] 5 OS=Homo sapiens OX=9606 GN=FMO5 PE=1 SV=2	0	8.227	4	3	7	3	1	533	60.2	8.21	56	3	0		106.1		94.5				128.4			114.7											64.6	113.8	75.7	78.4	112	69.6	92.4	97.2	113.6	100
P53634	Dipeptidyl peptidase 1 OS=Homo sapiens OX=9606 GN=CTSC PE=1 SV=2	0	67.362	27	13	112	13	1	463	51.8	6.99	2084	13	0	77.6	115.4	102	91.5	88.1	84.3	127.7	84.9	94	92.4	86.3	83.5	83.1	80.6	86.7	95.1	100.1	106.8	105.5	141.4	100	82.2	80.3	102.6	92.5	102.4	94.6	99.4	85.4	102.1	100	131.5	88.5	129.7	98.9
Q9UHL4	Dipeptidyl peptidase 2 OS=Homo sapiens OX=9606 GN=DPP7 PE=1 SV=3	0	40.093	23	9	77	9	1	492	54.3	6.32	1328	9	0	38.4	112	101.4	99.7	33.6	71.3	79	122.8	142.8	120.6	89.1	110.3	109.4	64.1	112.9	119.7	91.9	147.6	88.3	147.5	100	132.9	135.2	140.3	128.6	143.6	132.7	111.6	132.3	130.8	100	115.1	85.5	108	91.3
Q9NY33	Dipeptidyl peptidase 3 OS=Homo sapiens OX=9606 GN=DPP3 PE=1 SV=2	0	139.413	49	28	217	28	1	737	82.5	5.1	3870	28	0	42.9	87.5	103.2	110.6	80.3	106.1	106.7	114.4	94.9	93	80.4	80.4	93.4	74.8	84.8	95.1	102.9	101	105.7	95.5	100	87.9	81.2	98.3	97.9	88.2	90.3	94.6	108	107	100	65.7	87.9	81	91.1
Q86TI2	Dipeptidyl peptidase 9 OS=Homo sapiens OX=9606 GN=DPP9 PE=1 SV=3	0	29.549	13	9	46	8	1	863	98.2	6.46	418	9	1		114.9	106.2	90.3	84.1	107.9	96.1	94	80.9	99.6	92.8											102.7	93.9	103	103.5	103.7	109.6	109.9	119.8	127.2	100	51.1	85.5	90.8	100.9
O95989	Diphosphoinositol polyphosphate phosphohydrolase 1 OS=Homo sapiens OX=9606 GN=NUDT3 PE=1 SV=1	0	45.101	51	9	87	8	1	172	19.5	6.34	1563	9	1	109.1	89	99.5	103	86.7	87.9	110.9	91	96.4	90.6	102	107.9	105.1	102.5	108.4	112.3	99.3	106.3	103.5	97.4	100	85.8	89.9	92.4	88.7	89.3	89.1	95.4	101.4	102.7	100	79	100.5	89.7	106.5
P53602	Diphosphomevalonate decarboxylase OS=Homo sapiens OX=9606 GN=MVD PE=1 SV=1	0	30.412	22	8	58	8	1	400	43.4	7.23	1227	8	0	74.4	101.1	90.6	87.4	150.8	105.6	83.8	73.9	95.4	98.8	98.6	95.1	90.4	87.7	103.4	103.2	92.9	93.8	95.5	103.9	100	103.3	79.7	100.6	99	98.1	85.5	97.5	95.4	103.1	100	54.6	85.9	67.5	105.2
Q8IYB7	DIS3-like exonuclease 2 OS=Homo sapiens OX=9606 GN=DIS3L2 PE=1 SV=4	0.001	6.162	2	2	8	2	1	885	99.2	6.1	47	2	0	115.7			116.8				94.7		118.9		103.5	100	119.3	104.4	98.6	105.1	99.1	114.3	111.2	100
P98082	Disabled homolog 2 OS=Homo sapiens OX=9606 GN=DAB2 PE=1 SV=3	0	79.286	29	14	146	14	1	770	82.4	5.53	3318	14	0	51.7	126.2	114.1	91.1	82.5	122.2	94	104.1	89.4	129.9	103.8	79.5	77.9	60	94.8	80.3	92.2	76.7	97.4	100.1	100	90.4	92.6	101.1	101.7	98.1	93.1	103.1	95.2	106.7	100	74	83.3	75.6	99.1
Q9P265	Disco-interacting protein 2 homolog B OS=Homo sapiens OX=9606 GN=DIP2B PE=1 SV=3	0.001	6.348	3	3	3	3	1	1576	171.4	8.09	35	3	0	137.4				158.6							119.2	150	142.2	116.3	150.1	121.3	134	140.9	120.7	100
Q9Y4D1	Disheveled-associated activator of morphogenesis 1 OS=Homo sapiens OX=9606 GN=DAAM1 PE=1 SV=2	0	239.278	47	59	559	51	1	1078	123.4	7.23	7768	59	8	92.4	95.9	96.8	107.9	106.2	101.5	109.2	114.2	94.4	105.6	107.8	98.3	101.7	105	101.7	100.5	104.3	109.8	102.4	112	100	106.3	116.3	111.5	108.9	117.4	110.4	103.2	111.4	108.5	100	74.7	88	70.6	94.7
O14672	Disintegrin and metalloproteinase domain-containing protein 10 OS=Homo sapiens OX=9606 GN=ADAM10 PE=1 SV=1	0	139.421	33	24	245	24	1	748	84.1	7.77	5562	24	0	128.8	106.7	86.6	98.6	117.1	103.1	96.1	101.4	98.6	98.9	110.2	121.7	111.9	115.3	118.6	115.3	90.5	100	94.5	99.3	100	102.5	113.6	108.2	92.7	102	110.3	117.5	95.8	93	100	114.3	108	92.5	110.7
P78536	Disintegrin and metalloproteinase domain-containing protein 17 OS=Homo sapiens OX=9606 GN=ADAM17 PE=1 SV=1	0	11.221	5	4	11	4	1	824	93	5.76	120	4	0	49.8	71.2	95.4	99.2	126			101.3	102.2			92.5	84.7	106.7	81.6	111.5	100.8	83.9	95.3	110.3	100	86.1	113.7	89.7	95.5	95.4	107.5	90.8	71.5	104.9	100	183.9	90.4	113.7	102.1
Q13443	Disintegrin and metalloproteinase domain-containing protein 9 OS=Homo sapiens OX=9606 GN=ADAM9 PE=1 SV=1	0	34.291	12	9	56	9	1	819	90.5	7.52	1018	9	0	252.6	97.9	78.8	92.3	109.7			78.2	108.7		106.4	188.9	176.5	324.8	157.9	311.2	37.8	41.2	134.7	48.2	100	148.1	207	148.7	131.9	200.3	127	55.5	114.3	130	100	87.2	113.6	119.7	89.8
Q12959	Disks large homolog 1 OS=Homo sapiens OX=9606 GN=DLG1 PE=1 SV=2	0	22.824	10	7	27	7	1	904	100.4	5.76	411	7	0	219.7	115.5	148.9		105.6	86.6	104.6	107.7	86.2			135.2	102.4	151.4	120.7	103.7	92.1	88.3	91.6	100.5	100	102.7	87.4	121.7	109.1	104.3	119.1	125.2	100.9	116.5	100	229.7	248.4	365.8	189.6
Q92796	Disks large homolog 3 OS=Homo sapiens OX=9606 GN=DLG3 PE=1 SV=2	0.001	6.618	2	2	19	2	1	817	90.3	7.03	324	2	0	131	110.8	51.1	78.8	52.7	95.8		152.6	53	47		276.1	103	210.3	243.2	130.5	128.5	131.9	64.7	124.3	100	180.1	143.5	178.8	138.5	164.9	76.3	145.3	154	126.9	100	86.6	60.9	127.4	260.3
Q9Y2H0	Disks large-associated protein 4 OS=Homo sapiens OX=9606 GN=DLGAP4 PE=1 SV=3	0	63.583	19	15	151	15	1	992	107.9	7.08	1797	15	0	56.2	97.4	89.9	94	74.6	104	105.4	103.7	93.1	88.3	84.3	98.8	91.1	91.6	107.1	93.3	104.2	100.9	103.9	112.9	100	98.7	117.9	109.5	89.4	125.1	110	93.2	97.2	93.6	100	84	111	109.8	113.3
Q9Y485	DmX-like protein 1 OS=Homo sapiens OX=9606 GN=DMXL1 PE=1 SV=3	0	16.651	2	5	11	5	1	3027	337.6	6.34	147	5	0					113.6		111.2			134
Q16531	DNA damage-binding protein 1 OS=Homo sapiens OX=9606 GN=DDB1 PE=1 SV=1	0	185.103	40	43	331	43	1	1140	126.9	5.26	4033	43	0	43.3	106.4	83.6	106.7	88.6	99.8	98.7	99.9	102.7	100.5	103.5	86.7	91.8	73.9	105.8	104.9	103.8	104.5	113.8	107.8	100	100.1	90.6	100.7	109.6	96	97.5	103.7	107.6	112.4	100	96.6	99.7	92.8	102.9
Q8IUX4	DNA dC->dU-editing enzyme APOBEC-3F OS=Homo sapiens OX=9606 GN=APOBEC3F PE=1 SV=3	0.001	7.58	6	2	10	2	1	373	45	7.23	83	2	0				96	65.5	95.4	88.9		80.2	105.6	108.6
Q9HC16	DNA dC->dU-editing enzyme APOBEC-3G OS=Homo sapiens OX=9606 GN=APOBEC3G PE=1 SV=1	0	10.84	10	4	19	4	1	384	46.4	8	88	4	0			98	104.1	81.1	114.9	101	113	130.9	81.9	73.6																					91.2	102.5	98.8	99
O00273	DNA fragmentation factor subunit alpha OS=Homo sapiens OX=9606 GN=DFFA PE=1 SV=1	0.001	5.464	8	2	3	2	1	331	36.5	4.79	19	2	0						121.2		85.1
P31689	DnaJ homolog subfamily A member 1 OS=Homo sapiens OX=9606 GN=DNAJA1 PE=1 SV=2	0	79.761	44	18	107	18	1	397	44.8	7.08	1273	18	0	36.4	104.8	89.3	92.8	85.6	108.2	97	85.6	93.5	90.4	111.8	72.1	92.8	81	95.7	91	105.8	94.8	115.1	117.6	100	88.3	89.2	102.9	103.3	96.6	97.5	92.5	105.7	121	100	62.8	95	107.8	91.6
O60884	DnaJ homolog subfamily A member 2 OS=Homo sapiens OX=9606 GN=DNAJA2 PE=1 SV=1	0	39.704	21	11	74	11	1	412	45.7	6.48	731	11	0	95.5	100.3	106.3	105.2	77.3	116.6	112.4	113.8	112.3	107.4	96.7	90.3	92.5	99.2	104.4	97.9	95.4	87.7	106.7	101.7	100	100.6	91.9	98.1	113.4	93.4	96.5	107.3	100.1	112	100	71.2	91.7	91.1	93.2
Q96EY1	DnaJ homolog subfamily A member 3, mitochondrial OS=Homo sapiens OX=9606 GN=DNAJA3 PE=1 SV=2	0.004	4.729	4	2	2	2	1	480	52.5	9.26	43	2	0
P25685	DnaJ homolog subfamily B member 1 OS=Homo sapiens OX=9606 GN=DNAJB1 PE=1 SV=4	0	22.072	26	9	39	9	1	340	38	8.63	185	9	0	45.5	112.9	88.2	88.7	105.9	109.5	95.4	95.6	114.5	110.5	107.7	57.1	69.9	70.5	78.1	85.3	109.5	107.7	124.3	103.4	100	80.4	75.5	88.2	104.9	79.4	73.9	107.1	100.3	122.6	100	74.5	113.7	98.5	109
Q9UBS4	DnaJ homolog subfamily B member 11 OS=Homo sapiens OX=9606 GN=DNAJB11 PE=1 SV=1	0	82.341	33	11	119	11	1	358	40.5	6.18	2733	11	0	36.2	94.7	82.6	99.5	91.2	104.9	112.1	103.3	103	96.1	93.1	73.5	85.9	80.2	84.8	88.6	103.4	94.5	95.6	95.6	100	97.9	89.3	110	110.6	81.9	98.4	110.8	96.8	95.6	100	78.6	117.5	109.2	90.2
P25686	DnaJ homolog subfamily B member 2 OS=Homo sapiens OX=9606 GN=DNAJB2 PE=1 SV=3	0	45.701	30	9	59	8	1	324	35.6	5.95	1834	9	1	54.1	91.4	99.8	99.8	100.5	89.5	126.1	112.2	111	117.9	77.2	87.1	92.6	82.5	98.2	100.4	120.8	111.9	109.9	119.5	100	95	74.8	96.3	114.6	92.4	73.2	101	83.8	118.6	100	142.6	148.9	121	120.5
O75190	DnaJ homolog subfamily B member 6 OS=Homo sapiens OX=9606 GN=DNAJB6 PE=1 SV=2	0	24.091	19	5	41	4	1	326	36.1	9.16	875	5	0	140.4	70.3	87.6	129	120.7	97.7	96	115	97.2	114.1	109.7	101.8	138.6	98.6	97.9	126.8	80	94.6	80.1	84.4	100	124.4	98	85.2	116.6	86.3	102.8	80.4	80.7	80.2	100	85	88	93.4	114.3
Q96KC8	DnaJ homolog subfamily C member 1 OS=Homo sapiens OX=9606 GN=DNAJC1 PE=1 SV=1	0	17.957	10	5	17	5	1	554	63.8	8.63	88	5	0	121.4	116.3	95.8	111.3	166.1	91	100.1	102.5	112.1	71.4	186.7	129.6	148.5	145.2	131.2	120.6	117	90	132.3	132	100	110.9	132.3	139.4	122.3	160.3	131.4	104.3	99.5	100	100	108.2	121.2	102	89.3
Q8IXB1	DnaJ homolog subfamily C member 10 OS=Homo sapiens OX=9606 GN=DNAJC10 PE=1 SV=2	0	42.715	12	9	45	9	1	793	91	7.18	952	9	0	116.9	120.3	98.2	108.1	75.5	101.6	87.6	87.3	24.6	78.6	109.2	109.2	105.8	118.5	114.2	103.4	77.6	93	96.7	84.1	100	109.2	86.3	110.2	119.4	112.1	92.7	107.9	97.5	111.6	100	83.3	73.5	79.7	73
Q9NVH1	DnaJ homolog subfamily C member 11 OS=Homo sapiens OX=9606 GN=DNAJC11 PE=1 SV=2	0	33.772	19	8	27	8	1	559	63.2	8.4	423	8	0	86.1	97.3	93.5	104.4	112.6	86.6	93.4	99.5	73.9	110.2		109.1	105.5	117.7	104.8	93	96.3	97.3	93.4	77.4	100	155.7	139.1	159.5	157.3	125.8	133.3	138.5	173.7	154.3	100	114.2	127.2	138.9	125.7
O75165	DnaJ homolog subfamily C member 13 OS=Homo sapiens OX=9606 GN=DNAJC13 PE=1 SV=5	0	62.259	9	16	53	16	1	2243	254.3	6.74	911	16	0	92.3	106.4	116.4	88.6	94.5	88.7	97.1	89.3	94	124.5	105.6	91.1	84.2	85.1	104.9	91.7	109	98.3	96.7	101.3	100	61.8	63.9	65.2	67.8	58.9	54.2	90.6	94	78.3	100	22	48.3	37.5	60.1
Q9Y2G8	DnaJ homolog subfamily C member 16 OS=Homo sapiens OX=9606 GN=DNAJC16 PE=2 SV=3	0	24.668	11	6	17	6	1	782	90.5	7.12	364	6	0		116.4	85.3		171.1	124.5		111.6	110.7	115.9												85	101.1	116.1	96.2	108.3	92.9	103.6	85.8	115.4	100	124.2	96.3	99.2	82.7
Q13217	DnaJ homolog subfamily C member 3 OS=Homo sapiens OX=9606 GN=DNAJC3 PE=1 SV=1	0	101.525	46	23	190	23	1	504	57.5	6.15	3696	23	0	65.5	122.7	127.3	92.8	80	110.8	110.1	110.4	108.9	101.3	89.6	71.8	77	84.8	84.5	91.9	106.8	93	96.6	101.8	100	86.9	78.8	100	106.6	91.7	90.3	112.8	80.2	93.5	100	78.4	89.3	83.7	83.6
Q9H3Z4	DnaJ homolog subfamily C member 5 OS=Homo sapiens OX=9606 GN=DNAJC5 PE=1 SV=1	0	9.426	12	3	9	3	1	198	22.1	5.07	42	3	0	25.9	113.4	110.6	96.5	45.7	115.1	129.1				86.1	25.6	37.5	20.5	42	56.8	94.7	99.6	52.8	86.8	100	47.7	32	52	64.9	35.5	34.7	86.6	87.4	74.8	100	31.7	43.8	37.1	72.1
Q99615	DnaJ homolog subfamily C member 7 OS=Homo sapiens OX=9606 GN=DNAJC7 PE=1 SV=2	0	44.183	26	11	71	11	1	494	56.4	6.96	995	11	0	79.9	111.7	70	108	100.5	110.8	85.8	102.9	79	89.5	114.5	93.9	89.6	99.8	98.1	96.7	84.9	78.4	97.5	95.4	100	114.5	89.4	95.3	117.8	114.9	92.4	88.1	111.6	121.7	100	92.7	108.9	119.7	108
O75937	DnaJ homolog subfamily C member 8 OS=Homo sapiens OX=9606 GN=DNAJC8 PE=1 SV=2	0	12.64	13	4	19	4	1	253	29.8	9.06	120	4	0		105.8	110.9	113.8			114.8	126.1	179.1	140.5	76.7											92.5	123.8	109.3	124.1	127.5	104.6	93.7	108.2	129.1	100	100.9	119.4	128.3	87.5
Q8WXX5	DnaJ homolog subfamily C member 9 OS=Homo sapiens OX=9606 GN=DNAJC9 PE=1 SV=1	0	18.78	20	3	13	3	1	260	29.9	5.73	219	3	0							57.5	71.3		112.2
Q99704	Docking protein 1 OS=Homo sapiens OX=9606 GN=DOK1 PE=1 SV=1	0	125.822	68	21	209	21	1	481	52.4	6.47	5409	21	0	101.2	91.5	75.4	82.4	92.4	90.8	87	97.1	92.3	95.2	89.6	103.9	106	96.3	99.8	103.3	90	104.9	88.5	103	100	96	103.3	96.6	97.7	99.8	104.6	94.7	98.6	98.1	100	107.4	106.3	102	111.3
O60496	Docking protein 2 OS=Homo sapiens OX=9606 GN=DOK2 PE=1 SV=2	0	82.745	45	15	171	15	1	412	45.4	6.02	4425	15	0	113.3	84.5	95.5	106.5	99	102.3	98.1	86.6	106.8	99.9	85.8	93.7	92.3	132.6	91.2	95.4	96.5	98.5	93.8	100.4	100	101.1	88.4	106	97.7	96.1	103.9	89.7	114.4	115.4	100	86.3	80.3	122.9	115.2
Q7L591	Docking protein 3 OS=Homo sapiens OX=9606 GN=DOK3 PE=1 SV=2	0	113.735	50	25	236	25	1	496	53.3	7.77	3756	25	0	146.3	94.5	83.4	106.2	127.4	94.1	75.2	95.4	90.5	97.5	106.5	125.9	107.6	122.1	114.9	113	90.1	98.6	92.7	106.6	100	121.4	135	122.6	99.3	138.3	140.6	91.2	100.1	90	100	136.4	116.7	107.8	108.3
O60762	Dolichol-phosphate mannosyltransferase subunit 1 OS=Homo sapiens OX=9606 GN=DPM1 PE=1 SV=1	0	14.911	15	5	45	5	1	260	29.6	9.57	620	5	0	70.7	111.6	112.6	113.1	114.7	105.6	121.6	104.7	107	113.6	90.8	110.5	129.9	112.4	113.3	133.4	104.7	101.1	103.2	106.3	100	140.3	159.8	141.3	145.7	131.8	141.5	116.9	112.7	125.5	100	109.6	103.4	74.8	98.6
Q9P2X0	Dolichol-phosphate mannosyltransferase subunit 3 OS=Homo sapiens OX=9606 GN=DPM3 PE=1 SV=2	0.001	7.83	24	2	13	2	1	92	10.1	5.94	426	2	0	11.4	106.9	113.2	99	97.7	81.4	131	116.7	100.1	110.3	94.2	71.2	84.2	57.2	73.2	113.9	110.2	105.1	94.2	97	100	71.6	61	87.9	98.6	50.9	64.3	100.1	84.1	107.9	100	50	80.4	53.6	91.9
P39656	Dolichyl-diphosphooligosaccharide--protein glycosyltransferase 48 kDa subunit OS=Homo sapiens OX=9606 GN=DDOST PE=1 SV=4	0	72.223	34	14	158	14	1	456	50.8	6.55	2821	14	0	109.2	112	95.2	96.7	103.7	99.9	101.6	102.1	111.2	110.4	103.1	100.2	96.7	109.7	105	101.6	96.8	102.3	94.4	106.6	100	100.4	91.9	103.9	107.5	93.9	105.8	109.3	103.3	103.7	100	89.6	119.3	114.2	110.2
P04843	Dolichyl-diphosphooligosaccharide--protein glycosyltransferase subunit 1 OS=Homo sapiens OX=9606 GN=RPN1 PE=1 SV=1	0	211.174	71	43	504	43	1	607	68.5	6.38	8375	43	0	96.7	99.3	99.2	92.4	88.2	100	106.9	94.2	100.3	100.9	96.5	84.1	87	99.3	87.2	88.1	92.4	95.7	93	102	100	95.4	93	97.3	93.3	96.1	98.1	96.5	95.4	95	100	122	94.7	100.2	88.8
P04844	Dolichyl-diphosphooligosaccharide--protein glycosyltransferase subunit 2 OS=Homo sapiens OX=9606 GN=RPN2 PE=1 SV=3	0	128.004	38	21	186	21	1	631	69.2	5.69	3471	21	0	90.1	115.6	135	106.2	67.4	118.5	132.4	119.2	125.9	121.3	78.4	69.8	72.4	67.3	74.7	83.8	104.1	108.6	102.5	110.8	100	74.3	55.4	91.4	102.9	55.5	59.1	106	100.2	112.1	100	30	57.1	53.7	84.9
P61803	Dolichyl-diphosphooligosaccharide--protein glycosyltransferase subunit DAD1 OS=Homo sapiens OX=9606 GN=DAD1 PE=1 SV=3	0	9.613	19	2	19	2	1	113	12.5	7.08	126	2	0	49.2	88.2	141.9	105.4	97.3	85.2	123.4	96.5	101.2	94.8	87.8	58.4	43.6	55	57.4	77.8	98.9	87.3	77.2	96.3	100	85.5	85	49.1	92.9	75.4	68.6	98.5	92.8	103.7	100	28.1	90.1	82.1	103.1
P46977	Dolichyl-diphosphooligosaccharide--protein glycosyltransferase subunit STT3A OS=Homo sapiens OX=9606 GN=STT3A PE=1 SV=2	0	63.085	17	13	139	12	1	705	80.5	8.07	2164	13	0	25.2	110.3	125.4	99.4	89.9	106.8	124.3	101.8	102.4	102.1	99.8	69.6	69.8	65.7	81.2	74.2	110.9	110.4	101.8	111.8	100	98	76.6	103.2	110.5	77.8	84.6	108.7	97.3	105.2	100	35	74	68.5	88.4
Q8TCJ2	Dolichyl-diphosphooligosaccharide--protein glycosyltransferase subunit STT3B OS=Homo sapiens OX=9606 GN=STT3B PE=1 SV=1	0	62.108	20	17	104	16	1	826	93.6	8.91	1092	17	1	69.7	107.1	32.2	99.6	65.1	112.1	153.1	91.7	131	107.9	89.9	100.5	100.5	103.6	108.3	107.3	93.8	101.2	87.4	103.3	100	79.4	71.4	81.3	85.8	88.2	85.7	102	94.5	100.1	100	111.7	153.7	129.7	131.6
Q9Y673	Dolichyl-phosphate beta-glucosyltransferase OS=Homo sapiens OX=9606 GN=ALG5 PE=1 SV=1	0	37.696	35	10	36	10	1	324	36.9	9.28	672	10	0	233.2	84.8	71.1	89.5	98.4	94.8	92.3	61.3	78.7	86.8	107.4	185.2	193.3	233.9	162.3	163.9	68.7	70.3	98.7	60	100	133.2	138.9	149.3	132.7	145.5	159.6	91.8	108	96.4	100	138.4	150	144.5	110.9
P49959	Double-strand break repair protein MRE11 OS=Homo sapiens OX=9606 GN=MRE11 PE=1 SV=3	0	8.235	3	3	11	3	1	708	80.5	5.9	69	3	0		179			77.8	82.2																173.3	351.4	147.3	112.3	164.7	192.8	62.3	112.1	54.3	100
Q9NUL3	Double-stranded RNA-binding protein Staufen homolog 2 OS=Homo sapiens OX=9606 GN=STAU2 PE=1 SV=2	0	11.476	5	3	9	3	1	570	62.6	9.61	111	3	0				68.1						71.2
O14972	Down syndrome critical region protein 3 OS=Homo sapiens OX=9606 GN=DSCR3 PE=2 SV=1	0	13.512	14	3	9	3	1	297	33	7.68	136	3	0
Q16643	Drebrin OS=Homo sapiens OX=9606 GN=DBN1 PE=1 SV=4	0	176.807	49	30	370	30	1	649	71.4	4.45	8287	30	0	68.1	106.9	84.8	86.8	93.3	77.4	104.7	105.2	100.7	79.3	108.3	117.4	113	98.4	111.4	134.2	112.3	104.1	95	116.9	100	109.4	93.8	93.3	106.8	89.8	89	78.1	111.9	99.5	100	121.2	136.8	97	93.2
Q9UJU6	Drebrin-like protein OS=Homo sapiens OX=9606 GN=DBNL PE=1 SV=1	0	202.845	61	30	404	30	1	430	48.2	5.05	8589	30	0	113.8	89.2	109.3	96.6	110.9	83.7	93.6	101.4	89.8	105.2	76.7	102.8	104.9	108.6	90.5	95.2	93.7	87.5	87.8	89.1	100	117.6	123.4	110.7	102.7	117.6	124	96.7	95.6	91.1	100	86.7	105.9	91.6	93.1
Q9UN19	Dual adapter for phosphotyrosine and 3-phosphotyrosine and 3-phosphoinositide OS=Homo sapiens OX=9606 GN=DAPP1 PE=1 SV=1	0	86.004	57	16	180	16	1	280	32.2	7.8	4087	16	0	51.6	108	119.1	85.9	92.5	109.1	115.2	116.8	100.8	99.3	96.5	82.8	87.1	86.6	78.1	95.1	103.1	100.6	85	86.6	100	80	75.4	93	76.8	79.1	86.2	107.7	88.5	76.1	100	84.3	58	85	72.1
Q02750	Dual specificity mitogen-activated protein kinase kinase 1 OS=Homo sapiens OX=9606 GN=MAP2K1 PE=1 SV=2	0	49.795	28	15	118	9	1	393	43.4	6.62	809	15	0	160	111.6	172	117.6	42.3	117	121.7	104.3	106	116.8	78.4	114.7	112.1	213.3	121.5	112.4	83.8	102.4	97.3	96.1	100	51.6	34.5	65.7	92.9	36.4	36.9	127.3	102.7	121.6	100	54.7	45.7	54.7	70.3
P36507	Dual specificity mitogen-activated protein kinase kinase 2 OS=Homo sapiens OX=9606 GN=MAP2K2 PE=1 SV=1	0	70.953	43	17	166	11	1	400	44.4	6.55	1639	17	6	94	100.2	83.9	97.9	90.2	98.7	92.8	79	96.4	105.3	88.2	93.5	94.3	109.9	97.4	102.8	99.3	95.4	98.5	97.5	100	108.4	107.6	105.6	107.7	107.1	103	101.9	108.2	103	100	97.8	100.6	99.9	103.8
P46734	Dual specificity mitogen-activated protein kinase kinase 3 OS=Homo sapiens OX=9606 GN=MAP2K3 PE=1 SV=2	0	50.808	36	11	120	7	1	347	39.3	7.43	1734	11	4	68.9	105.8	80.4	97.6	76.4	94.6	93.2	82.8	93.6	95.8	87.8	71.7	72	67.8	84.1	83.9	105.2	97	106.6	89.3	100	98.2	82.6	76.5	107.9	74.8	68.3	121.3	97.3	96.6	100	75.2	92.7	77.2	89.5
P45985	Dual specificity mitogen-activated protein kinase kinase 4 OS=Homo sapiens OX=9606 GN=MAP2K4 PE=1 SV=1	0	32.748	30	10	64	10	1	399	44.3	8.07	681	10	0	117.8	94.8	120.9	97.6	122.6	89.6	93.8	105.4	116	99.5	125.3	98.4	104.7	106.7	106.5	116.4	92.4	84.9	82.4	97.8	100	108.5	112.7	103.1	116.2	119.1	110.3	101.7	102.2	106.7	100	87	103.9	95.2	116.6
Q4G0W2	Dual specificity phosphatase 28 OS=Homo sapiens OX=9606 GN=DUSP28 PE=1 SV=1	0	12.15	22	3	15	3	1	176	18.3	8.28	362	3	0	126.5	133.6	107.8	149.3		76.2	63.3	96.4		75.3		132.7	109.9	122.7	119.1	149.7	62	41.4	100.7	79.4	100	146.9	145.1	87	141.3	154.1	160	139.3	108.5	116.1	100	110	107.5	82.9	59.6
Q9NRW4	Dual specificity protein phosphatase 22 OS=Homo sapiens OX=9606 GN=DUSP22 PE=1 SV=1	0	21.81	32	6	36	6	1	184	20.9	8.1	978	6	0	96.7	121.1	75.1	125	90	121.4	101.4	71.4	114.9	105.2	98.4	112.8	128.8	138.3	98	120.8	101.3	109.7	87	131.1	100	123.9	150.4	148.8	110.3	151.4	153.5	128.9	122.4	137.9	100	73.1	134.3	96.6	96.1
Q9BVJ7	Dual specificity protein phosphatase 23 OS=Homo sapiens OX=9606 GN=DUSP23 PE=1 SV=1	0	35.177	59	9	54	9	1	150	16.6	8.21	911	9	0	63.3	103.3	69	124.5	69.8	124.6	110.8	197.4	123.7	66.7	53.7	95.7	90.5	83.3	95.8	91.9	93.1	72.9	86.7	69.4	100	98.7	105.7	116.5	109.1	109	116.4	111.5	138.2	128	100	89.6	33.1	120.5	100.5
P51452	Dual specificity protein phosphatase 3 OS=Homo sapiens OX=9606 GN=DUSP3 PE=1 SV=1	0	61.161	57	10	109	10	1	185	20.5	7.8	3153	10	0	124.9	113.4	94.5	100.9	91.8	91.7	104	89.4	86.7	99.7	98	108.4	110.7	128.8	112.4	120.2	97	119.3	92.5	118.6	100	96.4	96	115.3	97.4	105.2	102.4	109.6	104.4	103.2	100	127.7	102.4	96.6	116.9
Q13627	Dual specificity tyrosine-phosphorylation-regulated kinase 1A OS=Homo sapiens OX=9606 GN=DYRK1A PE=1 SV=2	0	14.646	9	6	15	6	1	763	85.5	8.75	55	6	0		137.3	102			98	254.3	140.6	146.2		81.2											96.3	68	95.8	119.2	100.7	70.5	110.9	108	112.2	100	69	116.2	126.3	156.8
Q14203	Dynactin subunit 1 OS=Homo sapiens OX=9606 GN=DCTN1 PE=1 SV=3	0	368.819	56	66	617	66	1	1278	141.6	5.81	13354	66	0	81	98.1	81.5	99.2	109.1	95.5	98.6	101.6	93.8	102.9	103.1	105.3	106.6	105.7	107.6	107.1	94.1	97.6	91.9	95.8	100	94.4	93.8	96.5	94.1	97.6	95	103.2	103.7	96.2	100	103.2	105.7	106.8	107.2
Q13561	Dynactin subunit 2 OS=Homo sapiens OX=9606 GN=DCTN2 PE=1 SV=4	0	178.654	66	25	323	25	1	401	44.2	5.21	7946	25	0	82.9	105.5	89.4	98.2	118	102.4	98.8	102.7	95.2	107.2	100.8	107.7	110.8	114	105.8	107.8	96.9	98.2	97.7	97.3	100	101.5	101.1	104.5	105.2	103.6	101.5	106.4	106.9	106.2	100	90.5	102.4	104.6	109.6
O75935	Dynactin subunit 3 OS=Homo sapiens OX=9606 GN=DCTN3 PE=1 SV=1	0	38.762	46	10	88	10	1	186	21.1	5.47	1260	10	0	82	101.9	85.7	108.3	116.4	99	94.7	109.2	100.1	106.1	111.7	102.1	98.4	109.6	103.1	112	97.9	99.5	100.3	96.1	100	102.8	106.9	107.4	105	109.2	104.2	101.9	107.7	105.2	100	81.6	96.8	93.5	108.1
Q9UJW0	Dynactin subunit 4 OS=Homo sapiens OX=9606 GN=DCTN4 PE=1 SV=1	0	94.963	50	18	131	18	1	460	52.3	7.34	2527	18	0	102.7	105	105.6	91.2	108.3	84.9	95.8	93.1	95.9	114.2	102.6	97.5	95.5	95	90.3	107.9	99.8	92.4	105.8	100.1	100	110.4	109.6	96.8	106.3	106.4	99.9	104.1	99.5	102.8	100	89.3	90.5	95.5	115.1
Q9BTE1	Dynactin subunit 5 OS=Homo sapiens OX=9606 GN=DCTN5 PE=1 SV=1	0	16.072	20	4	30	4	1	182	20.1	8.02	625	4	0	85.9	118.1	94.9	116.8	109.8	94.6	122.6	120.2	96.8	98.2	115.3	96.9	96.3	103.4	90.3	100.8	103	96.7	97.7	102	100	88.8	89.1	110.7	93.8	85.1	84.8	100.1	96.3	120.9	100	109.1	107.8	96.9	121.2
O00399	Dynactin subunit 6 OS=Homo sapiens OX=9606 GN=DCTN6 PE=1 SV=1	0	17.485	27	5	38	5	1	190	20.7	6.32	465	5	0	192.4	99.6	100.9	96.1	114.2	88.1	132.7	117.2	120.2	104	99.6	142.1	138.5	154.2	131.9	126.5	74.9	86.2	84.5	87.5	100	90.7	93.5	92.6	96.1	86.4	84.4	110.8	103.2	99.7	100	68.5	83.3	76.8	90.8
Q05193	Dynamin-1 OS=Homo sapiens OX=9606 GN=DNM1 PE=1 SV=2	0	194.484	50	41	385	25	1	864	97.3	7.17	6889	41	17	118.5	101.4	80.2	94.3	97.1	66.3	93.9	98.5	97.3	88.4	96.5	139.8	154	130.8	127.5	149.7	87.5	94.5	81.2	92	100	108.1	145.1	137.7	91.3	147.6	152	106.5	108	89.5	100	128.7	104.9	87.3	103.6
O00429	Dynamin-1-like protein OS=Homo sapiens OX=9606 GN=DNM1L PE=1 SV=2	0	338.575	70	59	690	59	1	736	81.8	6.81	13559	59	0	109.7	77.7	102.8	96.8	69.6	114.3	109.6	86.1	116.5	114	109.2	88	85.9	106.1	92.4	81.4	81.6	104.1	77.9	103.5	100	104.2	92.2	107	103.1	92.6	103	76.8	108.6	104.6	100	101.4	102.1	119.5	100.3
P50570	Dynamin-2 OS=Homo sapiens OX=9606 GN=DNM2 PE=1 SV=2	0	192.085	52	40	354	22	1	870	98	7.44	5728	40	5	81.9	89	92.1	97.3	86.5	96.7	103.5	97	98.3	100.8	94.1	86.8	94.2	104.1	94.1	99.4	106.3	104.5	101.8	110.9	100	93.2	78.8	92.1	97.5	86.8	88.5	98	99.6	106.2	100	94.8	92.4	91.3	102.9
Q9UQ16	Dynamin-3 OS=Homo sapiens OX=9606 GN=DNM3 PE=1 SV=4	0	120.668	30	26	225	11	1	869	97.7	8.35	3593	26	0	56.9	118.9	132.3	88.3	129.1	120.3	117.4	83.5	75.3	95	60.7	54.6	129.2	67.1	51.3	148.5	63	89.4	64.2	86.7	100	107.7	52.7	78	113.2	51.4	57.2	128.7	120.8	108.6	100	79.4	110.3	103.6	81.8
O60313	Dynamin-like 120 kDa protein, mitochondrial OS=Homo sapiens OX=9606 GN=OPA1 PE=1 SV=3	0	151.363	40	39	229	39	1	960	111.6	7.87	3179	39	0	75	103	97.8	96.4	76.9	99.5	124.7	117.3	102.8	105.5	81.1	105.3	102.4	102.6	109.8	100.2	98	98.9	104.7	105.8	100	102.2	101.3	104.7	114.3	107.1	96.2	112.5	105.5	108.6	100	78.8	93.8	83	105.3
P63167	Dynein light chain 1, cytoplasmic OS=Homo sapiens OX=9606 GN=DYNLL1 PE=1 SV=1	0	55.171	57	8	121	5	1	89	10.4	7.4	2205	8	3	20.8	98.5	136.3	95.1	73.1	103.7	86.9	126.3	110.3	112.7	84.4	63.3	86.9	66.9	78.5	92.2	106	104.7	108.7	113.4	100	81.7	62.9	82.9	97.5	63.5	67.8	101.5	109.7	117.6	100	26.5	72.9	63.3	84.5
Q96FJ2	Dynein light chain 2, cytoplasmic OS=Homo sapiens OX=9606 GN=DYNLL2 PE=1 SV=1	0	52.016	57	7	86	4	1	89	10.3	7.37	2074	7	0	6	103.5	85.5	103.3	78.8	86.6	71.2	124.7	106.9	115.9	76.3	41.8	58.3	37.5	59.3	60	116.2	110.2	109.7	106.9	100	87.4	75.9	92.6	110.5	77.7	64.2	88.8	96.3	98.6	100	25.3	83.1	81.2	121.5
Q9NP97	Dynein light chain roadblock-type 1 OS=Homo sapiens OX=9606 GN=DYNLRB1 PE=1 SV=3	0	14.898	29	2	22	2	1	96	10.9	7.25	625	2	0	42.5	146.9	148	71	208.2	118.3	82.6	78.9	77.1	94.1	81	57.9	69.5	78.3	100.8	91.3	101.8	85.1	139.9	140.2	100	50.2	69.1	78.9	54.9	91.7	78.5	101.3	90.2	117.5	100	74.9	87.3	84.9	71.2
Q96EV8	Dysbindin OS=Homo sapiens OX=9606 GN=DTNBP1 PE=1 SV=1	0	15.732	14	4	19	4	1	351	39.5	4.67	273	4	0		107.8		97.5	64.4		146.5	98.4		79												59.7	34.5	74.8	117.8	45.3	36.9	106.9	99.5	136.9	100
Q14118	Dystroglycan OS=Homo sapiens OX=9606 GN=DAG1 PE=1 SV=2	0	75.257	22	15	119	15	1	895	97.4	8.56	2030	15	0	50.7	102.2	83.8	86.6	137	86	95.3	109.8	94	114.6	90.6	94.5	106.9	84.3	101.8	102.3	89	109.8	95.4	115.4	100	103.1	106.3	113.2	106	117.6	111.5	114.5	105.6	105.4	100	119.8	106.1	69.5	111.4
Q14258	E3 ubiquitin/ISG15 ligase TRIM25 OS=Homo sapiens OX=9606 GN=TRIM25 PE=1 SV=2	0	92.508	41	21	140	21	1	630	70.9	8.09	2199	21	0	37.6	104.8	110.7	104.8	99.8	91.6	123.7	107	113.7	84	93.5	65.8	72	54.9	72.6	84.1	99.2	96.7	88	92.5	100	96.1	89.5	94	107.2	92.3	83.7	103.1	104.9	99.7	100	69.6	96.4	130.8	106.8
Q9Y4X5	E3 ubiquitin-protein ligase ARIH1 OS=Homo sapiens OX=9606 GN=ARIH1 PE=1 SV=2	0.005	3.954	3	2	7	2	1	557	64.1	5.08	39	2	0	45.4					69.6				80.3		24.9	77	54.6	71.1	92.7	97.5	86.8	110.6	125.3	100
O95376	E3 ubiquitin-protein ligase ARIH2 OS=Homo sapiens OX=9606 GN=ARIH2 PE=1 SV=1	0	10.759	8	3	8	3	1	493	57.8	5.63	153	3	0							86.2
P22681	E3 ubiquitin-protein ligase CBL OS=Homo sapiens OX=9606 GN=CBL PE=1 SV=2	0	88.826	30	18	97	18	1	906	99.6	6.54	1973	18	0	72.9	94.2	80.4	108.9	115.7	114.5	86.6	115.8	102.5	104.4	99.7	109.8	96.2	80.6	104.9	98.5	108.7	91.9	106.6	91.5	100	131.9	122.2	112.5	120.1	119.3	124.5	93.7	106.7	100.8	100	72.2	100.9	99.9	113.6
Q9UNE7	E3 ubiquitin-protein ligase CHIP OS=Homo sapiens OX=9606 GN=STUB1 PE=1 SV=2	0	29.109	24	8	38	8	1	303	34.8	5.87	450	8	0	29.2	134.4	102.4	102.8	88.3	97.8	100.2	94.4	107.1	89.9		45.7	63.2	58.5	84.5	80	110.1	105.9	139.2	127.5	100	117	109.4	121.9	128.9	98.2	121	128.5	124.9	133.1	100	67.3	92.5	88.7	110.9
Q8TDB6	E3 ubiquitin-protein ligase DTX3L OS=Homo sapiens OX=9606 GN=DTX3L PE=1 SV=1	0	33.097	15	9	24	9	1	740	83.5	8.06	373	9	0		68.8			81.8		108.3	91.4		100.3	87.7											77.3	84.6	91.9	90.2	77.6	79.8	79.4	94.7	100.3	100
Q9ULT8	E3 ubiquitin-protein ligase HECTD1 OS=Homo sapiens OX=9606 GN=HECTD1 PE=1 SV=3	0	13.932	1	2	17	2	1	2610	289.2	5.35	413	2	0
Q5T447	E3 ubiquitin-protein ligase HECTD3 OS=Homo sapiens OX=9606 GN=HECTD3 PE=1 SV=1	0	91.055	30	21	127	21	1	861	97.1	5.64	2271	21	0	82	95.2	92.1	98.5	117.7	94.1	106.4	104.8	97	102.8	88.7	114.3	115.9	115.9	115.5	125.5	97.5	105.9	117.6	105.6	100	109.3	103.8	111.6	113.4	118.5	114.3	112	117.2	108.7	100	174	102.1	112.4	109.5
Q7Z6Z7	E3 ubiquitin-protein ligase HUWE1 OS=Homo sapiens OX=9606 GN=HUWE1 PE=1 SV=3	0	279.736	19	68	398	68	1	4374	481.6	5.22	7265	68	0	94.3	103	104	102.6	81.9	113.2	106.4	109	99.6	95.3	89.7	91.5	96	91.8	98.9	100	98.7	100.1	101.8	105.1	100	102.3	89.1	99.4	108.1	96.6	97.1	110.1	102.8	108.4	100	70.7	91.8	85.3	93.4
Q96J02	E3 ubiquitin-protein ligase Itchy homolog OS=Homo sapiens OX=9606 GN=ITCH PE=1 SV=2	0	31.631	10	8	33	8	1	903	102.7	6.3	242	8	0	151.2	98.7		97.6	117.3	89.8	106.9	91	59.4	99.9	138.6	111.1	111.6	100.6	118.2	124	88.6	85.7	147	102.2	100	91.7	114.9	104.3	95.3	126.8	108.6	89.8	90.9	110.5	100
Q9P0J7	E3 ubiquitin-protein ligase KCMF1 OS=Homo sapiens OX=9606 GN=KCMF1 PE=1 SV=2	0	11.45	10	2	8	2	1	381	41.9	5.66	404	2	0				89.5	59.1		116.7
Q6UWE0	E3 ubiquitin-protein ligase LRSAM1 OS=Homo sapiens OX=9606 GN=LRSAM1 PE=1 SV=1	0.001	6.329	4	2	4	2	1	723	83.5	5.94	79	2	0				114.7		90.4
O75592	E3 ubiquitin-protein ligase MYCBP2 OS=Homo sapiens OX=9606 GN=MYCBP2 PE=1 SV=3	0	132.123	10	41	165	41	1	4640	509.8	7.03	1828	41	0	76.5	95.4	77.2	88.2	90.4	99	96	79.1	69.6	120.6	122.3	107.2	126	110.8	119.5	112	118.7	99.3	94.9	101.4	100	113.1	120.2	110.4	121.3	108.1	96	110.5	106.2	118	100	86.7	104.4	110.2	109.9
P46934	E3 ubiquitin-protein ligase NEDD4 OS=Homo sapiens OX=9606 GN=NEDD4 PE=1 SV=4	0	14.773	6	6	15	6	1	1319	149	6.58	47	6	0		651	140.9	108	355.6	193.4	337.3		154	96.7												318.3	99.6	326	462.8	418.5	258.8	478.3	189.4	373.8	100	50.3	85.3	81.3	130.7
O60927	E3 ubiquitin-protein ligase PPP1R11 OS=Homo sapiens OX=9606 GN=PPP1R11 PE=1 SV=1	0	8.616	19	2	6	2	1	126	13.9	7.01	113	2	0				132.6	188.5			131.8
Q9Y508	E3 ubiquitin-protein ligase RNF114 OS=Homo sapiens OX=9606 GN=RNF114 PE=1 SV=1	0	8.752	12	3	14	3	1	228	25.7	7.25	30	3	0	106.1	61	167.2	115.2		116.6		86.2	107.6		90.7	108.2	145	130.8	133.7	66.4	84.4	122.5	87.9	123.7	100	81.2	75.7	77.1	73.6	66.2	86.7	45.5	66.4	73.6	100	138.2	229.2	172.8	154.3
Q5XPI4	E3 ubiquitin-protein ligase RNF123 OS=Homo sapiens OX=9606 GN=RNF123 PE=1 SV=1	0	9.875	2	4	17	3	1	1314	148.4	6.74	123	4	0		138.5	111.1	142.4		123.2	113.2	94.5	129.6	79.2	94.4											87	76.6	79.7	116.9	78	72.8	106.1	87.9	104.4	100	76.8	62.7	57.9	43.6
Q96K19	E3 ubiquitin-protein ligase RNF170 OS=Homo sapiens OX=9606 GN=RNF170 PE=1 SV=2	0	11.142	9	2	13	2	1	258	29.8	5.58	408	2	0		88.5	82.4																			107.7	96.7	102.3	107.1	97.2	87.9	107	77	108	100	97.8	121.7	106.1	108.9
Q63HN8	E3 ubiquitin-protein ligase RNF213 OS=Homo sapiens OX=9606 GN=RNF213 PE=1 SV=3	0	63.542	5	21	65	21	1	5207	591	6.48	629	21	0	58.5	81	126.5	112.3	103.1	97.6	69.1	102.4	95.7	105.6	72.9	148.9	120.6	87.5	149.2	132.3	91.9	87.7	100.9	87.2	100	82.2	84.6	111.1	95.3	86.7	87.8	86.7	94.8	111.2	100	99.2	91.2	140	99.4
Q96EP0	E3 ubiquitin-protein ligase RNF31 OS=Homo sapiens OX=9606 GN=RNF31 PE=1 SV=1	0	34.684	10	9	32	9	1	1072	119.6	6.57	622	9	0	152.9	90	117.9	97.2	108	98.2	104.6	100.8	128.5	111.1	56.7	120.1	151.5	148.4	141.4	211.3	149.7	141.5	147.8	127.3	100	103.8	87.6	90.6	110.3	98.3	105.9	108.4	87.1	96	100	171.1	156.9	166.4	137.3
Q969K3	E3 ubiquitin-protein ligase RNF34 OS=Homo sapiens OX=9606 GN=RNF34 PE=1 SV=1	0.001	6.179	6	2	5	2	1	372	41.6	4.96	127	2	0
Q6Q0C0	E3 ubiquitin-protein ligase TRAF7 OS=Homo sapiens OX=9606 GN=TRAF7 PE=1 SV=1	0.001	6.029	4	3	6	3	1	670	74.6	7.15	41	3	0		126.7			51	100.8			113	80												92	94.9	111.9	91.9	69.5	104.4	109.7	91.8	100.8	100
P19474	E3 ubiquitin-protein ligase TRIM21 OS=Homo sapiens OX=9606 GN=TRIM21 PE=1 SV=1	0	52.738	34	15	85	15	1	475	54.1	6.38	1589	15	0	119.4	119.9	120	111.9	67.4	89.7	108.7	108.6	117.9	107.8	70	142.5	138.8	146.5	114	124	75.5	95.7	78.2	90.3	100	148	127.3	130.3	133	135.1	121.7	109.6	127.6	109.3	100	83.3	126.7	142.9	137.1
Q9C037	E3 ubiquitin-protein ligase TRIM4 OS=Homo sapiens OX=9606 GN=TRIM4 PE=1 SV=2	0	18.843	11	5	19	5	1	500	57.4	8.1	283	5	0	154.9	90.8	89.5	100.1	117.8		118.3	98.5	101.3	125.2		160	135.2	133.4	131.2	117.8	85.9	93.8	108.9	111.4	100	141.5	128.8	140.5	109.6	186.2	174.6	72.9	114.6	126.4	100	115.7	115.1	115.4	89.9
Q9BRZ2	E3 ubiquitin-protein ligase TRIM56 OS=Homo sapiens OX=9606 GN=TRIM56 PE=1 SV=3	0	19.937	11	5	30	5	1	755	81.4	7.74	396	5	0		106	103	86.6	57.2		102.4	74.2		93.9	101.6											77.2	78	94.6	76.5	85.4	93.4	117.9	93.2	130	100	88	86.9	78	80.2
Q8NG06	E3 ubiquitin-protein ligase TRIM58 OS=Homo sapiens OX=9606 GN=TRIM58 PE=2 SV=2	0	136.159	52	26	248	26	1	486	54.7	6.19	4965	26	0	94.6	98.1	54.2	120.6	49.8	115	137.9	108.1	117	99.1	111.3	121.2	90.3	105.7	125.6	89.9	81.4	118.5	87.2	120.2	100	128.2	131.6	95.6	128.4	142.2	96.5	102.8	121.1	126.1	100	128.1	99.9	139.4	103.9
Q8IWV7	E3 ubiquitin-protein ligase UBR1 OS=Homo sapiens OX=9606 GN=UBR1 PE=1 SV=1	0	44.438	9	12	56	12	1	1749	200.1	6.01	841	12	0	41.1	90.5	77.8	97.5	82.1	118.2	111.8	113.3	117.1	106.1	120.6	80.4	76.5	67.6	86.6	78.7	97.4	95.2	106	95.1	100	113.5	104.1	112.5	121.7	100	108.3	109.6	122.5	116.7	100	132.5	82.3	87	95.1
Q8IWV8	E3 ubiquitin-protein ligase UBR2 OS=Homo sapiens OX=9606 GN=UBR2 PE=1 SV=1	0	10.665	2	3	8	3	1	1755	200.4	6.24	106	3	0								120.9
Q5T4S7	E3 ubiquitin-protein ligase UBR4 OS=Homo sapiens OX=9606 GN=UBR4 PE=1 SV=1	0	327.533	18	78	442	77	1	5183	573.5	6.04	8225	78	1	64.9	108	85.9	96.1	88.3	99.9	104	97.8	102.3	103.1	95.5	80.8	82.8	81.6	91.5	94.1	91.7	94.8	99	103.9	100	106.8	98.9	100.9	116.5	109.7	96.8	100	105.2	111.5	100	102.5	96	107.9	99.2
Q86UK7	E3 ubiquitin-protein ligase ZNF598 OS=Homo sapiens OX=9606 GN=ZNF598 PE=1 SV=1	0	14.009	4	3	19	3	1	904	98.6	8.4	395	3	0		89.8		114	98.6	97.1	113.5	103.5	122.2	99.6												119.7	94	113.4	111.2	126.9	117.6	105.1	146.3	153.8	100
Q8NHG8	E3 ubiquitin-protein ligase ZNRF2 OS=Homo sapiens OX=9606 GN=ZNRF2 PE=1 SV=1	0	22.557	28	4	24	4	1	242	24.1	7.09	513	4	0				80.4	76.3	94.1	83.9	90.8	93.2	87.7	81.2
O94874	E3 UFM1-protein ligase 1 OS=Homo sapiens OX=9606 GN=UFL1 PE=1 SV=2	0	111.238	38	28	148	28	1	794	89.5	6.79	2522	28	0	110.1	99.3	99.6	102.8	98.2	109	99.2	99.3	84.1	116.1	97.8	105	97.8	111.3	104.1	104.6	103.4	95.7	111.6	102.7	100	117.4	122.3	124.3	110.9	124	122.6	121.7	114.5	112.1	100	102.4	107.5	98.1	100.8
Q07108	Early activation antigen CD69 OS=Homo sapiens OX=9606 GN=CD69 PE=1 SV=1	0	20.016	25	5	32	5	1	199	22.5	6.61	563	5	0	45.3	103	92.6	98	100.9	109.5	104.4	102.7	86.5	73.7	99.3	87.6	94	86.6	104.8	103	87.1	113.5	108.6	124.5	100	93.6	82.1	96.3	101.2	94.3	95.9	93.1	123.3	115.2	100	70.9	91.8	74.4	118.2
Q15075	Early endosome antigen 1 OS=Homo sapiens OX=9606 GN=EEA1 PE=1 SV=2	0	152.988	32	41	191	41	1	1411	162.4	5.68	2611	41	0	100.2	96.2	94.1	99.5	88.2	90.9	94.4	98.8	92.5	97.6	99.1	116.3	112.9	132.6	110.3	112.7	109.3	98.9	107.5	110.9	100	109	118.7	116.5	101.8	124.1	120.8	105.5	110.3	109.7	100	90	96.4	110	108.1
Q53HC9	EARP-interacting protein OS=Homo sapiens OX=9606 GN=EIPR1 PE=1 SV=2	0	26.909	27	8	20	8	1	387	43.6	5.06	236	8	0	103.9	83.5	77.4	93.6	113.9	108.4	98.9	105.1			111.2	95.8	89.9	105.5	93.7	86.2	79.8	100.7	91.1	97.6	100	121.7	105.4	108.6	124.5	94.7	124.8	80.9	92.2	93.3	100	392.6	120.7	151.3	131
O95834	Echinoderm microtubule-associated protein-like 2 OS=Homo sapiens OX=9606 GN=EML2 PE=1 SV=1	0	104.349	34	18	217	17	1	649	70.6	6.32	5512	18	1	64.1	88.7	98.5	114.4	183.1	90.2	89.5	87.4	98.2	93.4	101.8	111.1	106.8	100.4	108.3	117.5	88.2	100.3	94.1	98.1	100	104	91.4	108.1	107.7	96.7	101	93.1	110.3	109.4	100	75.6	73.9	108.3	113.2
Q32P44	Echinoderm microtubule-associated protein-like 3 OS=Homo sapiens OX=9606 GN=EML3 PE=1 SV=1	0	87.326	31	23	139	23	1	896	95.1	7.12	3138	23	0	97.6	92.5	99.9	114.7	98	91.4	70.4	98.7	96.5	78.8	84.8	105.1	102	98.6	99	100.9	95.4	99.4	91.8	102.1	100	97.2	82.5	93	89.7	87.2	92.3	97.1	94.4	106.9	100	84.4	86.3	80.4	92.9
Q9HC35	Echinoderm microtubule-associated protein-like 4 OS=Homo sapiens OX=9606 GN=EML4 PE=1 SV=3	0	103.706	33	26	160	26	1	981	108.8	6.4	2413	26	0	139.9	90.2	55.9	103	86.9	95.1	90.9	73.5	87.2	98.2	99	117	103.1	127.9	118	112.7	78.8	81.2	87.8	85.1	100	131.4	128.8	108.9	115.8	138.6	126.1	93.1	118.2	110.1	100	101.9	122.2	121.6	132.5
Q9BSW2	EF-hand calcium-binding domain-containing protein 4B OS=Homo sapiens OX=9606 GN=CRACR2A PE=1 SV=1	0	12.325	10	3	16	3	1	395	45.6	5.01	297	3	0		166.5			87.3	151.6																76.7	110.9	150.7	103.7	96.6	91.2	150.2	98.4	88.2	100
Q5NDL2	EGF domain-specific O-linked N-acetylglucosamine transferase OS=Homo sapiens OX=9606 GN=EOGT PE=1 SV=1	0	20.982	14	7	22	7	1	527	62	7.05	210	7	0		141.7	135.7	100.2	71.1	106.4	122.3	129.9		106	91.7											48.1	39.1	77.3	69.6	55.4	54.7	134.9	94.2	130	100	60	80.6	88.2	82.7
Q12805	EGF-containing fibulin-like extracellular matrix protein 1 OS=Homo sapiens OX=9606 GN=EFEMP1 PE=1 SV=2	0	59.92	29	12	67	12	1	493	54.6	5.07	1703	12	0	138.9	70.7	112	156.5	96.6	87.8	79.1	94.1	235.7	87.3	102.7	147.8	111.4	154.3	108.6	98.8	93.4	147.6	98.5	98.6	100	108.7	99.5	85.1	97.5	89.6	80.4	84.7	98	93.6	100	57.1	112.1	104.6	82.7
Q8NDI1	EH domain-binding protein 1 OS=Homo sapiens OX=9606 GN=EHBP1 PE=1 SV=3	0	16.645	6	6	19	4	1	1231	139.9	5.35	156	6	0					124		135.4	130.9		114.1
Q8N3D4	EH domain-binding protein 1-like protein 1 OS=Homo sapiens OX=9606 GN=EHBP1L1 PE=1 SV=2	0	174.317	35	33	209	31	1	1523	161.8	4.83	5230	33	2	90.2	117.3	101.6	110.7	86	119.1	88.6	123.2	122.2	87.1	97.9	85.1	77.2	95.8	98.5	86.6	95.8	91.7	93.8	95.3	100	88.6	89.7	86.4	97.1	101.8	76.9	114.7	111.6	117.1	100	144.4	117.5	108.8	110.3
Q9H4M9	EH domain-containing protein 1 OS=Homo sapiens OX=9606 GN=EHD1 PE=1 SV=2	0	307.895	81	48	611	30	1	534	60.6	6.83	12885	48	18	82	90	102.1	94.5	105.6	101.4	110.7	109.7	103.8	84.4	81.2	94.4	98.9	75.2	93.2	86.3	106.7	94	94.5	91.7	100	82.6	96.7	79.3	83.8	92.5	89.3	93.4	99.5	97.9	100	105.5	115.3	111.8	92.5
Q9NZN3	EH domain-containing protein 3 OS=Homo sapiens OX=9606 GN=EHD3 PE=1 SV=2	0	344.765	71	46	701	26	1	535	60.8	6.57	15467	46	3	86.8	90.5	112.6	100.2	86.9	97	122.4	95.8	121.1	58.8	89.4	117.8	107.5	90.5	115.7	103.3	97.1	103.6	93.5	98.2	100	68.2	105.3	85.8	70	98.8	90.1	98.4	105.9	98.4	100	97.4	101.5	94.8	111.5
Q9H223	EH domain-containing protein 4 OS=Homo sapiens OX=9606 GN=EHD4 PE=1 SV=1	0	122.889	43	22	191	17	1	541	61.1	6.76	4063	22	0	91.7	107.8	98.1	98.6	98.5	95	93.1	59.9	95.4	84.8	100.7	98.1	93	116.4	101.8	98.4	86.7	110.7	87.5	110.5	100	80.3	102.4	93	90.9	108.5	95.2	110	121.1	125.8	100	98.5	122.6	123.3	128.4
Q92616	eIF-2-alpha kinase activator GCN1 OS=Homo sapiens OX=9606 GN=GCN1 PE=1 SV=6	0	26.778	4	8	29	8	1	2671	292.6	7.47	256	8	0		125.3	86	99.4	83.7	126.3	71.3	92.1	99.9		144.8											94.3	112.9	123.1	106.3	124.2	127.8	108.5	106.8	126	100	120.2	91.3	117	77.7
Q96S44	EKC/KEOPS complex subunit TP53RK OS=Homo sapiens OX=9606 GN=TP53RK PE=1 SV=2	0.002	5.866	12	2	4	2	1	253	28.1	9.54	78	2	0				129
Q15717	ELAV-like protein 1 OS=Homo sapiens OX=9606 GN=ELAVL1 PE=1 SV=2	0	41.909	35	11	52	11	1	326	36.1	9.17	723	11	0	79.5	110.5	112.6	98	81.1	103.5	103.2	98.9	93.9	85.6	121.2	76.3	76.1	98.4	81.4	81.6	88.8	84.9	94.8	114	100	93.2	86.1	100.4	109.7	92.6	103.5	93.3	104.4	132.1	100	110.8	73.2	98.5	91.2
P13804	Electron transfer flavoprotein subunit alpha, mitochondrial OS=Homo sapiens OX=9606 GN=ETFA PE=1 SV=1	0	117.949	63	15	185	15	1	333	35.1	8.38	5041	15	0	100.5	91.9	93.9	106.5	88.5	97.6	88.6	108.9	103.1	103	87.8	113.3	106.5	117.2	106	106.7	85.4	90.1	88.1	86.7	100	110.9	131.3	108.2	106	122	104.5	98.4	94.5	92	100	80	102.3	107.4	102.3
P38117	Electron transfer flavoprotein subunit beta OS=Homo sapiens OX=9606 GN=ETFB PE=1 SV=3	0	86.868	64	16	225	16	1	255	27.8	8.1	4236	16	0	93.6	96.9	86.9	112.5	99.2	106.7	89.7	105.9	105.8	117.6	87	127.7	111.8	128.1	116.9	109	99.8	87.4	98.5	87.8	100	115.6	138.2	110.8	104.2	135.2	122.3	98	91.3	89.6	100	140.3	144.7	143.5	105.9
Q16134	Electron transfer flavoprotein-ubiquinone oxidoreductase, mitochondrial OS=Homo sapiens OX=9606 GN=ETFDH PE=1 SV=2	0	9.997	5	3	17	3	1	617	68.5	7.55	308	3	0				95.5	101.3	124.7	147.7	95.2	98.6	81.5	98.4
Q8IUD2	ELKS/Rab6-interacting/CAST family member 1 OS=Homo sapiens OX=9606 GN=ERC1 PE=1 SV=1	0	71.364	20	19	63	17	1	1116	128	5.97	938	19	2	98.9	104.3	81.7	125.3	108.4	91	77.2	95.7	100.1	101.1	91.6	102.5	94.1	137.7	109.4	116.1	100.8	132.1	88.9	113.4	100	118.7	92.6	148.1	118.2	107.9	97.1	120.7	138.9	120.7	100	66.4	91.6	112.1	114.1
Q8IZ81	ELMO domain-containing protein 2 OS=Homo sapiens OX=9606 GN=ELMOD2 PE=1 SV=1	0	11.771	15	3	8	3	1	293	34.9	8.05	114	3	0			45.7		74.8	78.9		121.4																								69.8	95.8	64.2	89.7
P68104	Elongation factor 1-alpha 1 OS=Homo sapiens OX=9606 GN=EEF1A1 PE=1 SV=1	0	158.493	59	27	378	27	1	462	50.1	9.01	6143	27	0	76.5	167.7	199.9	70.2	57	163.8	111.5	83	70.9	71.1	131	53.5	52.5	73.7	126	78.3	85.6	87.9	149.9	235	100	60.8	54.2	72.9	116.3	85.8	69.9	74.5	85.1	177.5	100	117.4	74.2	86.8	53.6
P24534	Elongation factor 1-beta OS=Homo sapiens OX=9606 GN=EEF1B2 PE=1 SV=3	0	65.64	56	13	139	11	1	225	24.7	4.67	2254	13	0	116.4	104.2	113.9	108	100.5	97.3	113.7	99.1	109.2	102.7	87.6	90.7	100.4	115.6	90.3	97.2	104	94.2	93.7	93.1	100	101	94.5	89.1	101.6	89.3	81.5	105.5	108.7	108.2	100	82.3	95.5	116.5	100.8
P29692	Elongation factor 1-delta OS=Homo sapiens OX=9606 GN=EEF1D PE=1 SV=5	0	94.733	68	16	221	14	1	281	31.1	5.01	6268	16	2	105.5	123	106.2	102.9	94.9	110.4	117.1	114.5	98.5	95.9	89.2	109.8	114.1	127.5	123.4	109.9	96.2	89	109	97.9	100	99.7	100.6	98.6	105.7	106.6	95.7	109.2	101	115.7	100	115	122.4	138.2	101.9
P26641	Elongation factor 1-gamma OS=Homo sapiens OX=9606 GN=EEF1G PE=1 SV=3	0	132.002	46	27	367	27	1	437	50.1	6.67	5241	27	0	87.7	101.9	102.6	102.5	108	93.4	102.2	103.5	103.7	99.8	90.5	92.8	101.8	112.2	98.5	101.4	101.5	96	99.4	98.5	100	102	104.2	94	103	104.5	93.6	100.1	106.1	108.2	100	94.1	101.8	125.6	103.6
P13639	Elongation factor 2 OS=Homo sapiens OX=9606 GN=EEF2 PE=1 SV=4	0	133.7	37	33	246	33	1	858	95.3	6.83	3714	33	0	75.3	191	185	103.2	58.6	161.7	118.9	77.4	77.6	89.6	170.6	62.2	76.7	90	152.2	103.6	76.8	95.9	154.7	264.8	100	71.5	70.8	85	111.6	113.5	82.5	86.5	94.5	154	100	145.5	87.4	101.4	41.7
Q96RP9	Elongation factor G, mitochondrial OS=Homo sapiens OX=9606 GN=GFM1 PE=1 SV=2	0.001	6.648	3	2	11	2	1	751	83.4	7.01	172	2	0		99	87.3		100.8	67.9	57.2		68.1	103.6	89.7											129.8	141.1	137.8	128.6	152.8	123.2	105.4	132.9	101.4	100	89.6	111.7	154.9	101.5
P43897	Elongation factor Ts, mitochondrial OS=Homo sapiens OX=9606 GN=TSFM PE=1 SV=2	0	18.031	15	5	28	5	1	325	35.4	8.38	161	5	0				148.7	101.8	90	84.1	133.8	42	110.9	97.8
P49411	Elongation factor Tu, mitochondrial OS=Homo sapiens OX=9606 GN=TUFM PE=1 SV=2	0	164.746	68	28	262	28	1	452	49.5	7.61	6192	28	0	114.6	92.8	104	103.1	102.3	103.5	90.5	112.1	97.9	102.5	89	117.6	99	103.7	110.2	98.8	93.3	87.7	90	85.1	100	100.3	116.1	106.9	102.2	114.4	114.2	96.8	93.7	92.2	100	92	97.5	93.1	96.3
Q7Z2Z2	Elongation factor-like GTPase 1 OS=Homo sapiens OX=9606 GN=EFL1 PE=1 SV=2	0	35.634	11	10	32	10	1	1120	125.4	5.91	156	10	0	242	132.1	90.6	97.9	152.7	92.6	96.3	93.8	101.3	85.4	93.3	137.9	113	139.5	132.3	132.6	88.3	105	96	97.7	100	118.7	112.9	120.8	106	134.8	120.5	119.4	100.8	116.8	100	108.4	111.6	106.2	109.6
A1L3X0	Elongation of very long chain fatty acids protein 7 OS=Homo sapiens OX=9606 GN=ELOVL7 PE=1 SV=1	0.001	6.233	6	2	14	2	1	281	33.3	9.26	117	2	0	8.2	108.3	232.5	88.7	28.8	121.6	215.8	169.9	170	148.4		14.4	25.6	10.3	27.3	22.1	94.4	92.3	54.5	118.8	100	24	16.6	27.3	38.7	17.2	19.1	58.8	51.8	50.9	100	54.4	15	14.9	18.8
Q6IA86	Elongator complex protein 2 OS=Homo sapiens OX=9606 GN=ELP2 PE=1 SV=2	0.001	7.119	4	2	4	2	1	826	92.4	5.96	55	2	0				186.6				151.3			111.4
Q15370	Elongin-B OS=Homo sapiens OX=9606 GN=ELOB PE=1 SV=1	0	42.274	53	9	97	9	1	118	13.1	4.88	1808	9	0	43.2	98.8	92.2	111.4	77.1	113	119.7	104.1	102.2	99.1	98.2	85.8	90.3	97	96.9	103.5	105.1	107.5	102.7	110	100	88.8	73.8	94	105.6	79.2	76.7	102.9	105.5	111.8	100	45	79.6	88.8	112.5
Q15369	Elongin-C OS=Homo sapiens OX=9606 GN=ELOC PE=1 SV=1	0	44.58	66	6	71	6	1	112	12.5	4.78	1719	6	0	73.7	70.3	70.8	80.1	92.9	77.9	63.6	74.4	71.7	72.8	79.2	84.7	80.6	83.5	81.9	93.9	75.4	78.9	79.7	86.3	100	70.6	71.3	72.6	71.3	79.5	74.4	69.6	68.4	75.2	100	112.2	77.5	86.6	76.2
P50402	Emerin OS=Homo sapiens OX=9606 GN=EMD PE=1 SV=1	0	87.938	57	16	182	16	1	254	29	5.5	3587	16	0	77.1	105	87	90.4	75.1	90.9	99.2	103.7	94.4	97.1	96.3	92.7	106.4	97.4	99.4	101.8	101.6	107.4	101.4	113.1	100	103.3	101	92.7	107.9	94.1	84.4	107.7	116	121	100	101.4	87.3	97.1	103.8
Q9Y6C2	EMILIN-1 OS=Homo sapiens OX=9606 GN=EMILIN1 PE=1 SV=3	0	267.741	46	42	571	42	1	1016	106.6	5.17	14662	42	0	46	93.4	94.5	95.6	75.3	112.3	97	108.6	101.4	79.8	77.5	63.3	70.2	68.7	69.7	71.7	96.7	94.5	90.4	92.6	100	79.1	75.5	94.5	83.5	80.5	92.9	95.8	89.8	94.4	100	80.9	73.3	76.1	90.3
Q9UI08	Ena/VASP-like protein OS=Homo sapiens OX=9606 GN=EVL PE=1 SV=2	0	33.736	24	9	42	9	1	416	44.6	8.84	1196	9	0	151.9		54.7	85.6	87.2	38	99	164.3	101.3	89.1		196.1	164.1	171	227.4	165.6	71.9	61.5	78.9	57.8	100											46.1	93.9	72.3	72.3
P17813	Endoglin OS=Homo sapiens OX=9606 GN=ENG PE=1 SV=2	0.001	5.462	3	2	5	2	1	658	70.5	6.61	90	2	0				84.7	133.6	65.2		105.9
O94919	Endonuclease domain-containing 1 protein OS=Homo sapiens OX=9606 GN=ENDOD1 PE=1 SV=2	0	132.614	44	18	333	18	1	500	55	5.71	9780	18	0	90.8	119.9	94.1	102.2	105.9	105.1	111.6	98.6	90.6	90.4	95.5	95.9	95.1	96.1	97.7	100.5	117.7	100.8	116.4	98.8	100	93.7	79.1	114.5	102.8	80.3	104.3	118.3	111.1	116.4	100	91.2	116.1	101.5	88.7
Q99961	Endophilin-A2 OS=Homo sapiens OX=9606 GN=SH3GL1 PE=1 SV=1	0	104.506	63	27	218	27	1	368	41.5	5.43	2751	27	0	132.5	97	113.8	94.9	109.9	118.2	102.4	92.1	87.2	109.2	95.1	105.2	104	132.9	105	107.1	102.5	101.3	109.6	104.1	100	110.8	110.4	99.9	113.9	108.4	106.9	98.4	90.8	96.8	100	77.3	91.4	109.3	85.5
Q9Y371	Endophilin-B1 OS=Homo sapiens OX=9606 GN=SH3GLB1 PE=1 SV=1	0	49.196	37	14	135	13	1	365	40.8	6.04	1917	14	1	101.8	105.7	87.8	95.4	81.4	96.2	94.1	100.1	93.7	98.1	106.1	116	116.4	140.1	115.5	119.7	89.5	89.4	93.5	97.3	100	109.3	108.5	109.4	110.7	117.9	108.8	108	100.8	101.8	100	121.2	116.2	102.9	103.4
Q9NR46	Endophilin-B2 OS=Homo sapiens OX=9606 GN=SH3GLB2 PE=1 SV=1	0	46.051	38	14	129	13	1	395	43.9	5.99	1701	14	0	104.8	89.8	104	97.1	93.2	95	110.8	99	106.7	106.5	86.9	112.3	106.4	108	106.7	102.6	103.1	97.3	100	106.3	100	99.7	94.3	104.5	109.9	92.1	94.2	92.1	106.5	114	100	74.5	107.6	87.9	111.8
Q9NZ08	Endoplasmic reticulum aminopeptidase 1 OS=Homo sapiens OX=9606 GN=ERAP1 PE=1 SV=3	0	151.988	37	32	268	32	1	941	107.2	6.46	4857	32	0	55.5	102.6	64.2	56.7	86.8	78.6	64.9	107.1	85.6	126.5	140.1	119.8	109.8	68.8	133.8	120.4	63.1	64.4	63.5	65.4	100	58.2	70.1	150	63.5	67.9	123.4	99.1	62.3	60.1	100	62.4	156.4	108.8	125.5
P11021	Endoplasmic reticulum chaperone BiP OS=Homo sapiens OX=9606 GN=HSPA5 PE=1 SV=2	0	446.493	68	59	1143	56	1	654	72.3	5.16	23650	59	0	136.3	104.3	100.7	95.2	106.1	98.4	95.7	86.3	101.6	96.3	108.4	115	118.1	128.8	117.3	104.6	108.9	97.7	107.5	98.5	100	116.8	129.1	107.3	113.5	127.7	123.1	100.5	92.3	94.1	100	111.8	128.2	127.1	94.4
Q9C0E8	Endoplasmic reticulum junction formation protein lunapark OS=Homo sapiens OX=9606 GN=LNPK PE=1 SV=2	0	44.476	35	11	51	11	1	428	47.7	5.11	798	11	0	24.7	110.8	114.2	92.5	107.1	99.4	128.2	89.5	94.4	114.7	92.7	70	71.6	63	84.9	78.5	110.5	121.5	111.3	112.4	100	100	89.6	111.7	111.9	84	101.1	106.9	122.3	127.3	100	101.1	91.2	96	84.3
Q96DZ1	Endoplasmic reticulum lectin 1 OS=Homo sapiens OX=9606 GN=ERLEC1 PE=1 SV=1	0	14.131	10	4	10	4	1	483	54.8	6.28	143	4	0		125.6		107.4	102		206.1	109.4		86.8												123.5	87.3	88.7	136.9	106	124.4	110.4	98.8	146.5	100
Q7Z2K6	Endoplasmic reticulum metallopeptidase 1 OS=Homo sapiens OX=9606 GN=ERMP1 PE=1 SV=2	0	32.261	9	7	33	7	1	904	100.2	7.52	634	7	0		66.5	99.9	91	143	84.9	93.9	97.1	132.2	99.9												120.2	118	89.4	68.3	143.3	108	42.9	50.1	66.2	100	47.5	74.9	66.2	101.1
P30040	Endoplasmic reticulum resident protein 29 OS=Homo sapiens OX=9606 GN=ERP29 PE=1 SV=4	0	101.904	55	17	196	17	1	261	29	7.31	3625	17	0	95.7	98	75.8	95.2	108.8	105	91.2	88.5	85.2	107.8	94.8	111.3	110.2	114.4	107.4	105.5	93.5	97.6	94.7	95.5	100	116.4	130.2	112.1	107.1	119.8	134.1	99.1	89.8	85.9	100	156.4	158.7	145.4	94.8
Q9BS26	Endoplasmic reticulum resident protein 44 OS=Homo sapiens OX=9606 GN=ERP44 PE=1 SV=1	0	110.817	59	21	236	20	1	406	46.9	5.26	3966	21	0	54.4	110.5	160.5	90.2	68.6	112.2	121.7	113.5	118	108.5	78.4	72.1	87	79.8	82.8	86.3	109.3	101.5	101.7	115.2	100	96.5	83	101.4	106	87.4	90.3	108.5	105.5	116.8	100	55.5	79.3	78.4	81.5
Q969X5	Endoplasmic reticulum-Golgi intermediate compartment protein 1 OS=Homo sapiens OX=9606 GN=ERGIC1 PE=1 SV=1	0	33.274	33	8	50	8	1	290	32.6	7.06	1449	8	0	22.3	96.1	55.5	104.6	77.8	93.7	98.4	104	91.9	97.7	72.7	66.9	84.2	67.3	77.1	78.9	86.9	98.4	82.9	102.5	100	88.4	48.5	70.5	110	52.2	55.3	107	111.1	117.7	100	25.9	71.1	66.1	82.4
Q9Y282	Endoplasmic reticulum-Golgi intermediate compartment protein 3 OS=Homo sapiens OX=9606 GN=ERGIC3 PE=1 SV=1	0.002	5.218	4	2	13	2	1	383	43.2	6.06	194	2	0	34.5	154.4	115.5	126.5	113.2	103.3	80.1	94	94.7		118.8	91.8	114.5	103.2	136.5	115.5	166.3	106.1	159.3	157.3	100	198.8	112.8	182.2	132.6	154.1	121.9	162.8	142.9	205.1	100	90.5	119.4	118.5	80.6
P14625	Endoplasmin OS=Homo sapiens OX=9606 GN=HSP90B1 PE=1 SV=1	0	420.635	72	68	1055	66	1	803	92.4	4.84	18152	68	2	118	110.5	100.6	101.1	101	110	100.8	93.2	97.2	112.1	98.8	101.3	101	108.1	106.4	98.3	95.8	91.1	91.8	93.7	100	107.4	117.8	113.8	101.8	114.7	119.5	103.5	94.8	88.4	100	120.7	110	116.8	83.2
Q9UPY3	Endoribonuclease Dicer OS=Homo sapiens OX=9606 GN=DICER1 PE=1 SV=3	0	14.382	3	5	28	4	1	1922	218.5	5.68	447	5	0		167	123.6	106.9	132.9	94	87.2	107.6	138.8	68.2	86.1											67	99	111.2	130.1	87.2	86.9	193.3	142	153.2	100	175.8	94.9	75.6	101.1
Q53H82	Endoribonuclease LACTB2 OS=Homo sapiens OX=9606 GN=LACTB2 PE=1 SV=2	0	38.012	35	8	57	8	1	288	32.8	6.8	992	8	0	106	109.2	104.4	93.6	89.1	103	103.3	115.2	88.8	110	106.8	105.4	100.7	94.7	96.1	104.1	86.2	101.7	96.3	101	100	110	74.5	109.5	107.6	76.8	85.1	88.8	110.9	114.2	100	98.1	74.3	71.9	82.4
Q96AP7	Endothelial cell-selective adhesion molecule OS=Homo sapiens OX=9606 GN=ESAM PE=1 SV=1	0	69.557	37	12	164	12	1	390	41.2	9.32	2887	12	0	44.3	122.1	128.9	99.6	86	95.9	108.6	92.5	93.5	88.9	113.9	94	100.8	69.7	105.3	104.3	94	108.3	97.2	133.2	100	88.5	85.9	96	107.1	91.9	90.4	98.2	96.8	107.3	100	82.1	89	78.1	75
O60869	Endothelial differentiation-related factor 1 OS=Homo sapiens OX=9606 GN=EDF1 PE=1 SV=1	0	17.406	34	5	42	5	1	148	16.4	9.95	334	5	0	165.5	132.9	109.9	105.6	97.8	126.6	104.8	86	77	91.2	118.2	112.7	103.6	115.9	150.8	106.4	88.6	71.5	109.2	111.9	100	124.9	148.5	140.3	136.2	179.1	151.5	105.4	87.6	120.2	100	121.9	111.1	110.7	88.5
P42892	Endothelin-converting enzyme 1 OS=Homo sapiens OX=9606 GN=ECE1 PE=1 SV=2	0	96.554	40	27	205	27	1	770	87.1	5.88	2850	27	0	72.5	102.5	111.9	78.1	84.7	130.3	104.5	97.7	110	80.3	97.8	78.1	93.2	87.5	88.8	108.8	111.9	89.8	121.1	110	100	79.3	96.4	98.1	91.7	110.3	101.2	91.6	77.1	94.6	100	94.8	93.4	74.4	78.6
Q92556	Engulfment and cell motility protein 1 OS=Homo sapiens OX=9606 GN=ELMO1 PE=1 SV=2	0	62.421	21	16	126	13	1	727	83.8	6.28	2176	16	3	80	107.9	98.3	92	106.6	96.3	111.7	114.4	109.2	113.4	94.7	90.5	100	113	103.1	103.7	99.2	87.6	101.7	88.4	100	113.5	116	129.3	111.8	121.4	121	101.9	91.1	95.2	100	77.7	104.2	114.4	117.6
Q96JJ3	Engulfment and cell motility protein 2 OS=Homo sapiens OX=9606 GN=ELMO2 PE=1 SV=2	0	17.223	8	7	23	4	1	720	82.6	5.9	236	7	0				100.1	58.2	95.5	139.8	61
Q96F86	Enhancer of mRNA-decapping protein 3 OS=Homo sapiens OX=9606 GN=EDC3 PE=1 SV=1	0	13.763	8	4	33	4	1	508	56	7.11	243	4	0	72.5	105	99.2	67.9	62.9	102.2	100.8	99.9	94.2	102	77.3	103.3	121.4	120.3	106.5	96	117.9	95.6	120.7	119.5	100	94.6	91.8	124.5	86.8	92.2	101.8	111.2	118	119	100	66.7	80.4	96.9	78.6
Q6P2E9	Enhancer of mRNA-decapping protein 4 OS=Homo sapiens OX=9606 GN=EDC4 PE=1 SV=1	0	39.659	10	12	30	12	1	1401	151.6	5.86	283	12	0		109.4	107.3	106.1	104.6	95.3	117.5	149.3	141.7	129.6	88.1											93	59.6	116.1	104.7	65.8	66.1	106.6	102.9	110.9	100	122.4	115.3	95.5	105.4
Q9UHY7	Enolase-phosphatase E1 OS=Homo sapiens OX=9606 GN=ENOPH1 PE=1 SV=1	0	18.902	19	4	30	4	1	261	28.9	4.78	517	4	0	451.3	107.7	91.9	112.4	112.8	110.5	92.2	85.8	96.3	119.9	88.4	120.7	115.1	170.1	110.6	125.5	80.5	102.4	94.6	126.2	100	100.5	95	111.2	100.5	104.8	117.4	92	102.3	95.5	100	101.4	107.5	88.6	103.6
P42126	Enoyl-CoA delta isomerase 1, mitochondrial OS=Homo sapiens OX=9606 GN=ECI1 PE=1 SV=1	0	13.757	11	3	25	3	1	302	32.8	8.54	274	3	0			100.3	68.8	93.9	144.2	111.9	115.3	101.7	133.5	77.4																					91.6	111.5	113.1	104.6
O75521	Enoyl-CoA delta isomerase 2, mitochondrial OS=Homo sapiens OX=9606 GN=ECI2 PE=1 SV=4	0	19.189	17	5	24	5	1	394	43.6	9	210	5	0		77.4	109.5	99.4	111	96.6	87	109.7		98.6												89.3	96	127.5	91.7	100.2	72.1	90.3	147.4	92.2	100	100	115.9	130.3	104.8
P30084	Enoyl-CoA hydratase, mitochondrial OS=Homo sapiens OX=9606 GN=ECHS1 PE=1 SV=4	0	75.429	48	14	139	14	1	290	31.4	8.07	2307	14	0	78.4	98.6	91.3	108	73	100.6	101.9	105.4	103.2	124.9	84.5	95.4	84.7	101.8	100.5	87.8	97.8	92.3	88.8	88.9	100	95.7	86.8	92.3	99.3	89.1	84.8	102.2	91.5	92.1	100	84.5	100.2	106	101
P98172	Ephrin-B1 OS=Homo sapiens OX=9606 GN=EFNB1 PE=1 SV=1	0	58.777	54	12	98	12	1	346	38	8.94	2455	12	0	96.8	115.7	98.5	93.8	63.6	85.2	110.3	119.7	112.9	108.2	98.4	105.3	89.6	100.8	101.9	89.7	110.3	127.8	101.7	118.8	100	100	100.6	89.4	113.5	91.5	78	130.9	98.7	102.9	100	69.4	57.4	80.6	118.4
P42566	Epidermal growth factor receptor substrate 15 OS=Homo sapiens OX=9606 GN=EPS15 PE=1 SV=2	0	204.585	45	40	342	40	1	896	98.6	4.64	6477	40	0	61.6	115.4	116.1	99.7	94.8	110.7	117.1	101.2	102.9	98.8	107.4	78.9	81.9	79.7	84.1	89.1	93.5	107.6	97.5	117.3	100	93.5	80.8	100.2	102	87.9	90.3	110.7	109.1	121	100	67	80.6	89.7	93.7
Q9UBC2	Epidermal growth factor receptor substrate 15-like 1 OS=Homo sapiens OX=9606 GN=EPS15L1 PE=1 SV=1	0	208.587	61	44	294	44	1	864	94.2	5.11	4864	44	0	95.3	101.4	82.6	97.6	85.5	108.4	105.2	100	97	100.8	105.9	100	106.8	111.3	107.9	111.3	107.8	94.3	110.5	103.3	100	104.5	93.6	105.8	116.4	100.7	96.6	106	107.9	115.2	100	124.8	122.6	112.2	116.5
Q9UHF1	Epidermal growth factor-like protein 7 OS=Homo sapiens OX=9606 GN=EGFL7 PE=1 SV=3	0.005	4.028	6	2	5	2	1	273	29.6	8.16	47	2	0				110.1	118.2			54.1			92.9
Q9NRG7	Epimerase family protein SDR39U1 OS=Homo sapiens OX=9606 GN=SDR39U1 PE=1 SV=2	0.003	5.007	5	2	5	2	1	319	34.7	9.77	37	2	0	50.8	61.8			132.5	142.6		95				59.5	64.8	74.5	68.7	70.2	59.4	74.6	69.2	78	100	80.3	52.1	72.1	65.5	47.6	66.2	61.6	57.7	65	100
Q7L775	EPM2A-interacting protein 1 OS=Homo sapiens OX=9606 GN=EPM2AIP1 PE=1 SV=1	0.006	3.843	4	2	2	2	1	607	70.3	6.11	0	2	0			68.8																													76.9	68	57.3	77.2
P07099	Epoxide hydrolase 1 OS=Homo sapiens OX=9606 GN=EPHX1 PE=1 SV=1	0	18.664	9	3	18	3	1	455	52.9	7.25	503	3	0			157.3	111.5	50.7	101.5	144.8	152.9	118.7	207.3																						51	95.2	84.5	92.9
Q9Y6I3	Epsin-1 OS=Homo sapiens OX=9606 GN=EPN1 PE=1 SV=2	0	24.747	9	4	34	4	1	576	60.3	4.83	957	4	0		90.4	72.2	89.1	82.3	87.1	85.1	113.1	90.5	101.7	80.4											89.3	74.1	97.6	102.6	89.7	89.4	92.4	105.2	95.6	100	57.9	80.4	75.5	99.3
Q8N766	ER membrane protein complex subunit 1 OS=Homo sapiens OX=9606 GN=EMC1 PE=1 SV=1	0	54.558	17	14	91	14	1	993	111.7	7.66	1289	14	0	68.1	116.5	87.5	90.8	94	98.8	91.7	91.7	106.5	107.5	102.9	106.9	88.7	92.5	121	97.7	77.3	96.9	90.7	106.3	100	99.5	105.9	113.3	114.7	109	107.9	103.6	122.9	112.7	100	91.5	102.4	90.3	100.2
Q5UCC4	ER membrane protein complex subunit 10 OS=Homo sapiens OX=9606 GN=EMC10 PE=1 SV=1	0	9.657	10	2	16	2	1	262	27.3	6.13	300	2	0	74.7	118.6	119	79.2		85.4	108.8	124.1	113.2	132.7	130.7	65.5	77	71.2	72.7	108.7	96.1	95.3	104.6	102.8	100	77.7	51.2	69.5	84.5	53.9	52.9	140.2	90.4	112.1	100	105	80.2	64.4	77.2
Q15006	ER membrane protein complex subunit 2 OS=Homo sapiens OX=9606 GN=EMC2 PE=1 SV=1	0	13.225	15	4	31	4	1	297	34.8	6.57	588	4	0	108				127.4	85.4	198.8	123.7	139.3	109.8	87.7	123.9	112.9	144.5	121.6	113.4	73.5	107	92.3	100.7	100
Q9P0I2	ER membrane protein complex subunit 3 OS=Homo sapiens OX=9606 GN=EMC3 PE=1 SV=3	0	15.088	31	5	13	5	1	261	29.9	6.81	115	5	0				74.8	69.6	93.3	102.7	116.7		101.5	79.9
Q5J8M3	ER membrane protein complex subunit 4 OS=Homo sapiens OX=9606 GN=EMC4 PE=1 SV=2	0	14.379	15	2	9	2	1	183	20.1	8.62	267	2	0					87.5						95.9
Q9BV81	ER membrane protein complex subunit 6 OS=Homo sapiens OX=9606 GN=EMC6 PE=1 SV=1	0.002	5.912	21	2	4	2	1	110	12	10.07	64	2	0	119.8				115.6	85.8		84.8				105.4	118	89.5	98.5	94	97.4	132.6	118.7	121.7	100
Q9NPA0	ER membrane protein complex subunit 7 OS=Homo sapiens OX=9606 GN=EMC7 PE=1 SV=1	0	12.485	22	3	24	3	1	242	26.5	9.25	156	3	0	68.8	95	105	102.3	100	89.5	94.6	106.9	83.6	109.1	87.3	90.9	92.8	102.9	97.6	99.3	80.5	82.9	78.2	83.1	100	116.7	106.5	118.7	116.5	124.8	120.7	99.5	113.3	115.7	100	86.3	120.3	118	116.7
O43402	ER membrane protein complex subunit 8 OS=Homo sapiens OX=9606 GN=EMC8 PE=1 SV=1	0	15.568	25	4	37	4	1	210	23.8	6.4	515	4	0	50.8	109.2	99.3	102.5	86.3	98.6	101	101.7	93.5	106.7	89.2	107.5	112.3	108.9	109.6	103.6	103	91	87.4	103.8	100	109.1	126.8	118.4	102.9	117.2	121.5	108.7	109.3	105	100	83.8	114.5	112.4	94.4
Q96RT1	Erbin OS=Homo sapiens OX=9606 GN=ERBIN PE=1 SV=2	0	109.808	19	24	208	23	1	1412	158.2	5.5	2775	24	1	51.7	110.2	96	101.4	83.9	104.3	101.6	113.2	107	108.7	101	87.1	98.9	97.2	94.4	97.8	97.9	101.8	92.7	105	100	94.7	92.8	96.1	97	96.5	93.6	113.9	111.5	108.6	100	64.7	84.7	81	112.4
O15083	ERC protein 2 OS=Homo sapiens OX=9606 GN=ERC2 PE=1 SV=3	0	12.254	4	4	14	2	1	957	110.5	6.99	314	4	0	23.5											67.6	61.1	46.2	59.8	65.6	116.3	108.3	90.6	114.2	100
O75477	Erlin-1 OS=Homo sapiens OX=9606 GN=ERLIN1 PE=1 SV=1	0	58.192	31	13	85	9	1	346	38.9	7.87	1502	13	4	86.8	91	106.2	94	76.8	93.5	87.4	91	102.5	85.4	100.5	83.2	91	91.5	90	92.6	125.4	92.7	107.4	91.3	100	124.7	132.1	122.4	118.4	124.2	128.1	94.2	118.4	115.4	100	89.2	105.2	99.8	99.8
O94905	Erlin-2 OS=Homo sapiens OX=9606 GN=ERLIN2 PE=1 SV=1	0	60.957	37	12	85	8	1	339	37.8	5.62	1799	12	0	133.9	124.8	94.1	102	100.5	85	79.8	87.3	83.5	112.5	109.7	107.9	110	113.7	110	91.6	88.4	125.2	101.1	112.9	100	115.9	102.3	115.6	119.2	107.1	99	118.8	122.2	113.1	100	136.7	120.2	115.7	85.4
Q86YB8	ERO1-like protein beta OS=Homo sapiens OX=9606 GN=ERO1B PE=1 SV=2	0	14.497	11	4	13	3	1	467	53.5	7.99	405	4	1			137.5	101.6	80.9	94.4	182.4		136.6	137	72.2																					160.1	156.2	130.1	67.5
P27105	Erythrocyte band 7 integral membrane protein OS=Homo sapiens OX=9606 GN=STOM PE=1 SV=3	0	190.404	71	20	706	20	1	288	31.7	7.88	15861	20	0	169.6	110.6	111.7	107	97.9	100.8	101.1	92.2	85	95.3	108.6	112.3	121.5	104.5	111.8	115.5	88.1	91.3	100.8	96.5	100	101	89.1	95.5	104.9	88.3	95.9	95.5	92.8	104.7	100	142	116.1	120.4	76.8
P30042	ES1 protein homolog, mitochondrial OS=Homo sapiens OX=9606 GN=C21orf33 PE=1 SV=3	0	57.595	59	11	130	11	1	268	28.2	8.27	1762	11	0	69.9	101.4	102.6	114.1	72.3	105.1	101.7	114.2	110.9	111.8	88.6	99.3	94.6	92.4	109.6	95.9	100.7	103.5	92	103.9	100	89.6	73.2	85.7	102.7	76.6	79.3	104.7	104.1	103.7	100	54.3	82.4	87.7	96.3
Q9H0W9	Ester hydrolase C11orf54 OS=Homo sapiens OX=9606 GN=C11orf54 PE=1 SV=1	0	25.438	29	5	24	5	1	315	35.1	6.7	405	5	0		85.6		90.4			47.5	92		109.2	90.9											106	119.4	115.3	113.5	115.4	119.3	95.3	103.3	98.8	100
Q8NBQ5	Estradiol 17-beta-dehydrogenase 11 OS=Homo sapiens OX=9606 GN=HSD17B11 PE=1 SV=3	0	37.913	43	10	71	10	1	300	32.9	9.07	1281	10	0	27.7	95.7	105	107.5	64.5	117.3	142.9	113.2	124.9	81.5	75.4	54.4	57.7	51.4	65.6	63.6	109.2	103.9	120.4	127.8	100	113.4	71.9	112.8	122.9	78.4	96.4	91.4	104.1	101.4	100	41.2	54.8	58.9	86.3
Q92506	Estradiol 17-beta-dehydrogenase 8 OS=Homo sapiens OX=9606 GN=HSD17B8 PE=1 SV=2	0	13.95	18	4	13	4	1	261	27	6.54	348	4	0	168.4	79.6	63.3	78.9	165.5	91.8	145					114.7	120.4	209.4	107.2	122.5	74.8	91.6	91	76.5	100	95.5	88.4	145.3	108.7	106.9	132.2	74.4	133.9	118.2	100	190.8	201.8	93.9	62.5
Q99447	Ethanolamine-phosphate cytidylyltransferase OS=Homo sapiens OX=9606 GN=PCYT2 PE=1 SV=1	0	44.417	30	10	59	10	1	389	43.8	6.92	1563	10	0	118.1	108.2	33	99.5	137.9	92.5	69.2	94.9	98.2	94.1	128.8	95.7	97.9	90.4	98.5	109.1	95.2	111.7	98.2	118.3	100	97.2	74.3	82.4	104.6	84.1	67	106.8	106.1	112	100	218.3	177.9	187.6	144.2
Q9NTX5	Ethylmalonyl-CoA decarboxylase OS=Homo sapiens OX=9606 GN=ECHDC1 PE=1 SV=2	0	11.184	6	2	12	2	1	307	33.7	8.21	208	2	0			127.5	108.5	71.5	102	65.9	50.3	10.6	87.5	27.1																					96.3	147.3	160.4	103.7
P60842	Eukaryotic initiation factor 4A-I OS=Homo sapiens OX=9606 GN=EIF4A1 PE=1 SV=1	0	175.582	70	29	366	16	1	406	46.1	5.48	7493	29	13	57	115.3	121.9	106.2	81.7	125.3	105.7	88.8	100.1	97.4	103.9	82.3	83.9	85.2	102.2	98.7	91.2	101.9	105	122.8	100	100.5	93	101.1	111.4	104.3	98.5	88.5	109.7	128.8	100	67.4	92.1	88.7	84.7
Q14240	Eukaryotic initiation factor 4A-II OS=Homo sapiens OX=9606 GN=EIF4A2 PE=1 SV=2	0	117.751	62	23	271	10	1	407	46.4	5.48	5495	23	0	58.9	113.3	112.1	94.2	72.9	119.7	107.6	112.8	93.5	93.8	105	99.3	94.9	78.4	130.5	112.2	87.6	107	112.1	145.7	100	101.9	101.3	104.7	93.5	107.2	101.7	131.4	96.6	116.8	100	96.3	98.9	116	94.8
P15170	Eukaryotic peptide chain release factor GTP-binding subunit ERF3A OS=Homo sapiens OX=9606 GN=GSPT1 PE=1 SV=1	0	145.966	50	28	300	28	1	499	55.7	5.62	4701	28	0	127.5	96.5	94.6	98.6	97.4	104.3	96.4	97.8	95.4	101.9	106	104.2	99.9	116.8	102.5	100.2	92.1	92.4	92.6	101.6	100	98	101.6	103.8	100.5	101.5	106.9	94.9	106	107.7	100	103.1	100.6	108	102.7
P62495	Eukaryotic peptide chain release factor subunit 1 OS=Homo sapiens OX=9606 GN=ETF1 PE=1 SV=3	0	99.074	39	17	146	17	1	437	49	5.71	3124	17	0	67.4	106.8	106.9	101.2	75.3	109.2	108.6	132.7	107.4	101.3	77.5	73.6	71.1	82.3	82.3	86.4	105	102.4	106.7	110.4	100	98.9	78.2	100.9	114.4	88.2	83.8	108	105.7	112	100	56.2	79.6	74.6	93.3
O43324	Eukaryotic translation elongation factor 1 epsilon-1 OS=Homo sapiens OX=9606 GN=EEF1E1 PE=1 SV=1	0	17.607	27	5	22	5	1	174	19.8	8.54	290	5	0	42.5		11.5	99.6	99.8	109.4	115.5		97.1		105.2	70.3	91.7	124.2	103.6	105.2	93.2	118.7	67.7	135.6	100											125.4	129	137.4	100.3
O14602	Eukaryotic translation initiation factor 1A, Y-chromosomal OS=Homo sapiens OX=9606 GN=EIF1AY PE=1 SV=4	0	12.321	30	5	35	5	1	144	16.4	5.24	212	5	0	44.8	113.6	121	102.8	87.1	117.5	106.5	89.7	74.4	96.4	103.8	94.2	95.1	117	139.6	100.2	99.8	104.3	122.2	131.4	100	100.6	106.8	108.4	105.8	116	101.4	108.8	109.5	103.6	100	93.9	110.7	103.3	92.1
O60739	Eukaryotic translation initiation factor 1b OS=Homo sapiens OX=9606 GN=EIF1B PE=1 SV=2	0	10.399	43	3	3	3	1	113	12.8	7.37	53	3	0			119.6								53.5																					112.4	82.7	77.8	76.1
P05198	Eukaryotic translation initiation factor 2 subunit 1 OS=Homo sapiens OX=9606 GN=EIF2S1 PE=1 SV=3	0	81.818	60	20	134	20	1	315	36.1	5.08	2210	20	0	61.7	111.1	94	108.8	91.6	106.7	99.3	99.2	92.9	106.2	102.5	93.8	98.2	104	97.6	103.6	106.7	105.8	103.1	105.6	100	105.7	96.1	109	111.9	105.7	95.3	107.3	112.6	110.1	100	76.1	99.4	107.2	97
P20042	Eukaryotic translation initiation factor 2 subunit 2 OS=Homo sapiens OX=9606 GN=EIF2S2 PE=1 SV=2	0	82.176	48	17	145	17	1	333	38.4	5.8	2635	17	0	78.7	93.8	100.5	100	84.3	105.6	106.8	98.1	92	95.7	90.2	78.9	91.2	92.2	92.4	94.1	99.5	96.4	97	103.3	100	89.5	84.6	91.5	101.3	88	87	100.2	96.9	99.4	100	114.8	87.7	96.2	88.6
P41091	Eukaryotic translation initiation factor 2 subunit 3 OS=Homo sapiens OX=9606 GN=EIF2S3 PE=1 SV=3	0	100.771	46	19	160	19	1	472	51.1	8.4	2801	19	0	140.4	102.5	106.9	105.6	95.9	98.5	101	110	91.8	74.5	93.5	85.7	87	96.9	93.5	98.1	96.1	97.7	101.6	101.7	100	96.6	84.1	98.8	100.9	96.9	95.7	102.7	96.1	97	100	74.8	83.1	87.3	87.8
Q9BY44	Eukaryotic translation initiation factor 2A OS=Homo sapiens OX=9606 GN=EIF2A PE=1 SV=3	0	67.698	36	15	102	15	1	585	64.9	8.87	1040	15	0	85.5	109.1	107.9	117.7	87.2	104.5	116.6	91.2	97.2	96.7	100	96	101.7	102.4	101.8	96	102.3	94.1	98.5	95.8	100	100.1	107.8	111.2	107.9	114.1	110.9	107.6	110.5	114.4	100	109.5	108.3	136.5	94.9
Q14152	Eukaryotic translation initiation factor 3 subunit A OS=Homo sapiens OX=9606 GN=EIF3A PE=1 SV=1	0	92.47	22	26	175	26	1	1382	166.5	6.79	1322	26	0	63.9	121.5	121.2	97.5	89.8	114.1	98.7	92.1	89.5	108.9	105.6	90.9	104.1	102.3	118.4	123.9	97.8	102.9	120	153.4	100	100.6	108.6	112.3	108.8	128.6	109.8	86.3	106.9	120.2	100	107.4	108.1	102.9	91
P55884	Eukaryotic translation initiation factor 3 subunit B OS=Homo sapiens OX=9606 GN=EIF3B PE=1 SV=3	0	93.665	33	20	141	20	1	814	92.4	5	3010	20	0	67	113.3	65.4	103.7	156.3	89.4	110.5	57.8	98.1	98.8	107.6	90.7	100.4	95.2	104	106.6	98.8	111.4	119.7	126.2	100	105.7	84.2	119.1	114.4	94.9	91.4	98	118.4	116.2	100	167.4	167.6	174.8	108.8
B5ME19	Eukaryotic translation initiation factor 3 subunit C-like protein OS=Homo sapiens OX=9606 GN=EIF3CL PE=3 SV=1	0	62.648	21	18	87	18	1	914	105.4	5.64	910	18	0	76.5	106.8	118.2	94.7	77.2	90.5	105.5	78.6	84.8	104.6	118	58.4	80.3	73.6	84.8	86.1	91.4	90.8	105.9	139.7	100	98	96.4	100.3	98.7	115.4	105.8	89.6	97.6	107.8	100	98.3	126.9	133.9	100.6
O15371	Eukaryotic translation initiation factor 3 subunit D OS=Homo sapiens OX=9606 GN=EIF3D PE=1 SV=1	0	72.086	32	14	86	14	1	548	63.9	6.05	1637	14	0	92.2	110.8	89.6	111.7	82.2	108.2	117.3	95.4	92.2	99.4	106.2	90.3	100.1	102	101.9	102.8	102.5	105.1	118.2	120.8	100	100.6	87.4	106.7	114.9	114.6	110.5	100.2	106.9	125	100	137.6	119.6	120	121.2
P60228	Eukaryotic translation initiation factor 3 subunit E OS=Homo sapiens OX=9606 GN=EIF3E PE=1 SV=1	0	78.604	32	15	104	15	1	445	52.2	6.04	1915	15	0	136.5	115.5	97.2	103.7	94.2	105.9	105.2	96.5	99.3	101.4	103	134.8	104.8	121.5	124.6	123.7	100.6	100.1	102.5	123.4	100	103.8	104.5	109.8	116	126.3	114.4	95.4	108.1	120.4	100	94.3	96.2	94.2	79
O00303	Eukaryotic translation initiation factor 3 subunit F OS=Homo sapiens OX=9606 GN=EIF3F PE=1 SV=1	0	37.733	24	8	77	8	1	357	37.5	5.45	1599	8	0	68.7	116.9	115.2	102	89	119.1	108.9	86.4	96.7	120.1	110.1	80.9	96.5	90.5	103	103.1	86.8	91.8	113.3	136.6	100	94.2	77.2	100	103.8	99.2	93.2	97.2	107.7	120.7	100	90.7	106.1	125.1	101.5
O75821	Eukaryotic translation initiation factor 3 subunit G OS=Homo sapiens OX=9606 GN=EIF3G PE=1 SV=2	0	39.497	42	11	55	11	1	320	35.6	6.13	456	11	0	89.3	90.3	61.7	109.8	98	103.8	73.7	69.4	62.9	86.7	98	108.1	106.5	100.3	127	128.8	77.2	94.7	88.2	113.6	100	116.1	132.5	121.2	101.5	150.4	137.6	72.6	131	96.6	100	143.7	120.4	118.5	87.1
O15372	Eukaryotic translation initiation factor 3 subunit H OS=Homo sapiens OX=9606 GN=EIF3H PE=1 SV=1	0	63.473	33	12	79	12	1	352	39.9	6.54	1576	12	0	58.5	135	129.8	98.9	76.6	109	98.9	87.9	94.3	98.2	105.7	83.8	84.3	96	105.7	95.7	90.1	93.2	109	130	100	88.3	91	105.1	113	87.8	98.5	106.5	109.8	134.2	100	97.6	119.2	114.2	100.7
Q13347	Eukaryotic translation initiation factor 3 subunit I OS=Homo sapiens OX=9606 GN=EIF3I PE=1 SV=1	0	65.216	46	12	104	12	1	325	36.5	5.64	2385	12	0	128.4	113.6	92.9	104.2	91.9	94	86.5	84.3	105.4	103.7	104.8	90.3	103.2	114.5	110.8	109.4	89.1	98.4	100.6	121.4	100	97.1	103.1	102.4	104.7	116.4	103.5	93	102.2	126.2	100	151	96.9	100.9	80.6
O75822	Eukaryotic translation initiation factor 3 subunit J OS=Homo sapiens OX=9606 GN=EIF3J PE=1 SV=2	0	40.923	33	10	71	10	1	258	29	4.83	722	10	0	65.8	110.1	115.6	118.1	80.6	103	103.2	106.7	109.5	112.3	88.9	87.6	101.6	94.2	96.7	102.6	112.9	111.1	112.6	129.4	100	108.8	119	110.6	118	117.1	114.5	104.5	106.2	114.6	100	106.3	106.8	114.6	96.2
Q9UBQ5	Eukaryotic translation initiation factor 3 subunit K OS=Homo sapiens OX=9606 GN=EIF3K PE=1 SV=1	0	35.778	36	8	62	8	1	218	25	4.93	861	8	0	30.9	105.4	87.6	100	116.6	97	94	99.3	105.9	95.7	105.3	77.7	80.7	68	91.7	86.3	95.5	94.5	106.9	100.4	100	94.6	96.2	98.6	98.1	92.3	77.1	99.3	95.2	105.7	100	101.9	94.8	97.9	75.9
Q9Y262	Eukaryotic translation initiation factor 3 subunit L OS=Homo sapiens OX=9606 GN=EIF3L PE=1 SV=1	0	83.455	39	18	141	18	1	564	66.7	6.34	2286	18	0	31.5	108.8	108.4	104.8	87.1	110.1	94.9	95.2	100.4	108.9	100.5	84.2	88.9	68	103.3	98	97.6	96	107.2	114.8	100	98.1	105.7	110.8	109	116.4	99.7	100.2	104	109	100	77.4	108.3	108.4	89.3
Q7L2H7	Eukaryotic translation initiation factor 3 subunit M OS=Homo sapiens OX=9606 GN=EIF3M PE=1 SV=1	0	22.486	20	5	14	5	1	374	42.5	5.63	295	5	0				88.1	102	99.4	103.8	95.1		74.9
Q04637	Eukaryotic translation initiation factor 4 gamma 1 OS=Homo sapiens OX=9606 GN=EIF4G1 PE=1 SV=4	0	191.93	32	47	333	42	1	1599	175.4	5.33	4784	47	5	61	104.4	111.8	101.4	78.1	102.4	104.7	107.1	98.3	99.6	91.1	78.9	91.2	83	90.4	90.7	105.2	107	113.1	123.6	100	90.7	88	86.9	104	89.7	82	97.5	106.8	120.6	100	95.9	98.2	100.8	92.9
P78344	Eukaryotic translation initiation factor 4 gamma 2 OS=Homo sapiens OX=9606 GN=EIF4G2 PE=1 SV=1	0	144.515	40	35	239	35	1	907	102.3	7.14	4383	35	0	95	113.5	106.2	99.4	86.6	119.2	106.7	100.7	101.6	94.3	101.4	94.8	102.2	123.4	116	103.6	94.8	90	102.3	114.6	100	98.4	91.6	104.2	112.2	101.8	90.3	93.8	124.9	134.7	100	78.6	90.9	97.2	93.5
O43432	Eukaryotic translation initiation factor 4 gamma 3 OS=Homo sapiens OX=9606 GN=EIF4G3 PE=1 SV=2	0	106.932	22	32	168	26	1	1585	176.5	5.38	1623	32	1	130.9	108.6	127.1	81.4	79.4	113.4	110.2	105.7	90.7	100.5	115.7	102.4	119.1	122	123.5	133.1	89.1	90.8	115.7	106.4	100	92.1	113.1	102.9	96.2	104.1	114.2	93.7	104.1	108.2	100	73.6	82.7	74.1	87.4
P23588	Eukaryotic translation initiation factor 4B OS=Homo sapiens OX=9606 GN=EIF4B PE=1 SV=2	0	88.573	35	20	234	20	1	611	69.1	5.73	3278	20	0	117.7	106.5	86.1	101.6	97.2	100.2	90.2	94.4	93.1	95.6	107.1	108.8	108.5	122.9	115.6	107.3	91.2	99.3	105.7	111.1	100	103.2	111	113	114.8	117.1	113	93.3	107.8	121.5	100	96.7	109	120.8	104.3
P06730	Eukaryotic translation initiation factor 4E OS=Homo sapiens OX=9606 GN=EIF4E PE=1 SV=2	0	23.328	35	7	53	7	1	217	25.1	6.15	483	7	0	80.2	106.7	103.7	103.5	114.8	113.8	123.9	127.4	108.9	114.6	92.4	96	104.2	99	105.8	106.8	91.6	94.1	100.8	101.1	100	108.5	110.3	104.9	107	101.1	98.7	114	108.6	110.4	100	81.4	107.5	106.7	103.8
Q9NRA8	Eukaryotic translation initiation factor 4E transporter OS=Homo sapiens OX=9606 GN=EIF4ENIF1 PE=1 SV=2	0	12.565	6	5	9	5	1	985	108.1	8.32	140	5	0			100.4		90	110.4	130.2	158.3		116.1																						130.4	121.8	95.5	90
O60573	Eukaryotic translation initiation factor 4E type 2 OS=Homo sapiens OX=9606 GN=EIF4E2 PE=1 SV=1	0	15.589	23	5	15	5	1	245	28.3	8.88	173	5	0			89.6							86.6	58.4																					65.8	127.2	116.4	68.5
Q13541	Eukaryotic translation initiation factor 4E-binding protein 1 OS=Homo sapiens OX=9606 GN=EIF4EBP1 PE=1 SV=3	0	10.936	33	2	3	2	1	118	12.6	5.48	85	2	0	32.5						88.5					60.8	103.8	79.4	70.5	126.3	109.5	102.5	102	102.2	100
Q15056	Eukaryotic translation initiation factor 4H OS=Homo sapiens OX=9606 GN=EIF4H PE=1 SV=5	0	44.304	38	12	99	12	1	248	27.4	7.23	2009	12	0	67.2	104.5	99.6	103.9	99.8	111.1	112	111.2	90.2	110.6	104.6	79.1	93	93.7	85.3	85.5	102.8	91	96.6	100.5	100	114.8	134.8	120.1	103.3	140.5	131.1	98.2	115.1	107.9	100	124.7	122.2	129.4	112.3
P55010	Eukaryotic translation initiation factor 5 OS=Homo sapiens OX=9606 GN=EIF5 PE=1 SV=2	0	38.144	25	11	81	10	1	431	49.2	5.58	1508	11	1	49	115.1	110.5	100.4	71.2	107.3	118.5	102.2	106.6	99.1	117.9	84.5	97.6	94.8	109	95.8	103.7	99.5	105.3	123.3	100	104.3	107	97.8	108	105.5	97.2	103.6	121.8	130	100	83.9	95.3	128.6	82.8
P63241	Eukaryotic translation initiation factor 5A-1 OS=Homo sapiens OX=9606 GN=EIF5A PE=1 SV=2	0	71.222	71	13	180	13	1	154	16.8	5.24	3684	13	0	72.3	95.7	113.8	107.6	77.5	99.9	126.6	129	104.9	103.6	88.2	81.8	85.3	88	81.5	80.8	108.4	101.8	100.5	107.3	100	108	111	114	104	108.9	113.3	100.6	105.4	108.1	100	87.6	104.1	110.9	91.9
O60841	Eukaryotic translation initiation factor 5B OS=Homo sapiens OX=9606 GN=EIF5B PE=1 SV=4	0	59.976	21	18	63	18	1	1220	138.7	5.49	673	18	0	42.1	92.8	103	114.5	80.9	126	80	97.9	87.4	103.3	117.9	81.4	91.9	90.2	86	101.7	128.6	120.9	143.1	136.3	100	112.4	118.4	123.5	107.5	128.8	112	103.4	119.3	121	100	116.4	101.4	105	87.6
P56537	Eukaryotic translation initiation factor 6 OS=Homo sapiens OX=9606 GN=EIF6 PE=1 SV=1	0	15.776	27	4	22	4	1	245	26.6	4.68	464	4	0		91.4	102.4	103.6	66	138.9	102	86	83	98.9	102.8											93	90.8	117	97.8	95.2	103.9	103	126.4	118.6	100	105.8	86.5	105.6	96.5
Q96CN4	EVI5-like protein OS=Homo sapiens OX=9606 GN=EVI5L PE=1 SV=1	0	19.986	8	6	14	6	1	794	91.3	5.34	255	6	0		263.7						106.6	76.7													149.9	111.5	158.1	116.8	217.4	232.3	190.6	148.6	224	100
Q9NV70	Exocyst complex component 1 OS=Homo sapiens OX=9606 GN=EXOC1 PE=1 SV=4	0	88.234	33	24	112	24	1	894	101.9	6.61	1680	24	0	65.7	90.5	88.3	88.8	90	106.4	97.7	100.7	105.3	101.6	94.1	82.2	103.1	69.5	99.4	112.9	83.5	91.5	206.7	111.2	100	102.2	91.4	100.2	102.6	101.4	91.6	87.6	118.4	117.3	100	83.9	81.6	86.7	110.8
Q96KP1	Exocyst complex component 2 OS=Homo sapiens OX=9606 GN=EXOC2 PE=1 SV=1	0	64.06	18	15	86	15	1	924	104	6.9	1400	15	0	128.6	102.5	112.2	100.6	80.5	96.8	111.7	107.5	127.9	108.2	93	80.6	70.8	81.1	86.7	80	71.7	80.8	70.8	78.8	100	98.7	103	97.8	109.6	108.5	101.3	85.5	120.4	122.7	100	59.5	92.5	84.5	124.6
O60645	Exocyst complex component 3 OS=Homo sapiens OX=9606 GN=EXOC3 PE=1 SV=2	0	77.619	29	21	121	21	1	756	86.8	6.11	1717	21	0	100.3	92	108.9	107.7	97.1	113.1	114.7	105.1	121.4	104.4	101.1	86.6	107.8	84.8	101.9	95.8	93.5	115	90.1	122.8	100	96.5	91.5	90.2	109.5	88.4	81	94.2	119.9	123.9	100	103.6	96.9	105	109.7
Q2M3D2	Exocyst complex component 3-like protein 2 OS=Homo sapiens OX=9606 GN=EXOC3L2 PE=2 SV=1	0	34.422	23	9	35	9	1	409	45.8	7.71	426	9	0	199.2	102.2	99.1	115.5	166.1	93.8	100.2	115.7	83.2	93.8	69.6	118.7	136.4	146.4	139.9	148.3	129.9	134.3	129.9	139.7	100	101.1	132.6	128.7	107.8	137.7	142.2	103	113.7	121.7	100	115.4	113.9	94.2	125.1
Q17RC7	Exocyst complex component 3-like protein 4 OS=Homo sapiens OX=9606 GN=EXOC3L4 PE=1 SV=2	0	83.188	27	16	133	16	1	722	79.8	6.32	3567	16	0	94	109.7	94.6	85.5	101.7	96.9	108.8	106	99.8	95.4	108.5	122.1	127.8	102.4	119.1	132.6	108.1	117.2	100.2	114.9	100	101.2	95.9	108.8	106.2	100.2	101.2	122.3	107.6	107.4	100	119.4	90.1	64.7	116
Q96A65	Exocyst complex component 4 OS=Homo sapiens OX=9606 GN=EXOC4 PE=1 SV=1	0	118.986	28	24	154	24	1	974	110.4	6.49	3655	24	0	47.9	95.7	113.6	107.4	90.1	108.5	112.4	83.9	107.2	101.3	97.7	106.6	97.9	95.8	99.1	108.3	91.8	115.3	97	112.5	100	99	91.4	95.9	104.6	105.3	90.7	107.1	118.4	114.8	100	72.9	77.3	79.4	109.5
O00471	Exocyst complex component 5 OS=Homo sapiens OX=9606 GN=EXOC5 PE=1 SV=1	0	50.764	22	15	83	15	1	708	81.8	6.71	759	15	0	38.2	97.6	137.3	101.6	75.1	101	125.7	104.7	120	120.9	74.5	44.5	57.5	40.1	61.8	71.4	102.6	133.8	85.5	126.3	100	106.8	97.1	100.7	111.5	100.7	92.6	95.4	119.5	116.5	100	89.3	86.5	90.9	88.1
Q8TAG9	Exocyst complex component 6 OS=Homo sapiens OX=9606 GN=EXOC6 PE=1 SV=3	0.001	6.794	5	3	4	3	1	804	93.7	6.2	29	3	0						76.1	83.6
Q9Y2D4	Exocyst complex component 6B OS=Homo sapiens OX=9606 GN=EXOC6B PE=1 SV=3	0	25.518	9	7	33	7	1	811	94.1	6.46	326	7	0	44.1	84.1	114.8	85.2	87.6	110.1	142.1	100.1	145	101.9	92.2	79.5	72.8	42.8	93.5	87.6	75.5	134.1	81.9	131.6	100	95	80.8	80.2	112	74.9	66.2	93.7	127.3	133.6	100	55.9	74.1	72.4	143.4
Q9UPT5	Exocyst complex component 7 OS=Homo sapiens OX=9606 GN=EXOC7 PE=1 SV=3	0	74.558	28	17	74	17	1	735	83.3	6.79	1284	17	0	76.1	91.7	122.6	98.2	87	101.8	111.7	94	117	103	102	113.9	103.7	96.3	109.5	103.2	78.4	98.3	74.7	109.5	100	125.6	140.6	115.6	112.4	138.5	134.2	98.6	114.6	117.4	100	95.6	93.9	97.1	134
Q8IYI6	Exocyst complex component 8 OS=Homo sapiens OX=9606 GN=EXOC8 PE=1 SV=2	0	48.589	20	15	73	15	1	725	81.7	5.49	958	15	0	75.2	92.2	89.9	102.8	96.4	93.4	93.8	111.9	103.5	103.3	104.2	96	94.7	71.5	96.9	102.4	87.2	120.4	88.9	117.2	100	120.6	134.6	119.1	113.1	131.4	121.8	84.3	121.6	120	100	99.9	105	104.8	130.9
Q86TP1	Exopolyphosphatase PRUNE1 OS=Homo sapiens OX=9606 GN=PRUNE1 PE=1 SV=2	0	82.669	45	17	150	17	1	453	50.2	5.5	2621	17	0	57.6	103.9	99.6	106.4	103.6	89.5	107.4	101	109.2	113.1	101.2	105.8	86.4	74.5	103.9	101.6	96.9	82.7	89.2	76.9	100	106.1	113.2	112.6	100.8	112	111.3	105.2	97.4	93.9	100	75.7	98.8	100.8	101.2
O14980	Exportin-1 OS=Homo sapiens OX=9606 GN=XPO1 PE=1 SV=1	0	129.202	31	32	228	32	1	1071	123.3	6.06	3457	32	0	60	102.5	117.7	108.3	80.3	112.8	112.4	101.7	108.6	112.5	92.8	106.5	102.2	99.1	113.4	107.9	97.4	90.5	105	96.6	100	97.2	105.5	101.8	99.2	107.3	100.8	93.6	103.8	104	100	51.6	79.9	78.2	83.9
P55060	Exportin-2 OS=Homo sapiens OX=9606 GN=CSE1L PE=1 SV=3	0	68.597	23	22	147	22	1	971	110.3	5.77	1496	22	0	131.6	102.9	94.1	99.9	78.5	104.8	109.1	96.1	105.5	104.2	85.9	119.7	108.7	127	119.1	110.7	89.8	92	87.8	96.8	100	91.7	98	87.1	90	91.2	103.3	96.1	107.8	98.7	100	96.7	108.3	107.5	101
Q9C0E2	Exportin-4 OS=Homo sapiens OX=9606 GN=XPO4 PE=1 SV=2	0	34.378	8	8	34	7	1	1151	130.1	5.05	638	8	0	23.6	85	59	79.4	102.5	68.6	108.4	91.3		84.1		58.4	75.4	63.4	61.8	67.5	83.3	88.8	79.1	74.1	100	125.6	121.4	126.8	114.6	117.9	102.1	98.3	112.6	84.2	100	98.9	134.8	143.5	144.4
Q9UIA9	Exportin-7 OS=Homo sapiens OX=9606 GN=XPO7 PE=1 SV=3	0	119.999	26	27	185	27	1	1087	123.8	6.32	2816	27	0	46	115.2	116.6	111.7	71.6	107.3	113.1	98.1	124.6	108.5	77	69.5	84.1	69.1	91.1	92.4	100.6	106.4	104.5	114.3	100	79.3	72.1	71.1	88.5	68.7	62.8	100.8	101.8	100.3	100	49.8	71.5	78	58.7
O43592	Exportin-T OS=Homo sapiens OX=9606 GN=XPOT PE=1 SV=2	0	8.495	4	3	11	3	1	962	109.9	5.39	189	3	0	49.5		93	122.2	75.6	133.2	112.2	98.7	141.3	113		91	83	80.1	90.2	91.6	84.5	82.5	88.6	96.3	100											65.6	85.2	81.7	67.5
Q9BSJ8	Extended synaptotagmin-1 OS=Homo sapiens OX=9606 GN=ESYT1 PE=1 SV=1	0	217.955	39	42	432	42	1	1104	122.8	5.83	7527	42	0	78	93.5	83.2	103.7	95.6	93.1	100	104.1	82.7	104.1	94.9	119.5	113	107.8	116.3	112.1	92	85.8	91.4	88.2	100	102.4	106.2	100.1	97.2	104.2	102.8	94.5	106.8	100.7	100	122.2	130.6	132.4	103.2
A0FGR8	Extended synaptotagmin-2 OS=Homo sapiens OX=9606 GN=ESYT2 PE=1 SV=1	0	128.485	33	27	247	27	1	921	102.3	9.26	4492	27	0	86.9	101.3	100.6	92	96.9	95.5	101.7	89.3	79.2	109.7	88.5	106.4	102.5	104	104.5	110.3	101.8	85.7	102.8	87.7	100	102.3	98.2	115.3	102.2	97.4	110.7	107.9	106.8	106.7	100	80.7	95	88.7	96.4
Q16610	Extracellular matrix protein 1 OS=Homo sapiens OX=9606 GN=ECM1 PE=1 SV=2	0	41.669	21	9	63	9	1	540	60.6	6.71	1135	9	0	100	67.2	104.2	93.3	70.4	118.6	152	74.9	95.9	99.9	94.7	121.3	142.4	108.2	115.8	130	91.5	112.3	103.9	105.1	100	126.7	107.9	124.5	108.5	117.5	125.9	71.3	98.2	98.4	100	87.8	139.5	98.7	112.8
P15311	Ezrin OS=Homo sapiens OX=9606 GN=EZR PE=1 SV=4	0	95.977	23	18	285	4	1	586	69.4	6.27	3596	18	0			142	117.5	84.6	142.5	97.7		139.7		127.7																					39.9	70.9	80.8	75
P52907	F-actin-capping protein subunit alpha-1 OS=Homo sapiens OX=9606 GN=CAPZA1 PE=1 SV=3	0	144.482	71	17	254	15	1	286	32.9	5.69	8812	17	2	54.7	102.9	131.4	106.8	80	110.9	112.5	123.6	96.6	100	85.4	71.8	79.5	73.8	77.1	87.6	103.8	104.6	99	109.8	100	78.9	72.9	88.2	89.5	74.2	78.9	94	86.4	94.9	100	54.9	73.8	77.6	72.1
P47755	F-actin-capping protein subunit alpha-2 OS=Homo sapiens OX=9606 GN=CAPZA2 PE=1 SV=3	0	120.202	74	16	223	14	1	286	32.9	5.85	7252	16	0	63.8	105.3	144.5	104.1	81.6	103.8	127.5	127.2	121.7	112.4	84.7	63.2	70.5	69.3	67.2	83.5	119.6	117.7	112	125.4	100	77.7	60.8	79.2	102.4	64.1	65	103.2	96	111.7	100	113.8	81.9	76.6	87
P47756	F-actin-capping protein subunit beta OS=Homo sapiens OX=9606 GN=CAPZB PE=1 SV=4	0	142.184	84	26	389	26	1	277	31.3	5.59	7430	26	0	85.1	96.1	92.7	106	86.6	103.3	95.3	94.1	90.8	105.3	100.8	84.6	90.6	88.6	83.5	94.6	90.8	94.7	88.5	99.1	100	97.9	92.9	98.8	96.8	92.6	99.1	86.9	94	92.6	100	76.5	101.2	102.9	91.1
Q5VZK9	F-actin-uncapping protein LRRC16A OS=Homo sapiens OX=9606 GN=CARMIL1 PE=1 SV=1	0	90.771	20	23	118	23	1	1371	151.5	7.85	1982	23	0	113.4	96.4	98.9	98.9	112.7	106.3	92.8	84.8	101.6	127.8	104.3	57.8	90.1	164.1	63.2	86.3	90.2	102.1	74.5	105.4	100	86.9	85.5	105.7	86.6	85	113.5	101.1	115.4	116.8	100	68.6	68.2	78.9	75.3
P23610	Factor VIII intron 22 protein OS=Homo sapiens OX=9606 GN=F8A1 PE=1 SV=2	0	22.076	14	4	39	4	1	371	39.1	6.84	1322	4	0	116.2	89.4	92.2	98.8	98.8	92.7	80.2	88.6	101.4	107.8	103	126.8	120.1	140.4	117	95.4	84.9	79.9	77.7	86.1	100	107.2	129.6	108.2	99.5	125.6	131.4	96.5	109.8	102.2	100	89.7	111.8	110	103.8
Q8NFF5	FAD synthase OS=Homo sapiens OX=9606 GN=FLAD1 PE=1 SV=1	0	12.57	6	3	13	3	1	587	65.2	6.93	198	3	0	200.1	112.9	119.6	103.7	96.5	80.7	102.4	124.8	119		80.8	111.1	99	86.1	104	88.9	81.8	77.6	83.5	96.4	100	111.4	164	103.1	100.3	143.3	133.1	109	125.4	104.4	100	103.8	108.9	131.7	86.8
Q96I24	Far upstream element-binding protein 3 OS=Homo sapiens OX=9606 GN=FUBP3 PE=1 SV=2	0	10.214	7	3	8	3	1	572	61.6	8.38	142	3	0	144.5	150	124.4			88.6				93.6		99.2	82.6	97.1	120.7	128.5	69.5	66.6	63.3	92.6	100	99.1	115.5	155.9	105.3	129.7	107.7	111.7	115.8	136.2	100	144.8	145.7	120.3	143.9
P14324	Farnesyl pyrophosphate synthase OS=Homo sapiens OX=9606 GN=FDPS PE=1 SV=4	0	75.737	32	15	132	15	1	419	48.2	6.15	1398	15	0	62.7	88.2	79.8	101.4	96.5	104.8	90.1	100.2	91.7	97.7	91.9	111.8	120.5	110.8	114.6	129.5	93.1	100	90.9	95.9	100	102.4	106.3	116	90.5	115.8	126.3	87.2	117	93.6	100	79.2	111.8	75	105.4
Q13158	FAS-associated death domain protein OS=Homo sapiens OX=9606 GN=FADD PE=1 SV=1	0	16.252	22	4	15	4	1	208	23.3	5.69	165	4	0	86.9	104.1	80.1	101.9	290.4	94.1	87.9		85.1	98.1	109.9	117.6	97.7	116.2	122.2	109.6	89.8	89.3	96.6	92.9	100	101.3	103.1	111.3	115.8	94.6	103.7	111.6	101.1	91.5	100	86.5	99.5	116.3	116.2
Q9UNN5	FAS-associated factor 1 OS=Homo sapiens OX=9606 GN=FAF1 PE=1 SV=2	0	40.996	19	10	49	10	1	650	73.9	4.88	1153	10	0	73.7	79.9	131.3	116.7	79.4	118.6	132.3	79.6	86.7	68.7	91.3	104	95.2	106.2	92	108.3	100.2	104	130.5	104.6	100	88.4	77.3	90.8	94.9	86.1	83.3	94.3	106.2	112.7	100	57.7	90.7	71.2	79.1
Q96CS3	FAS-associated factor 2 OS=Homo sapiens OX=9606 GN=FAF2 PE=1 SV=2	0	45.382	33	11	40	11	1	445	52.6	5.62	638	11	0	183.6	73.8	84.7	90.6	130.2	79.4	86.9	98.4	71.6	110.4		199.5	196.8	211.7	180.8	154	36.5	48.5	48.9	32.6	100	122.9	162.6	129	91.5	148.6	150.9	66.3	94.4	85.7	100	153.7	133.9	141.8	120.8
Q16658	Fascin OS=Homo sapiens OX=9606 GN=FSCN1 PE=1 SV=3	0	10.721	9	4	13	4	1	493	54.5	7.24	173	4	0		97.7	86.4	116.1		136.2	83.5	135.2	158.7	116.2	115.9											81.7	119.5	131.8	95.7	96.3	102.7	93.1	114.6	114.6	100	54.7	80.3	98.5	91
Q969Z0	FAST kinase domain-containing protein 4 OS=Homo sapiens OX=9606 GN=TBRG4 PE=1 SV=1	0	24.666	13	9	36	9	1	631	70.7	7.42	229	9	0	44.8	174.3	119.8		75.6	96.5	101.2	103.6	85.7	103.3	111.5	78.1	76.8	60.5	107.5	93.4	81	103.6	121.3	100.4	100	144.8	236.4	150.5	160.6	236.4	189.5	147.5	151.6	133	100	119.8	102.5	143.3	109.4
Q7L8L6	FAST kinase domain-containing protein 5, mitochondrial OS=Homo sapiens OX=9606 GN=FASTKD5 PE=1 SV=1	0	26.136	13	8	45	8	1	764	86.5	8.13	604	8	0	83.2	153.5	83.1	86.4	74.4	93.1	91.4	153.1	88.3	119.7	107.2	108.4	115	109	116.6	108.3	97.5	68.2	99.4	76.1	100	130.3	121.7	114.3	137.5	128	111.6	135.6	117.9	122.8	100	103.7	74	120.1	119.2
P49327	Fatty acid synthase OS=Homo sapiens OX=9606 GN=FASN PE=1 SV=3	0	484.472	47	92	773	92	1	2511	273.3	6.44	15000	92	0	65.9	101.6	108	98.3	130.1	108.9	86.5	110.8	93.4	88.2	107.4	78.1	93.2	83.4	88.7	102.5	96.6	95	101	108.6	100	114.2	89.1	88	118.2	97.4	89.1	93.8	96.1	99.2	100	109.2	106.8	84.4	90.9
Q01469	Fatty acid-binding protein, epidermal OS=Homo sapiens OX=9606 GN=FABP5 PE=1 SV=3	0	77.298	75	15	109	15	1	135	15.2	7.01	2246	15	0	88	96.8	89.3	97.8	91.5	98.2	121.1	118.9	101.8	100.7	87.3	98	104.3	101.6	94.1	107.4	115.8	117	121	110.8	100	123	127.9	130.4	113.9	128.7	134	106.7	107.8	118.5	100	80.6	105.1	114.2	134.3
P51648	Fatty aldehyde dehydrogenase OS=Homo sapiens OX=9606 GN=ALDH3A2 PE=1 SV=1	0	20.243	11	4	26	4	1	485	54.8	7.88	334	4	0			79	79.1	97.4	148.5		131.5			114.3																					87	108.6	115.6	113.5
Q9UKT5	F-box only protein 4 OS=Homo sapiens OX=9606 GN=FBXO4 PE=1 SV=2	0.001	6.932	9	2	4	2	1	387	44.1	6.16	74	2	0				85.9		92.4				79.7
Q9Y3I1	F-box only protein 7 OS=Homo sapiens OX=9606 GN=FBXO7 PE=1 SV=1	0.004	4.45	3	2	9	2	1	522	58.5	6.55	80	2	0				116.5	44.1	148.2	120.9	103.3			131.8
Q96IG2	F-box/LRR-repeat protein 20 OS=Homo sapiens OX=9606 GN=FBXL20 PE=1 SV=2	0	12.53	8	3	16	3	1	436	48.4	7.49	230	3	0				112.5
Q9BZK7	F-box-like/WD repeat-containing protein TBL1XR1 OS=Homo sapiens OX=9606 GN=TBL1XR1 PE=1 SV=1	0	22.097	16	5	21	5	1	514	55.6	5.55	334	5	0			66.7	81.1	128.4	98	66.8	108.5	145.9	101.7	125.4																					141.2	116.8	104.3	132.4
Q9Y2L6	FERM domain-containing protein 4B OS=Homo sapiens OX=9606 GN=FRMD4B PE=1 SV=4	0	73.367	20	17	131	17	1	1034	118	8.62	3056	17	0	87.9	109.8	83.9	77.8	99.8	97.5	93.9	88.5	85.6	92.1	104.3	104.9	100.4	91.9	107.9	95.2	87.7	84.1	95.8	90.5	100	82.6	99.6	90.2	93.1	107.6	95.7	95.9	94.1	102.4	100	123.6	94.3	87	92
Q9BZ67	FERM domain-containing protein 8 OS=Homo sapiens OX=9606 GN=FRMD8 PE=1 SV=1	0	24.399	12	4	29	4	1	464	51.2	6.23	811	4	0	88.4	120.8	85.6	90.8	76.3	83.5	86.8	123.4	98.1	100	103.6	73.3	81.2	90.2	75	98.2	105.3	111.2	108.4	107.6	100	109.7	91.8	108.2	119.9	99.6	95	119	108	109.9	100	55.2	95.7	79.5	114.4
Q96AC1	Fermitin family homolog 2 OS=Homo sapiens OX=9606 GN=FERMT2 PE=1 SV=1	0	45.542	23	13	60	13	1	680	77.8	6.7	726	13	0	242.9	118.5	80.7	94.8	56	103.8	90.5	117.2	73.2	99.2	49.5	103.9	69	259.1	107	76.1	109.5	73.8	120.5	78.5	100	89	106.6	92	94.9	122.3	85.4	101	72.7	84	100	71.7	84.6	65	144.3
Q86UX7	Fermitin family homolog 3 OS=Homo sapiens OX=9606 GN=FERMT3 PE=1 SV=1	0	479.815	84	65	1891	65	1	667	75.9	6.98	36389	65	0	51.3	104.3	96.3	98.4	102.2	92.8	94.7	95.1	97.4	101.2	92.2	88.7	81.4	71.1	91.6	97.7	101	89.6	89.3	84.8	100	89.8	87.8	103.5	93	86.8	96.4	98.3	95	92.7	100	103.2	93.4	82.3	97.7
P02794	Ferritin heavy chain OS=Homo sapiens OX=9606 GN=FTH1 PE=1 SV=2	0	12.914	19	4	40	4	1	183	21.2	5.55	679	4	0	48.7	138.6	194.1	112.6	63.9	139.4	179.6	141.7	101.6	124.6	56.2	49.9	52.2	57.1	58.1	68.4	171.1	135.7	129.8	147.9	100	50.6	22.9	82.3	56.4	80.2	59.9	102	75.6	107.8	100	20.9	63.2	35	39.1
P22830	Ferrochelatase, mitochondrial OS=Homo sapiens OX=9606 GN=FECH PE=1 SV=2	0	19.354	22	7	32	7	1	423	47.8	8.73	236	7	0	49.3	125	129	127.5	89.4	79.5	104.3	195.9	86.2	67.3	143.5	94.1	103.1	54.1	80.5	81.4	87.2	71.4	105.1	73	100	88.5	93.9	107.7	130.1	90.3	94.5	105.5	112.3	109.2	100	125.5	139.9	164.5	102.1
Q9NVK5	FGFR1 oncogene partner 2 OS=Homo sapiens OX=9606 GN=FGFR1OP2 PE=1 SV=1	0	65.459	49	13	130	13	1	253	29.4	6	1797	13	0	69.6	97.3	79.2	99.1	95.2	96.4	104.8	103.2	95.3	96.8	94.8	101.4	111.5	103	103.7	120	85.2	94.3	87.7	100.3	100	110.3	114.1	115.5	116.8	115.3	109.4	104.4	104	101.9	100	98.2	103.9	113.4	110.7
Q9Y613	FH1/FH2 domain-containing protein 1 OS=Homo sapiens OX=9606 GN=FHOD1 PE=1 SV=3	0	303.743	50	58	669	58	1	1164	126.5	6.39	13722	58	0	83.8	100.9	114.5	93.4	87.1	103.3	109.5	107.5	105.5	106.1	95	89.4	93.9	96.6	99	92.2	103.2	98.4	118.5	100.5	100	106.5	102.3	103.7	107.6	95.8	96.1	108.7	104.4	106.1	100	86	92.4	96.1	95.4
P02671	Fibrinogen alpha chain OS=Homo sapiens OX=9606 GN=FGA PE=1 SV=2	0	598.548	56	78	3106	78	1	866	94.9	6.01	61647	78	0	215.1	89.3	92	118	106.3	85.9	110.8	98.6	110.5	88.1	117.7	138.6	102.7	123.9	109.6	103.4	109.9	122.6	97	95.9	100	102.1	105.9	106.5	97.8	100.6	117.4	98.2	118	96.8	100	137.2	126.6	110.9	107.7
P02675	Fibrinogen beta chain OS=Homo sapiens OX=9606 GN=FGB PE=1 SV=2	0	568.271	85	59	2501	59	1	491	55.9	8.27	48639	59	0	100.4	84.1	78.7	113.8	117.4	75.6	90.5	89.5	112.6	82.9	117.8	125.4	101.5	105.1	105.8	101.2	118.8	130.7	103.4	100.5	100	103.4	106.8	107.4	97.6	97.6	119.3	98	113.6	94.4	100	90.4	130.7	112.3	113.5
P02679	Fibrinogen gamma chain OS=Homo sapiens OX=9606 GN=FGG PE=1 SV=3	0	391.563	81	47	1478	47	1	453	51.5	5.62	25166	47	0	116.8	86.9	96	120.7	102.4	90.7	111.7	110.1	130.5	91.1	110.8	123	104.9	104.9	108.3	98.6	119.3	130.5	96.8	96.3	100	92	95.6	93.9	90.4	88.4	107.3	100.5	109.5	93.6	100	90.8	116.6	102.5	104.9
Q86WI1	Fibrocystin-L OS=Homo sapiens OX=9606 GN=PKHD1L1 PE=2 SV=2	0	274.022	18	63	428	63	1	4243	465.4	6.11	7064	63	0	37.3	106.3	106.3	79	76.3	64.7	85.2	129.8	130.3	128.6	125.3	82.1	57.6	63.5	72.3	72.5	82.9	70.4	88.3	76.5	100	92.6	132.3	126.4	92.7	131.1	133.5	102.3	102.4	108.4	100	146.2	94.2	36.8	122.4
P02751	Fibronectin OS=Homo sapiens OX=9606 GN=FN1 PE=1 SV=4	0	438.567	41	76	844	76	1	2386	262.5	5.71	18251	76	0	56.8	79.9	105.2	72.7	92.2	103.1	103.2	122	111.8	92	116.3	101	86.8	86.5	96	79	99.4	101.3	87.8	82.5	100	103.7	62.9	90	103.7	65.5	81.5	93.6	90.2	85	100	71.2	99.7	79.6	83.7
P23142	Fibulin-1 OS=Homo sapiens OX=9606 GN=FBLN1 PE=1 SV=4	0.001	5.32	3	2	3	2	1	703	77.2	5.22	32	2	0					54.4		101.7
Q9UBX5	Fibulin-5 OS=Homo sapiens OX=9606 GN=FBLN5 PE=1 SV=1	0	17.527	15	5	16	5	1	448	50.1	4.73	203	5	0	70.3	136.2	46.1	142.9	108.9	95.5		74	183.7	97.6		132.8	106.3	122.3	96.1	101.9	108.6	162.2	127	113.3	100	115.3	108.4	123	172.3	142.4	139	193.6	216.9	176.6	100	115.3	99.4	107.1	87.1
O00602	Ficolin-1 OS=Homo sapiens OX=9606 GN=FCN1 PE=1 SV=2	0	14.617	11	4	12	4	1	326	35.1	6.86	337	4	0			63.6		121.8	392.1				102.9																						259.6	113.5	104.8	144.6
P20930	Filaggrin OS=Homo sapiens OX=9606 GN=FLG PE=1 SV=3	0	9.86	1	3	12	3	1	4061	434.9	9.25	237	3	0			52.9	42.4	108.7																											83.8	40.1	99.2	274.6
P21333	Filamin-A OS=Homo sapiens OX=9606 GN=FLNA PE=1 SV=4	0	2273.71	81	254	9303	254	1	2647	280.6	6.06	212627	254	0	147	96.9	99.2	99.5	125.9	94.8	95.3	98.9	94.6	103.4	95.6	111.7	110	105.6	100.4	99.5	105.9	104.1	101.8	97.7	100	104.3	113.5	101.9	97.2	105.4	105.2	102.8	104.6	103.2	100	113.5	114.5	104.1	107.4
Q5T1M5	FK506-binding protein 15 OS=Homo sapiens OX=9606 GN=FKBP15 PE=1 SV=2	0	105.248	25	22	138	22	1	1219	133.5	5.2	2364	22	0	67.8	106.2	78.5	91	96.5	85.1	96.1	96	92.8	103.1	108.3	98.2	99.7	88.3	102.6	100.2	110	97.2	114.6	97.4	100	109.7	102.9	104.8	118.7	108.8	105.7	107.4	99.6	103.6	100	88.4	111.9	99.4	101.8
P30043	Flavin reductase (NADPH) OS=Homo sapiens OX=9606 GN=BLVRB PE=1 SV=3	0	42.985	54	8	74	8	1	206	22.1	7.65	2493	8	0	39.9	143	102.7	122.2	117.2	109.1	103.7	97	127.1	75.8	182.4	90.8	123.4	41.5	90.6	113.5	82.8	94.3	232.8	120.4	100	80.7	81.1	83.1	112.8	93.4	70.6	70.8	85	84.5	100	226.4	81.1	216.1	75.6
O75955	Flotillin-1 OS=Homo sapiens OX=9606 GN=FLOT1 PE=1 SV=3	0	183.085	72	34	331	34	1	427	47.3	7.49	7958	34	0	97.4	93.3	95.5	92.8	85.1	103.1	109.7	94.6	91.9	103.7	82.7	105.6	92.2	92.6	111.8	98.3	87.3	87	91.7	93	100	113.4	110.1	115.7	105.1	114	111.4	89.5	93.4	86.2	100	107.6	109.8	95.1	103.7
Q14254	Flotillin-2 OS=Homo sapiens OX=9606 GN=FLOT2 PE=1 SV=2	0	124.717	57	25	227	25	1	428	47	5.25	4675	25	0	70.4	98.4	98.8	99.2	94.6	102.3	111.9	100.8	97.5	108.8	90.1	114.5	105	94.1	124	109.2	83.6	87.5	86.5	85.8	100	105.9	98.6	109.7	104.9	97.1	96.5	96.9	94.6	89.6	100	90.8	105.2	89	100.2
Q05397	Focal adhesion kinase 1 OS=Homo sapiens OX=9606 GN=PTK2 PE=1 SV=2	0	198.173	46	41	313	41	1	1052	119.2	6.62	4955	41	0	104.9	99.1	94	100.7	96.5	99.2	104.1	119.2	112.9	99.1	95.7	106.4	108.9	118	106.9	110.9	91.1	87.9	98.3	86.2	100	97.8	103.5	96	100.2	101.3	98.2	93	88.3	89	100	67.3	89.4	86.2	94
Q12841	Follistatin-related protein 1 OS=Homo sapiens OX=9606 GN=FSTL1 PE=1 SV=1	0	50.245	42	13	85	13	1	308	35	5.52	1005	13	0	12	114	98.2	53	79.5	101.9	183.2	52.6	87.1	30.5	47.2	88	116.8	33.4	114.9	130.6	42.7	85.4	65.1	105.1	100	57.7	85.2	74.9	67.1	95.5	64.6	106	66.5	110.5	100	69.3	31.9	69.2	127
Q5T0N5	Formin-binding protein 1-like OS=Homo sapiens OX=9606 GN=FNBP1L PE=1 SV=3	0	100.779	44	25	139	25	1	605	70	6.64	2391	25	0	57.3	106	120.1	96.8	90.7	108.9	109.3	101.3	97.1	98.2	89.1	94.2	87.9	93.2	117.2	91.5	96.5	90.1	113.9	110	100	83.4	76.1	85.1	92.7	86.9	74.2	86.8	108.6	119.8	100	74	74.6	89	88.6
Q13642	Four and a half LIM domains protein 1 OS=Homo sapiens OX=9606 GN=FHL1 PE=1 SV=4	0	171.145	62	26	366	26	1	323	36.2	8.97	6721	26	0	182.7	85.6	96.1	101	118.2	77.1	73.1	96.7	102.8	84.9	89.5	136	137.8	183.3	111.6	115.5	86	103.3	83.5	97.1	100	109	173.1	108.6	82.1	161.2	140.8	99.5	89.3	89.2	100	93.5	93.5	87.3	121.1
Q14192	Four and a half LIM domains protein 2 OS=Homo sapiens OX=9606 GN=FHL2 PE=1 SV=3	0	56.975	49	14	100	14	1	279	32.2	7.55	1146	14	0	50.2	81.8	88.8	96.9	69	116.9	158	79.3	68.6	81.3	83.4	71.4	92	73.6	71.6	84.1	136.5	125.3	125.3	136.3	100	79.9	86.6	90.2	80	94.9	86.8	74.5	193.7	202.8	100	96.1	156.3	103.6	193.9
Q13643	Four and a half LIM domains protein 3 OS=Homo sapiens OX=9606 GN=FHL3 PE=1 SV=4	0	12.103	13	4	27	4	1	280	31.2	6.2	461	4	0		58.9	158	146.4	151.1	154.7	154.6	58.1	54.4	116.5	110.6											270.8	46.6	53.9	285.1	55.6	49.7	57.1	62.9	68.3	100	29.4	39.5	221	43.9
P51114	Fragile X mental retardation syndrome-related protein 1 OS=Homo sapiens OX=9606 GN=FXR1 PE=1 SV=3	0	27.693	11	6	60	5	1	621	69.7	6.15	1156	6	0	142		121.8	118.9	69.2	134	90.8	114.4	95.7	111	111.1	113.5	105	143	133.5	106.4	101.4	94.6	109.2	119.2	100											94.9	79.5	92.9	89.7
P51116	Fragile X mental retardation syndrome-related protein 2 OS=Homo sapiens OX=9606 GN=FXR2 PE=1 SV=2	0	28.175	17	9	61	7	1	673	74.2	6.23	552	9	2	57.4	108.4	95.5	92.6	86.6	122.1	128.6	88.8	94	91.8	117.2	87.3	102.9	100	100.1	95.2	103.1	99.8	113.2	108.8	100	100	115.9	123.4	104.3	112.7	109	101	124.2	137.8	100	112	93.7	90	85.9
Q16595	Frataxin, mitochondrial OS=Homo sapiens OX=9606 GN=FXN PE=1 SV=2	0	32.566	29	6	38	6	1	210	23.1	8.69	610	6	0	85.4	74.1	20.9	108.8	101.6	116.7	129.3	83.2	60.3	111.2	82.4	114.7	86.7	125.3	111.9	102.3	87.2	104.6	96	98.6	100	174.6	211.5	159.6	94.1	221.3	239.9	81.6	122.4	72.4	100	293.5	353.7	326	139.8
Q01543	Friend leukemia integration 1 transcription factor OS=Homo sapiens OX=9606 GN=FLI1 PE=1 SV=1	0.004	4.703	6	2	2	2	1	452	51	7.06	26	2	0									94.3
Q9H479	Fructosamine-3-kinase OS=Homo sapiens OX=9606 GN=FN3K PE=1 SV=1	0	92.853	53	16	200	16	1	309	35.1	7.55	3826	16	0	58.9	66	133.1	133.9	93.7	116.2	98.2	134	101.5	111.7	60.6	53.8	167.2	67	54.9	163.4	61.3	196.3	59.5	197.9	100	132.2	186.2	56.5	145.6	190.4	51.7	67.7	156	150.6	100	110.7	91.9	116.5	58.1
P04075	Fructose-bisphosphate aldolase A OS=Homo sapiens OX=9606 GN=ALDOA PE=1 SV=2	0	365.16	97	44	1313	38	1	364	39.4	8.09	31328	44	6	177.7	105.9	102	103.7	118.2	99.4	92.6	95.2	97.4	100.3	95.8	122.4	114.3	129	116.3	101.1	100.1	94.1	92.1	90.1	100	107.2	127.2	106.5	101.1	117.4	122.6	103.9	103.2	99.1	100	141.9	119.5	110.3	97
P09972	Fructose-bisphosphate aldolase C OS=Homo sapiens OX=9606 GN=ALDOC PE=1 SV=2	0	109.312	42	15	340	9	1	364	39.4	6.87	12797	15	0	77.3	118.3	76.4	110.5	130.1	92.3	88.9	95.5	86.1	96.9	99.5	114.3	110.7	127.9	115.8	116.6	104.2	101.8	103.4	100.7	100	122.2	105.9	119.8	125.2	115.1	108.6	127.1	112.4	109.6	100	101.3	126.1	121.6	115.7
O14772	Fucose-1-phosphate guanylyltransferase OS=Homo sapiens OX=9606 GN=FPGT PE=1 SV=3	0	8.641	5	3	8	3	1	607	68	6.87	43	3	0		101.1	83.8	56.3			120.6		141.7													64.7	72	91.9	106.4	66	63.6	95.4	100.8	78.8	100	78.2	89.7	55.2	84.6
P07954	Fumarate hydratase, mitochondrial OS=Homo sapiens OX=9606 GN=FH PE=1 SV=3	0	130.068	58	23	219	23	1	510	54.6	8.76	4363	23	0	93.6	94.8	94.4	107.9	111.4	91.9	93.9	104.2	106.7	111.9	96.6	125.5	107.7	110.6	116.3	104.4	86.5	102	87.7	97.4	100	109.2	120.1	114.9	107.4	121.9	113.2	102.5	82.6	75.4	100	77.3	94.5	107.1	102.2
P16930	Fumarylacetoacetase OS=Homo sapiens OX=9606 GN=FAH PE=1 SV=2	0	67.572	44	14	106	14	1	419	46.3	6.95	2105	14	0	81.1	112	132.8	107.5	95.6	102.5	123.7	84	85.3	107	79.9	137.5	118.1	87.1	141.8	124.6	79.6	65.8	92.9	84.3	100	106.4	48.9	110	111.2	53	111.8	97.8	99.4	118	100	88.1	105.6	141.4	87.2
Q6P2I3	Fumarylacetoacetate hydrolase domain-containing protein 2B OS=Homo sapiens OX=9606 GN=FAHD2B PE=1 SV=1	0	8.977	9	2	15	2	1	314	34.6	7.75	117	2	0		73.8	65.9	98.5	74.7	98.3	67.4	109.2	48.6	105.2	77.1											111.3	125.3	112.9	85	102	109.7	77.9	100.7	112.1	100	122.3	172.9	159.6	95.6
P09958	Furin OS=Homo sapiens OX=9606 GN=FURIN PE=1 SV=2	0	10.953	5	2	4	2	1	794	86.6	6.47	132	2	0
O15117	FYN-binding protein 1 OS=Homo sapiens OX=9606 GN=FYB1 PE=1 SV=2	0	194.504	57	37	493	37	1	783	85.3	6.48	11725	37	0	84.4	88	98.5	98.9	95.9	109.8	97.4	91.9	96.5	105	100.6	97.9	98.9	101.5	99.7	83.1	93.6	103.1	86.8	107.3	100	96.3	95.9	97.5	98.4	90.9	96.2	96.6	106.9	99.8	100	83.3	92.1	101.4	100.9
Q9BQS8	FYVE and coiled-coil domain-containing protein 1 OS=Homo sapiens OX=9606 GN=FYCO1 PE=1 SV=3	0	59.953	12	13	56	12	1	1478	166.9	4.92	1636	13	0	98.5	112.1	106.5	77.9	118.2	94.5	97.8	93.1	139	56.3	93.8	96.4	94	107.8	100	136.4	109.9	105.3	102.7	124.9	100	107.3	89	102.1	130.9	103.6	85.1	110.6	113	123.8	100	128.3	98.1	123.7	79.9
Q5JSP0	FYVE, RhoGEF and PH domain-containing protein 3 OS=Homo sapiens OX=9606 GN=FGD3 PE=1 SV=1	0	69.891	37	17	102	15	1	725	79.4	6.15	1367	17	0	65.7	87.4	84.7	98.5	82.4	86.5	90	108.5	100.6	104.6	94	88.4	94.1	94	97.2	93.7	99.8	96.4	93	91.4	100	97.7	88.6	100.3	101.4	92.2	90.2	101.5	102.1	94.1	100	74	91.4	79.6	100.3
Q96M96	FYVE, RhoGEF and PH domain-containing protein 4 OS=Homo sapiens OX=9606 GN=FGD4 PE=1 SV=2	0	58.413	22	17	100	15	1	766	86.6	6.13	1447	17	2	69.3	100.4	93	86.3	105.8	99.9	76	83	91.6	78.8	73.2	89.9	84.1	86.2	94	91.3	110.4	112.3	104	122	100	74.5	88.1	80.7	80.5	96.9	82.1	104.2	120.2	116.3	100	134.5	113.9	109.1	123
P34947	G protein-coupled receptor kinase 5 OS=Homo sapiens OX=9606 GN=GRK5 PE=1 SV=1	0	26.146	13	6	34	5	1	590	67.7	8.1	675	6	0		118.9	148.4		104.4	86.9	114.8	93	102.9	100	96.1											20.2	78.7	91.4	20.7	99	79.2	103.4	118	91.8	100	39.6	75.9	60.6	89.8
P43250	G protein-coupled receptor kinase 6 OS=Homo sapiens OX=9606 GN=GRK6 PE=1 SV=2	0	48.498	27	14	102	13	1	576	65.9	8	977	14	1	43.9	127.3	112.7	99.3	71.7	98.7	104.2	104.7	92.7	82.2	85.3	81.8	87.8	81.5	88.5	81.9	85.8	102.9	88	104.4	100	71	92.4	116.3	76.9	91	97.6	96.7	179.1	92.4	100	52.3	71.7	83.9	91.3
P51570	Galactokinase OS=Homo sapiens OX=9606 GN=GALK1 PE=1 SV=1	0	72.802	40	14	91	14	1	392	42.2	6.46	2059	14	0	108.7	99	79.5	120.2	89.8	99.1	95.8	126.3	107.2	108.1	85.6	112.5	108.1	116.1	115.8	116.9	93.1	103.3	106	93.3	100	105.9	111.5	107.9	118	111.5	113	103.6	106.2	108.7	100	135	109.3	60	125.1
P07902	Galactose-1-phosphate uridylyltransferase OS=Homo sapiens OX=9606 GN=GALT PE=1 SV=3	0	30.176	24	8	51	8	1	379	43.3	6.99	987	8	0	38.1	130.3	69.3	97.4	86	87.5	95.2	113.3	103.1	91.3	90.1	100.3	109	104	99.7	103	89.5	77.3	91.3	79.7	100	114.6	106.2	96.2	124.3	134.4	113.3	114.6	107.3	89.5	100	102	120.7	91.4	123.4
O94766	Galactosylgalactosylxylosylprotein 3-beta-glucuronosyltransferase 3 OS=Homo sapiens OX=9606 GN=B3GAT3 PE=1 SV=2	0.001	6.682	7	3	5	3	1	335	37.1	8.27	37	3	0	150.3				9.3		90.4			119.7		154	121.2	135.6	135.5	142.8	119.8	110.6	139.2	117.8	100
P09382	Galectin-1 OS=Homo sapiens OX=9606 GN=LGALS1 PE=1 SV=2	0	38.713	59	8	111	8	1	135	14.7	5.5	2266	8	0	197.1	67.5	115.2	120.3	111.7	98	78.3	134	96.8	110.4	87.4	68.5	115.6	208.7	70.9	117.8	74.5	51.6	80.1	50.7	100	126.9	114.1	66.1	126.6	119.5	59.9	69.3	113.6	100.9	100	82	91.3	377	54.3
Q96DT0	Galectin-12 OS=Homo sapiens OX=9606 GN=LGALS12 PE=1 SV=1	0	10.654	14	3	19	3	1	336	37.5	9.09	158	3	0	108.4	86.7	86.8	107.6	95.4	91.4	80.8	116.8	86.5	124	88.4	99.9	111.6	104	77.7	123.8	81.2	105.6	83.4	86.3	100	122.2	116.5	83.9	83.2	109.6	104.6	94.9	77	93.5	100	58.2	81.3	69.6	89.8
P17931	Galectin-3 OS=Homo sapiens OX=9606 GN=LGALS3 PE=1 SV=5	0.002	5.264	7	2	3	2	1	250	26.1	8.56	49	2	0					124.1		158.3
Q08380	Galectin-3-binding protein OS=Homo sapiens OX=9606 GN=LGALS3BP PE=1 SV=1	0	24.292	14	8	38	8	1	585	65.3	5.27	727	8	0	33.4	128	144	115.7	69.8	125.2	99.3	109.8	86.1	77.8		82.3	69.8	85	87.4	71.4	89.3	132.5	116	129.7	100	82.9	70.4	112.5	89.9	88.4	101.8	116.3	80.7	85.5	100	58.1	67.3	164.5	106.4
O00214	Galectin-8 OS=Homo sapiens OX=9606 GN=LGALS8 PE=1 SV=4	0	24.701	21	6	56	6	1	317	35.8	8.25	687	6	0	152.5	117.7	90.7	100	107.5	110.5	72.8	128.3	81.9	99.8	75	103.2	69.1	115.8	120.8	73.3	96.6	76.6	115.8	90.5	100	90.3	80.9	103.9	96.7	94.9	89.6	107.5	117.4	131.7	100	163.7	81.6	144.1	111.5
Q3ZCW2	Galectin-related protein OS=Homo sapiens OX=9606 GN=LGALSL PE=1 SV=2	0	65.54	60	11	184	11	1	172	19	5.35	5015	11	0	115	102.1	138.1	97	92	116.5	117.8	131.5	116.3	116.7	73.8	87.6	92.2	113.9	86.5	93.6	125.2	117.5	109.8	115.4	100	90	81	93.6	89.2	77.4	79.9	106.1	118.9	118.1	100	72.1	83.5	74.1	87.8
Q9UEY8	Gamma-adducin OS=Homo sapiens OX=9606 GN=ADD3 PE=1 SV=1	0	94.682	33	18	146	18	1	706	79.1	6.32	3488	18	0	102.6	104.2	114.6	99	89.5	122.4	135.6	99	82.8	102.7	73.8	106.6	100	107.4	117.7	102.7	110.1	116	101.5	123.9	100	97.8	86.5	92.8	105.6	98	85.4	105.7	96	98.3	100	126.6	94.6	87.3	110.8
P60520	Gamma-aminobutyric acid receptor-associated protein-like 2 OS=Homo sapiens OX=9606 GN=GABARAPL2 PE=1 SV=1	0	26.918	46	7	42	7	1	117	13.7	8.1	390	7	0	238.4	122	136.6	101.4	84.4	107	77.4	70.4	41.5	71.1	100.6	151.5	131.2	208.1	121.5	137.9	85.7	110.2	142.5	117.7	100	161.6	195.2	183.7	128.4	190.2	197.5	94.1	122.7	132.7	100	128.7	76	65.5	108
P09104	Gamma-enolase OS=Homo sapiens OX=9606 GN=ENO2 PE=1 SV=3	0	135.683	75	22	347	17	1	434	47.2	5.03	6253	22	2	34.2	92.8	68.3	104.4	120.4	60.1	130.8	93.5	108.8	90.2	100	130.7	128.2	50.8	129.9	122.7	98.9	117.7	98.5	111.3	100	113.5	132.5	128.3	100	126.2	139	90.2	123.2	124	100	106.5	171.3	108.9	158.9
Q92820	Gamma-glutamyl hydrolase OS=Homo sapiens OX=9606 GN=GGH PE=1 SV=2	0	25.771	16	5	61	5	1	318	35.9	7.11	1010	5	0	53.7	95.3	92.5	89.7	118.3	77.7	109.1	90.2	91.7	76.9	92.9	100.6	85.4	63.7	103.6	94.8	87.1	85.7	85.7	97.3	100	96.4	103.3	101.9	104.3	110.4	98.4	98.5	86.1	89.5	100	76.1	96.1	130	88.5
Q9BVM4	Gamma-glutamylaminecyclotransferase OS=Homo sapiens OX=9606 GN=GGACT PE=1 SV=2	0	10.093	32	4	21	3	1	153	17.3	6.87	383	4	0	253.6	86.7		75.4			81.2			59.1	235.4	198.2	115.5	147.9	180.6	168.3	95.8	129	87.7	122.9	100	119.3	124.3	191.5	141.2	170.4	175.7	112.7	157.8	143.5	100
O75223	Gamma-glutamylcyclotransferase OS=Homo sapiens OX=9606 GN=GGCT PE=1 SV=1	0	67.041	63	16	126	16	1	188	21	5.14	1933	16	0	60.1	100.2	66.2	124.7	80.4	97.4	106.9	108.2	107.8	113.1	75.5	73.3	83.3	64.3	82.8	80.7	100.2	103.1	90.9	100.6	100	144.1	149.9	122.9	112.1	151.8	149	93.1	101.6	84.1	100	132	154.7	125	118.6
Q9HBI0	Gamma-parvin OS=Homo sapiens OX=9606 GN=PARVG PE=1 SV=1	0	19.171	16	4	31	4	1	331	37.5	5.49	501	4	0	69.4	130.4	190.8	148.8	34.6	97.1	150.5	130.2	115.3	97.4	63.8	71.4	61.4	37.6	59.1	64.3	125.3	111.8	109.7	98.7	100	63.3	82.4	99.7	107.2	79.3	73.5	119.4	118.3	101.9	100	61.8	45.1	73.7	97.5
Q8WW43	Gamma-secretase subunit APH-1B OS=Homo sapiens OX=9606 GN=APH1B PE=1 SV=3	0.001	5.444	7	2	4	2	1	257	28.4	9.06	60	2	0					95.3	79
A4D1B5	Gamma-secretase-activating protein OS=Homo sapiens OX=9606 GN=GSAP PE=1 SV=2	0	16.297	6	5	27	5	1	854	97.7	6.86	270	5	0		114.3	106.3	105.9	71.1	100.7	143.6	115.2	95.7	106.3	85.6											90.7	84.9	114.7	105.3	92.3	89.8	116.7	125.7	124.5	100	75.5	86.7	78	109.7
Q99747	Gamma-soluble NSF attachment protein OS=Homo sapiens OX=9606 GN=NAPG PE=1 SV=1	0	79.817	47	15	157	15	1	312	34.7	5.41	2186	15	0	53.6	100.2	104.8	98.2	100.7	96.7	103.5	71.6	101.6	107.6	108.9	103.9	108.8	97.8	104.5	109.3	93.1	109.6	93.9	112.1	100	94.5	96.6	91.4	103.8	98.6	87.7	105.2	100.3	103.1	100	84.7	95.3	96.8	99
Q9BSJ2	Gamma-tubulin complex component 2 OS=Homo sapiens OX=9606 GN=TUBGCP2 PE=1 SV=2	0	17.192	7	5	11	5	1	902	102.5	6.84	98	5	0		85.3	93.4					107.4	89.4	62												118.5	104.4	119.9	115.5	127.7	134.5	103.5	117.5	90	100	186.7	123.5	106.7	126.3
Q96CW5	Gamma-tubulin complex component 3 OS=Homo sapiens OX=9606 GN=TUBGCP3 PE=1 SV=2	0	42.315	13	9	44	9	1	907	103.5	8.12	633	9	0	67.4	72.9	79.8	155.7	98.5	83.2	92.6	96.7	97.1	87.4		101.9	112.6	93.2	93.3	95	64.9	93.9	92	63.4	100	89.9	113.5	101.6	109.4	103.5	92	84	94.2	94.2	100	164.5	116.3	124.5	106.6
Q8TB36	Ganglioside-induced differentiation-associated protein 1 OS=Homo sapiens OX=9606 GN=GDAP1 PE=1 SV=3	0.001	6.731	10	3	9	3	1	358	41.3	8.34	80	3	0	71		186	136.9			126.9	98.3	134.1		91.8	78.6	160.2	91.4	107.6	92.2	74.4	75	67.4	87.2	100											132.3	133.3	184.7	171.7
Q99501	GAS2-like protein 1 OS=Homo sapiens OX=9606 GN=GAS2L1 PE=1 SV=2	0	67.726	29	17	135	17	1	681	72.7	10.05	2400	17	0	60.3	127.5	110.4	113.1	91.8	141	98.5	90	76.7	101	124.1	89.3	89.8	83.3	91.2	94.1	97.2	96.8	123.1	124.5	100	85.1	95.9	88.7	95.4	108.7	78.7	118.6	98.4	117.7	100	126.6	92.5	97.7	87.8
P57764	Gasdermin-D OS=Homo sapiens OX=9606 GN=GSDMD PE=1 SV=1	0	42.942	28	10	52	10	1	484	52.8	5.08	852	10	0	113.5	102.2	96.9	99.7	57.7	114.6	89.2	101.3	84.2	93	109.5	108.2	105.8	100.1	96.4	118.5	79.2	87.2	85.5	92.6	100	126	113.4	96.8	122.8	117.2	99.5	99.3	102.3	98.6	100	97.6	99.8	124	115.5
Q9H488	GDP-fucose protein O-fucosyltransferase 1 OS=Homo sapiens OX=9606 GN=POFUT1 PE=1 SV=1	0	12.328	22	5	5	5	1	388	43.9	8.53	17	5	0	98.3	143.8									93.8	94.7	115	96.8	86.3	90.2	115.2	129	121.7	115.4	100	155.6	121.4	152.5	128.7	170.2	133.5	143.9	135.7	110.9	100
Q13630	GDP-L-fucose synthase OS=Homo sapiens OX=9606 GN=TSTA3 PE=1 SV=1	0	42.454	26	6	33	6	1	321	35.9	6.6	1051	6	0	45.7	114.6	69.8	88.1	78.1	92.5	94.5	100.5	87.6	100.9	96.1	72.2	83.3	62	76.8	74.4	79.4	77.7	67.2	82.7	100	102.3	108.4	99.9	106.4	110.2	99.2	100.7	106.4	108.9	100	177.9	78.6	74.7	81.7
Q2TAA5	GDP-Man:Man(3)GlcNAc(2)-PP-Dol alpha-1,2-mannosyltransferase OS=Homo sapiens OX=9606 GN=ALG11 PE=1 SV=2	0	16.973	14	6	29	6	1	492	55.6	8.48	164	6	0		123.4	39.6	142.1	84.5	106	145.8	110.2	130.8	134.3	85.5											101.8	123.9	89.7	104.1	81.8	80.1	89.8	117.8	119.7	100	94.5	102.3	117.6	87.3
O60547	GDP-mannose 4,6 dehydratase OS=Homo sapiens OX=9606 GN=GMDS PE=1 SV=1	0	13.408	12	5	18	5	1	372	41.9	7.31	116	5	0	14.8	84			82.9	90.8	95.7	126.8	110.7		119	34.3	46	32.1	52.1	51.4	113.2	96.3	84.9	103.8	100	114	95.9	120.8	103	113.1	90.5	88.2	85.8	105.8	100
P06396	Gelsolin OS=Homo sapiens OX=9606 GN=GSN PE=1 SV=1	0	473.258	72	66	1789	66	1	782	85.6	6.28	32635	66	0	227.1	93.9	91.3	107.8	110	82.4	93	97.2	95.9	91.5	87.6	115.8	118.1	117.6	109.8	109.8	92.7	88.5	88.9	85.8	100	114.4	134.1	108.1	108.1	126.8	120.1	101.7	91.6	86.8	100	155.5	117.5	108.3	100.8
Q8TEQ6	Gem-associated protein 5 OS=Homo sapiens OX=9606 GN=GEMIN5 PE=1 SV=3	0	8.796	4	3	6	3	1	1508	168.5	6.62	99	3	0											141.9
Q9P107	GEM-interacting protein OS=Homo sapiens OX=9606 GN=GMIP PE=1 SV=2	0	38.876	14	11	51	11	1	970	106.6	5.72	882	11	0	116.8	119.7	83.4	108.7	92.9	91.1	97	119.6	86.2	92	92.5	108.1	81.1	100	102.1	113.7	84.4	66.1	333.9	103.7	100	105.1	83.9	153.9	122.3	83	78.5	105.2	146.2	114.7	100	153.1	105.1	108.1	115.6
Q9Y5Q8	General transcription factor 3C polypeptide 5 OS=Homo sapiens OX=9606 GN=GTF3C5 PE=1 SV=2	0.002	5.833	6	2	4	2	1	519	59.5	6.9	115	2	0	84.9											103.9	121	152.9	128.8	114.1	157.1	86.4	107.2	151.9	100
O60763	General vesicular transport factor p115 OS=Homo sapiens OX=9606 GN=USO1 PE=1 SV=2	0	188.699	43	34	303	34	1	962	107.8	4.91	6902	34	0	73.2	102.1	94.7	94.4	95.8	108.8	102.9	105.6	107.4	98.9	99	106	103.9	125.7	112	102.3	93.3	98.6	100.1	101.8	100	102.3	97.2	104.2	112	100.4	98.7	106.2	101	110.7	100	87.5	108	113.7	97.1
Q92696	Geranylgeranyl transferase type-2 subunit alpha OS=Homo sapiens OX=9606 GN=RABGGTA PE=1 SV=2	0	55.066	24	13	57	13	1	567	65	5.67	913	13	0	125.8	96.1	89.3	102.1	64.3	103.3	110.5	89.9	106.3	114.7	93.3	119.2	109.5	126.6	107.6	123.4	97	99.5	92.1	101.2	100	102.6	100.5	110.5	104.1	102.5	104.9	100.3	108.1	96.7	100	87	97.7	114.1	118.3
P53611	Geranylgeranyl transferase type-2 subunit beta OS=Homo sapiens OX=9606 GN=RABGGTB PE=1 SV=2	0.001	7.671	7	2	27	2	1	331	36.9	5.03	293	2	0	62.8		103.3	118	80.3	116.7	148.8	96.7	122.7	104.3		78.2	92.5	72.8	74.3	79.2	81.6	89.5	91	88.4	100											86.9	124	118.2	126.6
Q5JQS6	Germinal center-associated signaling and motility-like protein OS=Homo sapiens OX=9606 GN=GCSAML PE=2 SV=1	0	35.403	35	9	74	9	1	135	15.7	6.68	824	9	0	45.3	66.5	122.1	108.1	73	119.7	91.8	101.8	74.1	90.6	98.7	69.1	53	52.6	78.8	55.8	64.7	51.6	61.1	57.5	100	107.1	89.3	123.7	102.7	87.9	118.4	77	131.6	130.7	100	51.1	55.9	125.9	86.2
Q8N2G8	GH3 domain-containing protein OS=Homo sapiens OX=9606 GN=GHDC PE=1 SV=2	0	24.701	16	8	37	8	1	530	57.5	7.88	767	8	0	104.8	94	104.4	80.6	89	97.3	107.7	104.3	98	106.8	107.9	115.5	111.2	136.7	117.8	109.2	102.4	111	110.5	113.9	100	116.8	103.5	116.2	120.7	120.8	118.4	97.9	105.7	100.9	100	95.5	107.6	111.3	99.8
Q3V6T2	Girdin OS=Homo sapiens OX=9606 GN=CCDC88A PE=1 SV=2	0	12.707	2	4	10	4	1	1871	215.9	6.21	209	4	0					76.8		70.3	98.1	138.2	66	86.8
P60983	Glia maturation factor beta OS=Homo sapiens OX=9606 GN=GMFB PE=1 SV=2	0	41.774	67	10	59	8	1	142	16.7	5.29	1277	10	2	167.6	115.8	100.7	103.1	97	85.2	103.3	102.6	103.7	102.4	108.9	143.1	116.9	157.9	124	120.8	107.3	104.9	103.4	110.8	100	125.8	115.3	115.6	114.8	106.8	112.6	105.7	109.7	108	100	84	95.6	110.3	115.4
O60234	Glia maturation factor gamma OS=Homo sapiens OX=9606 GN=GMFG PE=1 SV=1	0	62.286	63	9	129	7	1	142	16.8	5.26	1917	9	0	112	96.1	87	103.5	110.8	86.9	76.9	84.1	75.4	90.4	109.8	103.2	113.5	139	103.2	114.2	103.4	101.3	105.5	106.8	100	106.1	101.6	121	119.2	103.8	111.5	103.7	105.3	113.2	100	105.1	114.2	116.6	121.7
P07093	Glia-derived nexin OS=Homo sapiens OX=9606 GN=SERPINE2 PE=1 SV=1	0	79.843	46	19	150	19	1	398	44	9.29	1958	19	0	46.2	112.7	100.1	100.4	80.8	85.6	95.3	110.9	117.4	101.4	132.1	133.5	72.4	55.3	147.8	101.9	82.9	117.9	76.8	108.6	100	117.4	87.3	83.5	128.6	90.4	81.2	115	111.9	110.3	100	73.3	110.1	64.4	102.7
Q8TDQ7	Glucosamine-6-phosphate isomerase 2 OS=Homo sapiens OX=9606 GN=GNPDA2 PE=1 SV=1	0	13.079	19	3	16	2	1	276	31.1	6.95	146	3	1	41.5	144.1	89.5	134.8	64.1	93.1	85.8	102.9	100.1	102.5	103.2	88	85.5	69.9	85.3	114.1	73.4	72.5	69.9	81	100	84.5	84.4	92.4	103	92	78.8	132.9	87.3	87.1	100	65.9	72.2	78.8	104.9
Q6PCE3	Glucose 1,6-bisphosphate synthase OS=Homo sapiens OX=9606 GN=PGM2L1 PE=1 SV=3	0	43.111	22	11	61	10	1	622	70.4	7.15	464	11	0		105	63.2	80.7	93.1	80.8	101.1	84.2	146	107.2	113											59.8	68.7	58.5	83.2	61.5	49.2	73.9	87.7	84.3	100	41.7	44.7	36.5	75
P11413	Glucose-6-phosphate 1-dehydrogenase OS=Homo sapiens OX=9606 GN=G6PD PE=1 SV=4	0	208.249	78	37	444	37	1	515	59.2	6.84	10180	37	0	56	103.1	101.1	110.5	107.9	123.9	101.9	101.6	98.5	98.6	78.1	87.8	76.5	75.1	91.9	82.3	94.6	102.6	87.3	99.6	100	98.9	74.2	91.3	110.5	75.6	85.9	107.9	113.8	120.4	100	94.3	105.6	103.6	78.7
P57057	Glucose-6-phosphate exchanger SLC37A1 OS=Homo sapiens OX=9606 GN=SLC37A1 PE=2 SV=2	0	14.771	7	3	22	3	1	533	57.6	8.31	580	3	0		114.4	160.9	134.1	52.8	106.5	117.7	110.6	177.6	110.1												75.1	68.6	88.3	114	82	56.7	105.9	105	143.8	100	31	53.4	71.7	82
P06744	Glucose-6-phosphate isomerase OS=Homo sapiens OX=9606 GN=GPI PE=1 SV=4	0	193.962	63	36	417	36	1	558	63.1	8.32	7106	36	0	70.4	107.4	97.7	100.1	77.8	113.1	112.7	101.3	102.7	115.6	93.2	83.8	91.5	75.1	92.1	90.3	107.4	97.3	107.3	102.7	100	89.3	73.2	90.7	101.1	78	81.2	107.8	93.2	100.3	100	93.2	101	101	104.6
Q9NXC2	Glucose-fructose oxidoreductase domain-containing protein 1 OS=Homo sapiens OX=9606 GN=GFOD1 PE=1 SV=1	0	10.705	12	3	4	3	1	390	43.1	5.92	102	3	0			112.3		150.5				130.5																							231	122.4	124.8	99.5
Q9NWU2	Glucose-induced degradation protein 8 homolog OS=Homo sapiens OX=9606 GN=GID8 PE=1 SV=1	0	16.905	18	3	18	3	1	228	26.7	4.97	632	3	0		119.3	165.9	112.5	101.1	131.2		127.9	92.5	147.1												100.2	97.3	96	97.5	103.8	99.1	86.9	119.2	132.1	100	159.5	126.1	146.7	93.7
P14314	Glucosidase 2 subunit beta OS=Homo sapiens OX=9606 GN=PRKCSH PE=1 SV=2	0	151.365	42	27	347	27	1	528	59.4	4.41	6420	27	0	104.1	96.2	65.6	97.3	104.9	84.4	104.4	81.6	89.2	101.8	100	130.9	126.3	145.7	128.6	116.1	81.3	83.5	79.9	85.5	100	124.9	135.8	127.3	99.8	129.4	140.2	85.2	105.2	85	100	131.1	149	140.2	108.4
Q4G148	Glucoside xylosyltransferase 1 OS=Homo sapiens OX=9606 GN=GXYLT1 PE=1 SV=2	0.001	7.431	6	2	9	2	1	440	50.5	8.65	48	2	0	50.2		111	94.8		83.2		104.9		91.5		84.4	81.8	77.5	100.9	86	90.7	114.6	121.2	127.5	100											99.8	103.7	90.4	108.3
P04062	Glucosylceramidase OS=Homo sapiens OX=9606 GN=GBA PE=1 SV=3	0.002	5.554	3	2	10	2	1	536	59.7	7.61	31	2	0	46.6	110.3	142.7	111	112.3	99.3	152.7					93.9	113.2	97	100.3	126.1	80.1	108.8	99.5	130.9	100	84.2	85.8	107.4	111	91.3	97.1	106.7	77	94.1	100	82.2	120.1	103.6	125
P00367	Glutamate dehydrogenase 1, mitochondrial OS=Homo sapiens OX=9606 GN=GLUD1 PE=1 SV=2	0	131.215	52	27	255	27	1	558	61.4	7.8	5015	27	0	62.4	99.5	107.5	104	93	106.6	99.3	98.8	104.1	102.6	94.8	103.6	103.6	104.7	106.3	100.1	105.1	105	103.3	105.4	100	97.8	94.5	108.7	103	100	97.9	107.9	102.8	100.5	100	74	101.5	86.2	103.5
P48506	Glutamate--cysteine ligase catalytic subunit OS=Homo sapiens OX=9606 GN=GCLC PE=1 SV=2	0	25.317	14	7	25	6	1	637	72.7	6.09	228	7	0				132.4	94.7	108.2	117.1	136.3		57.1	118.5
P48507	Glutamate--cysteine ligase regulatory subunit OS=Homo sapiens OX=9606 GN=GCLM PE=1 SV=1	0	63.053	43	10	103	10	1	274	30.7	6.02	2567	10	0	78.4	93.6	102.3	91.4	80.3	120.8	133.1	83.8	95.2	91.8	77.6	85.2	99	85.7	96.6	104	102.7	99.2	117.5	114	100	100.1	96.8	83.2	98.8	93.2	93.7	90	91.6	107.4	100	55.8	73.4	92.2	87.3
O94925	Glutaminase kidney isoform, mitochondrial OS=Homo sapiens OX=9606 GN=GLS PE=1 SV=1	0	85.59	31	17	125	17	1	669	73.4	7.77	2990	17	0	51.9	109.2	103	93.7	76	116.2	99	90.1	101.3	113.1	117.7	96	104.3	82.4	109.2	118.1	95.3	107.7	111.7	117.7	100	112.6	92	93.3	124.4	104.6	81.7	107.7	101.8	99.4	100	76.4	92.4	84.2	98.6
Q8NB37	Glutamine amidotransferase-like class 1 domain-containing protein 1 OS=Homo sapiens OX=9606 GN=GATD1 PE=1 SV=1	0.001	6.378	14	2	9	2	1	220	23.3	6.61	98	2	0	129.9	105.7		90.9	77.8	110.8	99.7	113		93.3		91.9	72.2	88.1	111.1	86.5	91	94.1	93.8	93.2	100	102.2	100.3	103	88	101.8	97.7	111.6	101.9	89.1	100
P15104	Glutamine synthetase OS=Homo sapiens OX=9606 GN=GLUL PE=1 SV=4	0	8.836	6	3	17	3	1	373	42	6.89	161	3	0	44.8	145	90.7	87.4	63.1	134.2	109.6	94.9	115.1	140.4	86.7	76	96.8	81	114.6	83.1	102.8	118.9	115.1	130.5	100	79.4	84.3	79.6	90.3	96.8	73.3	100.4	100.7	107.2	100	84.8	107.9	95.6	104.1
Q6IA69	Glutamine-dependent NAD(+) synthetase OS=Homo sapiens OX=9606 GN=NADSYN1 PE=1 SV=3	0	29	12	7	33	7	1	706	79.2	6.44	903	7	0	63.4	78.5	112.1	121.1	92.9	76.6	77.3	116.5	97.5	82.7		102.6	98.1	87.8	107.7	105	99.2	87.3	110	92.3	100	75.7	78.6	77.8	89.8	82.8	45.3	88	71.4	89	100	89.9	78.5	82.8	101.1
Q06210	Glutamine--fructose-6-phosphate aminotransferase [isomerizing] 1 OS=Homo sapiens OX=9606 GN=GFPT1 PE=1 SV=3	0	53.289	22	13	56	13	1	699	78.8	7.11	477	13	0	71.6	118.7	120	105	59.4	122.3	106.7	107.9	88	80.9	118.9	107.9	123.6	99.6	119	130.3	78	103	79.3	127.4	100	64.1	63.7	86.6	64.2	98	83.8	111.9	105.5	122.3	100	107.2	67.6	111.7	73.6
P47897	Glutamine--tRNA ligase OS=Homo sapiens OX=9606 GN=QARS PE=1 SV=1	0	105.259	43	27	156	27	1	775	87.7	7.15	2707	27	0	99.7	105.6	99.8	85.7	74.1	93.6	101.5	102.5	107.6	104.5	97.2	97	96.3	112.4	99.8	102.6	102.4	96.9	108.9	104.2	100	88.6	81.4	89.4	97.7	87.2	78.2	102.5	109.4	113.2	100	89.8	89.9	92.7	97.6
P35754	Glutaredoxin-1 OS=Homo sapiens OX=9606 GN=GLRX PE=1 SV=2	0	30.126	71	5	48	5	1	106	11.8	8.09	430	5	0	57.4	84	76.3	67.7	71.3	111.6	100.5	100.2	109.6	94.1	109.1	85	114.9	126.6	98.5	110.3	96.5	96.8	103.2	90.3	100	99.1	104.8	80.2	107.2	104.4	72.3	85.4	99	96.4	100	44.5	122.2	111.2	121.8
O76003	Glutaredoxin-3 OS=Homo sapiens OX=9606 GN=GLRX3 PE=1 SV=2	0	63.769	38	12	136	12	1	335	37.4	5.39	1978	12	0	132.3	96.9	91.9	99.8	96.5	99.7	86.1	93.6	107.3	98.3	92.4	112.2	118.6	132.3	108.6	114.8	83.3	91.8	85.3	92.5	100	106.3	92.5	109.2	105.7	97.1	104.2	93.2	101.4	95.8	100	100.1	100.2	110.8	104.1
Q86SX6	Glutaredoxin-related protein 5, mitochondrial OS=Homo sapiens OX=9606 GN=GLRX5 PE=1 SV=2	0	16.715	28	3	33	3	1	157	16.6	6.79	909	3	0	32.6	124	117.3	78.9	135.4	123	63.7					39	81.9	58.1	41.5	83	133.5	127.1	149.9	136.8	100	78.4	53	83.1	139.6	62.6	46.3	152.6	110.1	129	100	73.8	95.4	100.3	78.3
Q92947	Glutaryl-CoA dehydrogenase, mitochondrial OS=Homo sapiens OX=9606 GN=GCDH PE=1 SV=1	0	14.894	10	5	27	5	1	438	48.1	8.06	168	5	0	93.4	115.9	75.6	79	128.6	105.9	195.2	113.8	97.5	93.3	87.2	116	110	106.2	128.6	106.4	118.3	87.9	105	84.6	100	157.9	231.2	177.5	113.1	236.2	203.3	112.3	114	101.5	100	108.7	74.9	118.5	93.1
P19440	Glutathione hydrolase 1 proenzyme OS=Homo sapiens OX=9606 GN=GGT1 PE=1 SV=2	0	15.465	9	5	25	5	1	569	61.4	7.12	270	5	0	67.2	110.3	98.6	144.6	81.5	118.4	122.9	84.9	96.4	120	108.1	127.7	116.9	93.6	115.5	118.2	139.3	110.2	138	121.4	100	118.1	108.6	94.1	118.3	118.3	93.8	118.2	96.8	87	100	75	61.3	116.4	83.3
P07203	Glutathione peroxidase 1 OS=Homo sapiens OX=9606 GN=GPX1 PE=1 SV=4	0	89.595	74	12	215	12	1	203	22.1	6.55	5544	12	0	62.2	80.3	139.8	103.4	122.8	78.3	96.6	75.7	109.3	101.7	106	100.1	113.8	86.5	96.5	115	106.5	73.2	96	70.3	100	97.3	127.4	113.9	89	123.9	108.6	89.7	97	94.1	100	71.9	136.1	130.4	104.7
P22352	Glutathione peroxidase 3 OS=Homo sapiens OX=9606 GN=GPX3 PE=1 SV=2	0.001	6.032	11	2	10	2	1	226	25.5	8.13	71	2	0	107.3	75.2	57	106.7	93.6	69.8	95.3		106.6	103.4	118.7	206.6	136.7	148.2	165.4	138.6	141.7	103	102.7	118.1	100	97.4	91.2	116.2	126.8	103	103	103.6	136.9	100.1	100	77.8	243	260.8	179
Q96SL4	Glutathione peroxidase 7 OS=Homo sapiens OX=9606 GN=GPX7 PE=1 SV=1	0	10.556	26	4	12	4	1	187	21	8.27	90	4	0	184.1	78.3			85				89.7	87.4	93.1	96.2	105.8	128.2	74.8	94	122	67.9	143.6	73.6	100	127.9	96.7	66.7	107.1	81.7	103.2	86	165.1	142.4	100
P00390	Glutathione reductase, mitochondrial OS=Homo sapiens OX=9606 GN=GSR PE=1 SV=2	0	168.654	64	27	281	27	1	522	56.2	8.5	6676	27	0	252.5	91.5	85.3	87.7	79.9	97.2	94.8	97.1	90.5	79.1	79.8	82.9	87.1	107.9	76.4	91.3	84.5	94.8	86.3	93.6	100	100.8	88.8	90.4	99.3	92.6	86.8	87.7	96.6	101.7	100	151.1	113.1	146	105
Q9Y2Q3	Glutathione S-transferase kappa 1 OS=Homo sapiens OX=9606 GN=GSTK1 PE=1 SV=3	0	99.155	79	16	208	16	1	226	25.5	8.41	3596	16	0	50.7	98.1	90.5	104.9	80.3	95.5	93.5	101.1	98.4	107.9	94.4	84.4	105.5	88.4	97.5	99.8	100.5	101.4	92.5	105.5	100	104.7	107.5	113.1	113.8	108	105.6	104.6	109.8	105	100	79.2	104.1	95.8	104.1
P09488	Glutathione S-transferase Mu 1 OS=Homo sapiens OX=9606 GN=GSTM1 PE=1 SV=3	0	73.97	63	18	132	4	1	218	25.7	6.7	1553	18	14	109.7	51.4	159.5	54.2	153.5	150.7	299.6	73.3	50.9	100	12.7	29.7	25.5	121.2	27.9	21.7	183.9	391.3	165.1	384	100	202.7	163.8	49.1	200.9	157.7	46.4	48.1	70.8	64.6	100	34.3	138.4	148.3	28.8
P28161	Glutathione S-transferase Mu 2 OS=Homo sapiens OX=9606 GN=GSTM2 PE=1 SV=2	0	66.155	56	16	125	5	1	218	25.7	6.37	1880	16	2	38.2	74.9	93.2	106.1	120.1	103.1	139.9	126.8	131.6	182.4	46.8	47.9	55.1	82.1	53.2	54.6	142.1	270.7	126.9	250.2	100	152.8	60	46.5	152.4	59	40.1	77.3	116	110.5	100	54.5	106.1	96.2	73
P21266	Glutathione S-transferase Mu 3 OS=Homo sapiens OX=9606 GN=GSTM3 PE=1 SV=3	0	44.031	43	11	81	10	1	225	26.5	5.54	1302	11	0	62.3	86.4	58.5	49.1	25.3	111.8	70	167.6	176.8	263.1	80.9	72.3	113.9	74.8	80.6	141.4	64.2	206.9	53.2	203.1	100	87	54.9	74.8	99.4	58.8	85.5	73.6	144.1	144.9	100	69.9	102.7	107.8	73.8
P46439	Glutathione S-transferase Mu 5 OS=Homo sapiens OX=9606 GN=GSTM5 PE=1 SV=3	0	36.021	44	11	101	2	1	218	25.7	7.39	1180	11	0								239.9
P78417	Glutathione S-transferase omega-1 OS=Homo sapiens OX=9606 GN=GSTO1 PE=1 SV=2	0	135.597	81	27	362	27	1	241	27.5	6.6	4438	27	0	143.5	111.3	141.3	112.9	114.3	116.4	105.7	117.8	70.4	68.7	95.7	109.1	105.4	106.7	109.8	101.4	121.7	111.8	107.1	107.1	100	97.3	111.3	96	94	107.3	102.3	124.5	52.8	55.4	100	100.2	109	74.8	107.8
P09211	Glutathione S-transferase P OS=Homo sapiens OX=9606 GN=GSTP1 PE=1 SV=2	0	120.274	60	12	206	12	1	210	23.3	5.64	4727	12	0	61.4	91.9	107.7	110.3	100.1	85.2	86.6	105.7	122.6	102.6	67.5	124.3	118.6	87.2	119.4	110.6	95.9	109.4	82.1	106.7	100	68.8	134.9	132.2	54.4	121.4	153.7	92.4	101.8	91.5	100	90.8	114.3	95.5	115.1
P30711	Glutathione S-transferase theta-1 OS=Homo sapiens OX=9606 GN=GSTT1 PE=1 SV=4	0	19.502	25	6	21	5	1	240	27.3	7.49	367	6	1	259.3	84.9	68.8	79.3	117.2	98	94.5	103.3	6.3	63.4	83.8	178.8	143.5	245.9	168	143.9	72.2	107.2	67.2	93.7	100	193.8	221.4	145.7	218.2	222.2	142.9	117.8	107.5	119.9	100	69.1	102.5	219.1	112.2
P0CG29	Glutathione S-transferase theta-2 OS=Homo sapiens OX=9606 GN=GSTT2 PE=1 SV=1	0	8.932	14	3	10	2	1	244	27.5	7.02	183	3	0						28	67.1
P48637	Glutathione synthetase OS=Homo sapiens OX=9606 GN=GSS PE=1 SV=1	0	129.526	57	25	305	25	1	474	52.4	5.92	6801	25	0	85.1	101.4	107.9	104.8	96.9	100.3	107.1	103.3	107.4	107	104.7	93.9	95.4	87.9	94	96.6	86.4	96.5	87	93.4	100	98.9	90.8	101.2	103.7	94.5	92.4	106.5	96.5	97.3	100	78.9	94.4	96.8	103.7
P04406	Glyceraldehyde-3-phosphate dehydrogenase OS=Homo sapiens OX=9606 GN=GAPDH PE=1 SV=3	0	378.977	96	41	1413	41	1	335	36	8.46	29491	41	0	141.9	106.7	88.8	88.6	100.5	82.5	79.5	89.3	85.4	85.5	91	122	111.6	129.5	113.4	103.4	98.1	91.1	94.7	85	100	125.5	129.1	109.7	115	122.3	117.8	108	104	94.6	100	117.7	131.8	128.1	102.7
P32189	Glycerol kinase OS=Homo sapiens OX=9606 GN=GK PE=1 SV=3	0	96.852	44	23	146	23	1	559	61.2	6.54	3164	23	0	97.4	104.7	95.8	95	90	104.2	101.3	107.1	107.7	97.7	84.1	106.2	103.2	96.5	99.9	100.4	99.4	94.4	95.7	93.1	100	111.7	114.1	104.7	102.4	115.1	110.1	104.2	100.8	102.2	100	95.2	102.3	101.2	105.9
Q8N335	Glycerol-3-phosphate dehydrogenase 1-like protein OS=Homo sapiens OX=9606 GN=GPD1L PE=1 SV=1	0	44.134	24	9	48	9	1	351	38.4	7.02	1057	9	0	55.4	102.5	93.4	87.6	99.8	111.7	111.6	132.9	120.6	101	105.9	71	94	77.4	91.8	91.3	70.8	119.6	66.8	106.9	100	103.3	88	88.3	92.3	88.1	86.8	107.4	97.5	95.1	100	48.5	120.7	133.7	146.8
P43304	Glycerol-3-phosphate dehydrogenase, mitochondrial OS=Homo sapiens OX=9606 GN=GPD2 PE=1 SV=3	0	268.758	70	52	594	52	1	727	80.8	7.69	11408	52	0	67.2	105.2	98.3	109.3	97.5	111.6	119.6	63.8	109.7	116.8	94.3	111.6	110.4	95.6	109.8	113.5	101.3	96.9	99.4	96.1	100	115.6	127.6	105.8	110.3	127.5	106.6	103.8	108.3	102.2	100	83.2	117.5	109.5	109
A6NDG6	Glycerol-3-phosphate phosphatase OS=Homo sapiens OX=9606 GN=PGP PE=1 SV=1	0	22.069	19	6	43	6	1	321	34	6.14	932	6	0	94.3	100.9	97	149.2	72.3	115.7	323	137.1	113.3	150	135.3	110.3	112	112.1	102.1	109	110	99.1	97.6	96.9	100	100.9	81.9	94.8	97.2	81	90	104.5	107.9	97.7	100	36.4	86.4	83.2	85.7
Q9NPB8	Glycerophosphocholine phosphodiesterase GPCPD1 OS=Homo sapiens OX=9606 GN=GPCPD1 PE=1 SV=2	0	35.519	16	9	50	9	1	672	76	5.53	682	9	0	96.6	122.2	75.5	100.4	86.8	82.3	110.3	109.4	105.3	78.2	106.9	119.9	132.4	103.8	109.6	120	89.6	81.9	96.8	86.7	100	107.1	103.8	109.1	104.9	118.1	109.4	105	120.6	120.7	100	117.3	106.7	124.8	101
P50440	Glycine amidinotransferase, mitochondrial OS=Homo sapiens OX=9606 GN=GATM PE=1 SV=1	0	42.916	32	11	81	11	1	423	48.4	8.05	1065	11	0	68.4	169.3	160.6	127.4	82.5	93.9	114	155.5	114	93.9	70.5	71.9	94.5	127.3	78.9	103	116.7	117.5	107.9	123	100	90.3	107.5	77.5	107.2	127.9	67	138.9	109.4	119.5	100	61.8	76.5	56.4	110.2
P23434	Glycine cleavage system H protein, mitochondrial OS=Homo sapiens OX=9606 GN=GCSH PE=1 SV=2	0	8.542	17	2	7	2	1	173	18.9	4.88	156	2	0	139.3	110.3	100.3	119.7		95.6		81.2			115.2	97.6	95.4	112.2	118.5	118.2	100.6	121	122.4	108.6	100	136.1	121.4	123	119.4	142.9	115.7	109.5	111.7	153.3	100	128.7	93.4	114.1	107.3
P41250	Glycine--tRNA ligase OS=Homo sapiens OX=9606 GN=GARS PE=1 SV=3	0	145.511	42	34	301	34	1	739	83.1	7.03	3791	34	0	51.7	89.3	112.4	88.4	79	118.6	101.7	101.8	103.3	94	91.4	94.6	97.2	83	100.8	101.5	87.1	87.1	85.2	90.6	100	103.2	95.9	99.2	101.7	97.9	95.8	87.9	100	96.1	100	73.6	90	99.5	94.2
P13807	Glycogen [starch] synthase, muscle OS=Homo sapiens OX=9606 GN=GYS1 PE=1 SV=2	0	43.196	25	15	85	15	1	737	83.7	6.18	1142	15	0	45.3	93	80.3	97.1	78.8	102.2	91.8	103	92.2	104.7	95.9	99.8	101.4	75.2	92.9	94.8	93.4	85.4	65.3	74.7	100	102.7	94.8	111.8	106	91.5	115.9	103.7	96	75	100	109.2	142.6	115.2	123.2
P35573	Glycogen debranching enzyme OS=Homo sapiens OX=9606 GN=AGL PE=1 SV=3	0	75.331	17	19	103	19	1	1532	174.7	6.76	1329	19	0	49.8	90	79.6	98.4	89.1	100.5	89.2	105.4	106.5	103.8	101.6	87.3	88.9	74.6	88.5	100.4	91.2	92.4	108.4	113.9	100	110.2	92.8	90.6	111.6	95.3	89.4	92.6	106.2	107	100	70.4	91.3	72.5	97.9
P11216	Glycogen phosphorylase, brain form OS=Homo sapiens OX=9606 GN=PYGB PE=1 SV=5	0	354.224	70	70	737	54	1	843	96.6	6.86	11505	70	17	45.9	92.3	98.4	97.5	82.3	106.5	115.2	124.4	97.3	106	96.7	85	101.6	75	82.6	103.6	105.4	90.5	89.1	83.4	100	90.9	87.6	121.8	96	85.2	115.4	103.8	95.8	81.7	100	46.8	112.3	78.1	121.2
P06737	Glycogen phosphorylase, liver form OS=Homo sapiens OX=9606 GN=PYGL PE=1 SV=4	0	304.963	63	61	653	48	1	847	97.1	7.17	11822	61	2	71.1	103.6	91.1	102.4	99.2	100	103.5	103.9	105	107.1	103.3	76.1	98.3	121.8	77.6	101.3	98.4	70.4	88	67.8	100	111.3	97.1	112.7	113.6	99.6	109	112.2	102.7	90.6	100	40.3	98.6	90.1	119.1
P49840	Glycogen synthase kinase-3 alpha OS=Homo sapiens OX=9606 GN=GSK3A PE=1 SV=2	0	46.627	29	9	51	4	1	483	50.9	8.75	1221	9	0	37.5	92.1	77.1	99.5	105.7	113.6	108.3	80.7	104.2	95.2	74.7	85.7	83.1	86.6	103.5	104.1	90.7	81.6	106.6	92	100	84.2	90.3	86.9	118.3	95.2	65.6	65.3	85.9	79.8	100	86.4	99.7	85.3	108.5
P49841	Glycogen synthase kinase-3 beta OS=Homo sapiens OX=9606 GN=GSK3B PE=1 SV=2	0	75.567	48	15	98	10	1	420	46.7	8.78	2093	15	5	32.4	105.8	109.3	92.3	88.3	108.4	113.9	96.8	100.6	104.4	105.1	66.5	56.3	54.3	81.3	84.7	96.4	86.2	98.1	95	100	110.1	114.9	107.5	109.3	101.7	100.2	109.5	108.6	115.6	100	77.1	101.7	90.2	90.9
P46976	Glycogenin-1 OS=Homo sapiens OX=9606 GN=GYG1 PE=1 SV=4	0	72.288	23	11	83	11	1	350	39.4	5.53	1917	11	0	91.7	101	88	109.8	78.9	118.5	84.7	109.4	99.2	121.2	119.8	118.9	103.9	99.1	120.7	120.6	85	101.3	70.5	83.2	100	88	109.6	112.2	77.3	116.3	138.2	105.2	105	79.9	100	56.4	128	79.5	103.7
Q9NZD2	Glycolipid transfer protein OS=Homo sapiens OX=9606 GN=GLTP PE=1 SV=3	0	18.041	18	4	37	4	1	209	23.8	7.39	665	4	0	46.7	88.7	110.2	104.2	76.4	97.2	133.6	93.3	78.2	100.2	97.8	69.6	83.9	71.2	78.3	79.7	100.5	106.3	102.7	100.3	100	82.2	82.7	86.1	107.1	77.7	78.5	99.2	114.6	107.8	100	72.4	86.8	70.2	105.6
Q9NS00	Glycoprotein-N-acetylgalactosamine 3-beta-galactosyltransferase 1 OS=Homo sapiens OX=9606 GN=C1GALT1 PE=1 SV=1	0	8.647	7	2	9	2	1	363	42.2	6.64	69	2	0				78.5
O75063	Glycosaminoglycan xylosylkinase OS=Homo sapiens OX=9606 GN=FAM20B PE=1 SV=1	0.001	7.495	6	2	4	2	1	409	46.4	6.87	54	2	0					63.8	85.7	145.1
Q4AE62	Glycosyltransferase-like domain-containing protein 1 OS=Homo sapiens OX=9606 GN=GTDC1 PE=2 SV=1	0.001	7.016	5	3	16	3	1	458	52.6	7.25	33	3	0	16.8		96.4	108.8	73.3	100.4	113.6	103.2	103.7	106.3	102.6	59.6	32.1	45.8	74	34.3	95.9	89.4	92.4	104.3	100											41.6	73.3	68.4	94.8
P30419	Glycylpeptide N-tetradecanoyltransferase 1 OS=Homo sapiens OX=9606 GN=NMT1 PE=1 SV=2	0	57.053	23	13	111	13	1	496	56.8	7.8	2716	13	0	93.3	113.4	119.1	100.3	89.4	106.3	95.1	87.2	85.7	75.8	117.6	109	82	134	135.5	90	104.8	101.1	127.9	126.9	100	103.2	75.7	107.9	114.7	97	108.4	97.3	116.6	133.9	100	109.6	93.6	107.1	90.5
Q9HC38	Glyoxalase domain-containing protein 4 OS=Homo sapiens OX=9606 GN=GLOD4 PE=1 SV=1	0	69.24	58	15	116	15	1	313	34.8	5.6	1650	15	0	150.1	94.1	95.9	108.1	91.5	104.7	102.6	102.2	105.7	102.4	92.9	120.4	112.5	120.4	112.6	113.2	94.7	93.5	101.6	91.4	100	98	112.4	106.3	97.8	113.3	109.2	100.2	106.1	101.3	100	91.7	100.7	97.2	105.8
Q9UBQ7	Glyoxylate reductase/hydroxypyruvate reductase OS=Homo sapiens OX=9606 GN=GRHPR PE=1 SV=1	0	102.422	50	15	141	15	1	328	35.6	7.39	3155	15	0	85	83.1	81.8	102.2	79.3	99.9	116	117.5	79.5	109	83.6	101.2	90.4	84.7	99.5	90.2	81.8	94.1	75.6	94.3	100	109.3	84.7	82.1	108.2	88.4	85.9	79.4	124.9	120.7	100	91.1	113.3	73.9	105.3
P36959	GMP reductase 1 OS=Homo sapiens OX=9606 GN=GMPR PE=1 SV=1	0	98.866	57	15	197	12	1	345	37.4	7.06	5385	15	0	79.1	98.9	104.7	38.1	79.8	102	68.2	110.1	102	97.4	85.6	88.3	96.4	92.8	87.9	101	102.3	116.8	101	119.5	100	81.5	66.6	85.5	96.4	78.4	73.4	103.4	94.8	107.3	100	85.8	83.8	68.7	96.4
Q9P2T1	GMP reductase 2 OS=Homo sapiens OX=9606 GN=GMPR2 PE=1 SV=1	0	63.943	46	16	138	13	1	348	37.9	7.23	2330	16	3	62.7	90.7	104	77.4	88	103.3	105.3	121.2	101.5	99.2	89.4	76	94.3	79.1	82.2	94.3	101.5	111.5	100.4	110.8	100	90.2	90.5	90	93.9	96.8	85.3	97.1	99.6	98.9	100	53.6	90.2	79.4	107.6
P49915	GMP synthase [glutamine-hydrolyzing] OS=Homo sapiens OX=9606 GN=GMPS PE=1 SV=1	0	25.556	12	8	45	8	1	693	76.7	6.87	787	8	0	80.5	90.5	99.7	102.8	99.9	93.5	92.6	105.7	98.6	89.4	139.4	121	117	131.7	121.8	115.1	118	97	119.6	110	100	98.6	103.1	105.9	110.5	101.5	105.1	99.7	99.2	122.9	100	110.6	99.3	113.9	88.4
Q96ET8	Golgi apparatus membrane protein TVP23 homolog C OS=Homo sapiens OX=9606 GN=TVP23C PE=1 SV=3	0	10.61	9	4	29	4	1	276	31.1	9.29	141	4	0			135.9	107.7	49.5	100	132.1	127.6	110.4	105.7	88.6	52.5	74.3	67.2	72.5	109.4	110.8	86.9	59.9	101.8	100											50.1	60.1	51.6	91.8
Q92896	Golgi apparatus protein 1 OS=Homo sapiens OX=9606 GN=GLG1 PE=1 SV=2	0	47.516	11	13	62	13	1	1179	134.5	6.9	1074	13	0	71.1	99.8	131.3	73.6	68.9	131.8	102.7	99.6	90.8	103.5	83.9	110.7	88.5	112.9	144	110.7	77.2	107.6	117.5	113.1	100	89.8	80.4	113.3	106.6	114.3	104.4	79	66.4	93.2	100	85.3	83.8	79.1	88.8
O00461	Golgi integral membrane protein 4 OS=Homo sapiens OX=9606 GN=GOLIM4 PE=1 SV=1	0	32.462	13	7	46	7	1	696	81.8	4.77	1163	7	0		131.4	99.4	95.5	80.7	127	98.1	79.5	103.7	113.7	104.3											86.3	54.9	98.2	116.9	83	80.4	100.8	88.1	118.1	100	50.3	108.2	99.5	74.5
B7ZAQ6	Golgi pH regulator A OS=Homo sapiens OX=9606 GN=GPR89A PE=1 SV=2	0	10.46	12	3	13	3	1	455	52.9	9.28	145	3	0		88.9	104.1	87.4	94.9			101.2	76.3													100.9	129.2	102.9	104.8	107.2	98.6	66.5	83.3	110.9	100	84.3	110.8	110.1	95.5
Q9H4A6	Golgi phosphoprotein 3 OS=Homo sapiens OX=9606 GN=GOLPH3 PE=1 SV=1	0	15.879	19	4	22	4	1	298	33.8	6.44	313	4	0	10.6	110.2	110	90.3	58.8	124	106	116.2	120.5	103.5	87.6	74	90.8	74.9	89.5	107.1	111.1	107.2	126.2	126.8	100	95	77.4	114.9	118.9	92.3	79.7	109.6	102	112.9	100	29.4	105.3	92.5	100.7
Q9H4A5	Golgi phosphoprotein 3-like OS=Homo sapiens OX=9606 GN=GOLPH3L PE=1 SV=1	0	25.3	18	3	31	3	1	285	32.7	5.83	652	3	0	31.9	110.7	82.6		85	140.4	89.1	92.5	81	102	135.8	72.9	70.8	81.5	62.2	66.6	95.9	91.6	99.3	133.6	100	96.8	90	115.2	93.5	97.1	101.2	116.2	91.6	100.2	100	66.7	114.2	120.6	94.4
Q9BQQ3	Golgi reassembly-stacking protein 1 OS=Homo sapiens OX=9606 GN=GORASP1 PE=1 SV=3	0	9.567	9	3	20	2	1	440	46.5	4.5	129	3	0	99.3			114.1		100.6	114.7		74.9		81.5	92.3	76.4	106.6	108.4	96.9	80.3	101.8	96.8	121.5	100
Q9H8Y8	Golgi reassembly-stacking protein 2 OS=Homo sapiens OX=9606 GN=GORASP2 PE=1 SV=3	0	42.029	32	10	73	9	1	452	47.1	4.82	1587	10	1	79.8	105.4	113	110	87.5	116.7	106.6	100.4	115.6	109.8	89.9	78	76.3	103.4	84.4	72	116	112.4	108.1	113.8	100	83.6	81.8	97.4	92	85.8	90.1	103.6	113.9	115.6	100	85.1	109.1	97.6	96
Q9H3P7	Golgi resident protein GCP60 OS=Homo sapiens OX=9606 GN=ACBD3 PE=1 SV=4	0	44.416	27	10	74	9	1	528	60.6	5.06	1428	10	0	82.2	86.7	124	103.9	65.6	114.9	113	99.5	108.8	128.9	88.2	102.4	110.8	118.3	114.2	103.5	90.9	89	104.6	102.5	100	109.6	109.7	92.1	120.1	103.4	93.8	71.6	121.3	108.2	100	43.9	50	65.2	76.2
O95249	Golgi SNAP receptor complex member 1 OS=Homo sapiens OX=9606 GN=GOSR1 PE=1 SV=1	0	24.629	26	5	26	5	1	250	28.6	9.42	321	5	0	22.2	106.2	95.2	115.2	101.8	99.1	103.3	97.7	114.5	139.3		92.7	108.9	122.5	120.8	93.2	89.5	126	120.8	140.7	100	92.2	90.9	116.4	138.1	110.9	106.4	114.8	101.2	106.9	100	117	112.3	123.9	93.1
O14653	Golgi SNAP receptor complex member 2 OS=Homo sapiens OX=9606 GN=GOSR2 PE=1 SV=2	0	13.351	27	3	9	3	1	212	24.8	8.06	161	3	0	102.3		186.7			138.4	78.7	62.3				109.9	128.4	119.1	116.1	98.5	85	94.2	120.8	131.7	100											138.2	157.9	141.5	231.2
Q7L5D6	Golgi to ER traffic protein 4 homolog OS=Homo sapiens OX=9606 GN=GET4 PE=1 SV=1	0	12.792	13	4	16	4	1	327	36.5	5.41	134	4	0	34.9	116.5	112.6	105.7	58.3	106	115.2					70.7	66.8	66.9	85.1	93.7	103	112.1	76	101.1	100	85.4	75.7	88.6	118	71.7	70.8	110.6	97.4	102	100	67.7	92.8	82.7	84.7
Q9HD26	Golgi-associated PDZ and coiled-coil motif-containing protein OS=Homo sapiens OX=9606 GN=GOPC PE=1 SV=1	0	39.234	29	11	58	11	1	462	50.5	5.92	683	11	0	96.6	110	94.4	73	50.8	84.3	110.1	95.5	86.1	109.6	101.3	84.6	77.2	111	122	92.7	92.4	99	77.8	125.3	100	90.5	82	100.7	128.9	84.5	88.8	102.9	104.7	103.8	100	89.2	90.4	78.9	77.1
Q9H4G4	Golgi-associated plant pathogenesis-related protein 1 OS=Homo sapiens OX=9606 GN=GLIPR2 PE=1 SV=3	0	33.672	55	7	34	7	1	154	17.2	9.41	982	7	0	165	99.2	103	99.1	100.2	114.7	122.2	157.3	117.7	125.8	93.2	125.3	123.9	127.7	103.5	121	98.2	95.4	89.8	86.1	100	92.8	108.5	94.5	86.9	107.1	102.5	105	126.1	123.4	100	92.2	95.2	143.3	112.8
Q08379	Golgin subfamily A member 2 OS=Homo sapiens OX=9606 GN=GOLGA2 PE=1 SV=3	0	108.573	29	22	152	22	1	1002	113	5.02	3183	22	0	105	114.8	118.6	141.6	96.8	113.8	216.9	95.3	93.8	104.6	106.9	99	91.5	122.2	107.5	112.4	131.4	132.4	122.3	149.9	100	110.9	92.9	104.5	125.2	116.9	103.6	108	124.7	143.7	100	104.9	132.4	110.2	102.2
Q08378	Golgin subfamily A member 3 OS=Homo sapiens OX=9606 GN=GOLGA3 PE=1 SV=2	0	122.58	26	30	104	30	1	1498	167.3	5.44	1560	30	0	86.8	89.4	93.1	98.8	98.7	106.1	111.2	108.4	103.6	102.6	98.9	89.7	93	115.9	85.7	94	118.7	114	122	112.5	100	101	95.1	90.7	102.6	96.5	83	97.1	110.2	108.3	100	97.7	106.1	97.8	103.9
Q13439	Golgin subfamily A member 4 OS=Homo sapiens OX=9606 GN=GOLGA4 PE=1 SV=1	0	9.446	2	3	10	3	1	2230	261	5.39	29	3	0				75	80.2	77.6	83.4	92.9		100.4	140
Q8TBA6	Golgin subfamily A member 5 OS=Homo sapiens OX=9606 GN=GOLGA5 PE=1 SV=3	0	19.06	11	5	8	5	1	731	83	5.83	161	5	0	109.3							124				126.3	75.8	111.5	92.5	69.3	79.4	65.4	136	145.4	100
[truncated: 2,182 more rows]
[truncated: 328 more columns]
