# Supplementary material for: Neutrophil-Derived Protein S100A8/A9 Alters the Platelet Proteome in Acute Myocardial Infarction and Is Associated With Changes in Platelet Reactivity
Source: Arterioscler Thromb Vasc Biol. 2021 Nov 23;42(1):49–62. doi: 10.1161/ATVBAHA.121.317113 (PMC8691374; doi:10.1161/ATVBAHA.121.317113)
Supplement: Supplementary file 3 [file atv-42-049-s003.xlsx]

## Sheet: Control Platelets
Checked	Confidence	Annotated Sequence	Modifications	Modifications in Master Proteins	Qvality PEP	Qvality q-value	# Protein Groups	# Proteins	# PSMs	Master Protein Accessions	Master Protein Descriptions	Positions in Master Proteins	# Missed Cleavages	Theo. MH+ [Da]	# Razor Quan Results	Abundance: F28: Light, Sample	Abundance: F29: Light, Sample	Abundance: F30: Light, Sample	Abundance: F31: Light, Sample	Abundance: F32: Light, Sample	Abundance: F28: Heavy, Sample	Abundance: F29: Heavy, Sample	Abundance: F30: Heavy, Sample	Abundance: F32: Heavy, Sample	Abundance: F31: Heavy, Sample	Precursor Quan Result ID	Quan Info	Quan Channel	Found in Sample: [S28] F28: Light, Sample	Found in Sample: [S48] F28: Heavy, Sample	Found in Sample: [S29] F29: Light, Sample	Found in Sample: [S49] F29: Heavy, Sample	Found in Sample: [S30] F30: Light, Sample	Found in Sample: [S50] F30: Heavy, Sample	Found in Sample: [S31] F31: Light, Sample	Found in Sample: [S53] F31: Heavy, Sample	Found in Sample: [S32] F32: Light, Sample	Found in Sample: [S51] F32: Heavy, Sample	Confidence (by Search Engine): Mascot	Percolator q-Value (by Search Engine): Mascot	Percolator PEP (by Search Engine): Mascot	Ions Score (by Search Engine): Mascot	Top Apex RT [min]
FALSE	High	[R].AAAEVNQDYGLDPK.[I]			7.78584e-08	0	1	1	4	P07954	Fumarate hydratase, mitochondrial OS=Homo sapiens OX=9606 GN=FH PE=1 SV=3	P07954 [102-115]	0	1490.71	0	911441	732481	599006	650411	680708						1		Light	High	Not Found	High	Not Found	High	Not Found	High	Not Found	Peak Found	Not Found	High	0	2.764e-09	52	40.4
FALSE	High	[K].MEDSVGCLETAEEVKR.[K]	1xCarbamidomethyl [C7]		5.32349e-11	0	1	1	7	P35579	Myosin-9 OS=Homo sapiens OX=9606 GN=MYH9 PE=1 SV=4	P35579 [1373-1388]	1	1852.84	0	6.56576e+06	4.58375e+06	5.20937e+06	4908046	4.35752e+06						10756		Light	High	Not Found	High	Not Found	High	Not Found	High	Not Found	High	Not Found	High	0	2.173e-13	102	43.17
FALSE	High	[K].MEDSVGCLETAEEVKRK.[L]	1xCarbamidomethyl [C7]		0.000341295	0	1	1	1	P35579	Myosin-9 OS=Homo sapiens OX=9606 GN=MYH9 PE=1 SV=4	P35579 [1373-1389]	2	1980.94	0	194278		61054.7	324116							10757		Light	Peak Found	Not Found	Not Found	Not Found	Peak Found	Not Found	High	Not Found	Not Found	Not Found	High	0	9.589e-05	17	34.82
FALSE	High	[K].MEEFKDQLPADECNK.[L]	1xCarbamidomethyl [C13]		0.000199299	0	1	1	2	P38646	Stress-70 protein, mitochondrial OS=Homo sapiens OX=9606 GN=HSPA9 PE=1 SV=2	P38646 [596-610]	1	1853.8	0	1.15027e+06	841124	1.00862e+06	956275	887299						10758		Light	Peak Found	Not Found	Peak Found	Not Found	Peak Found	Not Found	High	Not Found	High	Not Found	High	0	0.0001078	11	39.22
FALSE	High	[K].MEETQNVQLNK.[E]			0.000206563	0	1	1	3	Q9H9H4	Vacuolar protein sorting-associated protein 37B OS=Homo sapiens OX=9606 GN=VPS37B PE=1 SV=1	Q9H9H4 [35-45]	0	1333.64	0	244367	343309	164975	286051	234842						10759		Light	Peak Found	Not Found	High	Not Found	Peak Found	Not Found	High	Not Found	High	Not Found	High	2.897e-05	0.0003844	38	26.66
FALSE	High	[R].MEFGTAGLR.[A]			0.000344741	0	1	1	5	Q96G03	Phosphoglucomutase-2 OS=Homo sapiens OX=9606 GN=PGM2 PE=1 SV=4	Q96G03 [55-63]	0	981.482	0	2244770	1.5332e+06	1763312	1.72819e+06	1.52474e+06						10761		Light	High	Not Found	High	Not Found	High	Not Found	High	Not Found	High	Not Found	High	0	8.72e-05	64	49.7
FALSE	High	[K].MEGMDDDPEDR.[M]			1.97799e-05	0	1	1	2	Q9UDY2	Tight junction protein ZO-2 OS=Homo sapiens OX=9606 GN=TJP2 PE=1 SV=2	Q9UDY2 [890-900]	0	1309.47	0	759537	649263	1.03328e+06	842235	776118						10763		Light	Peak Found	Not Found	Peak Found	Not Found	High	Not Found	High	Not Found	Peak Found	Not Found	High	0	2.682e-06	44	29.3
FALSE	High	[R].MELERPGGNEITR.[G]			0.000147218	0	1	1	10	P02671	Fibrinogen alpha chain OS=Homo sapiens OX=9606 GN=FGA PE=1 SV=2	P02671 [259-271]	0	1501.74	0	1.43728e+08	139187507	134919922	146794490	120202207						10765		Light	High	Not Found	High	Not Found	High	Not Found	High	Not Found	High	Not Found	High	0.0003218	0.005093	44	33.56
FALSE	High	[R].MELERPGGNEITR.[G]	1xOxidation [M1]		8.29243e-05	0	1	1	14	P02671	Fibrinogen alpha chain OS=Homo sapiens OX=9606 GN=FGA PE=1 SV=2	P02671 [259-271]	0	1517.74	0	5.82582e+06	5.27748e+06	5.09236e+06	4.69956e+06	4.43443e+06						10766		Light	High	Not Found	High	Not Found	High	Not Found	High	Not Found	High	Not Found	High	0	1.432e-05	38	33.57
FALSE	High	[R].MELLAHLLGEK.[W]			4.35885e-07	0	1	1	10	Q9Y2Q3	Glutathione S-transferase kappa 1 OS=Homo sapiens OX=9606 GN=GSTK1 PE=1 SV=3	Q9Y2Q3 [203-213]	0	1253.69	0	3.32456e+06	3.03343e+06	2.99274e+06	2916208	1.37658e+06						10768		Light	High	Not Found	High	Not Found	High	Not Found	High	Not Found	High	Not Found	High	0	2.621e-06	57	76.53
FALSE	High	[K].MEIQEIQLK.[E]			3.81884e-05	0	2	2	32	P09493; P06753	Tropomyosin alpha-1 chain OS=Homo sapiens OX=9606 GN=TPM1 PE=1 SV=2 Tropomyosin alpha-3 chain OS=Homo sapiens OX=9606 GN=TPM3 PE=1 SV=2	P09493 [141-149]; P06753 [142-150]	0	1131.61	0	124478444	98076062	116542540	106420344	73896486						10771	Shared	Light	High	Not Found	High	Not Found	High	Not Found	High	Not Found	High	Not Found	High	0	1.462e-05	55	59.69
FALSE	High	[K].MEIQEMQLK.[E]			0.000276103	0	2	2	8	P67936; P07951	Tropomyosin alpha-4 chain OS=Homo sapiens OX=9606 GN=TPM4 PE=1 SV=3 Tropomyosin beta chain OS=Homo sapiens OX=9606 GN=TPM2 PE=1 SV=1	P67936 [105-113]; P07951 [141-149]	0	1149.56	0	167699554	1.29615e+08	1.35777e+08	1.3785e+08	1.05086e+08					2.76884e+06	10772	Shared	Light	Peak Found	Not Found	High	Not Found	Peak Found	Not Found	High	Peak Found	High	Not Found	High	0	9.806e-05	45	52.98
FALSE	High	[K].MEDSVGCLETAEEVK.[R]	1xCarbamidomethyl [C7]		6.13839e-10	0	1	1	9	P35579	Myosin-9 OS=Homo sapiens OX=9606 GN=MYH9 PE=1 SV=4	P35579 [1373-1387]	0	1696.74	0	9.20446e+06	7.0036e+06	6.81664e+06	7.92802e+06	6.2164e+06						10755		Light	High	Not Found	High	Not Found	High	Not Found	High	Not Found	High	Not Found	High	0	8.918e-10	72	52.25
FALSE	High	[K].MEIQEMQLK.[E]	1xOxidation [M]		0.000144217	0	2	2	28	P67936; P07951	Tropomyosin alpha-4 chain OS=Homo sapiens OX=9606 GN=TPM4 PE=1 SV=3 Tropomyosin beta chain OS=Homo sapiens OX=9606 GN=TPM2 PE=1 SV=1	P67936 [105-113]; P07951 [141-149]	0	1165.56	1	5.7687e+06	3.82928e+06	3.91176e+06	4.08932e+06	3990731						10773	Shared	Light	High	Not Found	High	Not Found	High	Not Found	High	Not Found	High	Not Found	High	0.0006569	0.008789	34	52.99
FALSE	High	[R].MELQQVEGLK.[K]			1.08418e-05	0	1	1	2	Q96T51	RUN and FYVE domain-containing protein 1 OS=Homo sapiens OX=9606 GN=RUFY1 PE=1 SV=2	Q96T51 [577-586]	0	1174.61	0											10775	No Quan Values	Light	Not Found	Not Found	High	Not Found	High	Not Found	Not Found	Not Found	Not Found	Not Found	High	0	1.413e-06	32
FALSE	High	[K].MENAELDVPIQSVFTR.[D]			7.3957e-12	0	1	1	9	P07996	Thrombospondin-1 OS=Homo sapiens OX=9606 GN=THBS1 PE=1 SV=2	P07996 [174-189]	0	1848.92	0	106125490	113967248	142905150	139498880	108909900						10776		Light	High	Not Found	High	Not Found	High	Not Found	High	Not Found	High	Not Found	High	0	2.305e-11	94	82.37
FALSE	High	[K].MENAELDVPIQSVFTR.[D]	1xOxidation [M1]		1.61698e-09	0	1	1	5	P07996	Thrombospondin-1 OS=Homo sapiens OX=9606 GN=THBS1 PE=1 SV=2	P07996 [174-189]	0	1864.91	0	39414038	4.1193e+07	3.98756e+07	3.87953e+07	3.51888e+07						10777		Light	High	Not Found	High	Not Found	High	Not Found	High	Not Found	High	Not Found	High	0	1.372e-10	67	82.22
FALSE	High	[K].MEPLNNLQVAVK.[N]			2.82513e-06	0	2	2	3	P63010; Q10567	AP-2 complex subunit beta OS=Homo sapiens OX=9606 GN=AP2B1 PE=1 SV=1 AP-1 complex subunit beta-1 OS=Homo sapiens OX=9606 GN=AP1B1 PE=1 SV=2	P63010 [797-808]; Q10567 [806-817]	0	1355.74	0			1.36049e+06	1.46372e+06	1.29007e+06						10779	Shared	Light	Not Found	Not Found	Not Found	Not Found	High	Not Found	High	Not Found	High	Not Found	High	0	2.939e-07	57	61.77
FALSE	High	[R].MEPTYQLSR.[W]			0.000176238	0	1	1	5	Q15833	Syntaxin-binding protein 2 OS=Homo sapiens OX=9606 GN=STXBP2 PE=1 SV=2	Q15833 [466-474]	0	1124.54	0	4775545	4.16426e+06	4270300	4.46874e+06	3.87987e+06						10780		Light	High	Not Found	High	Not Found	High	Not Found	High	Not Found	High	Not Found	High	0	4.682e-05	43	37.72
FALSE	High	[K].MEQELKEPGR.[F]			8.84103e-06	0	1	1	5	Q96GG9	DCN1-like protein 1 OS=Homo sapiens OX=9606 GN=DCUN1D1 PE=1 SV=1	Q96GG9 [144-153]	1	1216.6	0	367906	487570	402228	461023	402847						10781		Light	High	Not Found	High	Not Found	High	Not Found	High	Not Found	High	Not Found	High	0	6.928e-07	43	19.13
FALSE	High	[R].MESPIPILPLPTPDAETEK.[L]			2.3156e-11	0	1	1	1	Q99719	Septin-5 OS=Homo sapiens OX=9606 GN=SEPT5 PE=1 SV=1	Q99719 [325-343]	0	2078.07	0			2.02295e+06								10782		Light	Not Found	Not Found	Not Found	Not Found	High	Not Found	Not Found	Not Found	Not Found	Not Found	High	0	4.901e-13	70	83.97
FALSE	High	[R].MESQLSASKPTGGLPETAR.[E]			3.85201e-10	0	1	1	4	Q9UPN3	Microtubule-actin cross-linking factor 1, isoforms 1/2/3/5 OS=Homo sapiens OX=9606 GN=MACF1 PE=1 SV=4	Q9UPN3 [6351-6369]	0	1959.98	0	338560	299596	224804	291630							10783		Light	High	Not Found	High	Not Found	High	Not Found	High	Not Found	Not Found	Not Found	High	0	9.149e-12	79	36.8
FALSE	High	[R].MESSINHISQTVDIHK.[E]			6.66716e-05	0	1	2	3	Q8IZP0	Abl interactor 1 OS=Homo sapiens OX=9606 GN=ABI1 PE=1 SV=4	Q8IZP0 [86-101]	0	1838.91	0	1.16129e+06	998820	949956	923940	680831						10784		Light	High	Not Found	High	Not Found	Peak Found	Not Found	High	Not Found	Peak Found	Not Found	High	0	0.0001817	25	37.38
FALSE	High	[R].MESVFNHAIR.[H]			7.17159e-06	0	1	1	3	Q7L576	Cytoplasmic FMR1-interacting protein 1 OS=Homo sapiens OX=9606 GN=CYFIP1 PE=1 SV=1	Q7L576 [468-477]	0	1203.59	0	256809	268503	339676	170178							10785		Light	High	Not Found	High	Not Found	High	Not Found	Peak Found	Not Found	Not Found	Not Found	High	0	8.712e-07	47	39.93
FALSE	High	[R].MEYLSLMHAIVR.[T]			1.68976e-07	0	1	1	3	Q9NZQ3	NCK-interacting protein with SH3 domain OS=Homo sapiens OX=9606 GN=NCKIPSD PE=1 SV=1	Q9NZQ3 [658-669]	0	1462.75	0	917029	574833	725986	571859							10790		Light	Peak Found	Not Found	High	Not Found	High	Not Found	High	Not Found	Not Found	Not Found	High	0	1.197e-08	47	79.09
FALSE	High	[K].MEIQEMQLKEAK.[H]			4.18006e-07	0	2	2	2	P67936; P07951	Tropomyosin alpha-4 chain OS=Homo sapiens OX=9606 GN=TPM4 PE=1 SV=3 Tropomyosin beta chain OS=Homo sapiens OX=9606 GN=TPM2 PE=1 SV=1	P67936 [105-116]; P07951 [141-152]	1	1477.74	0				607185	123815						10774	Shared	Light	Not Found	Not Found	Not Found	Not Found	Not Found	Not Found	High	Not Found	Peak Found	Not Found	High	0	5.991e-08	54	41.39
FALSE	High	[R].MFADYLAHESR.[R]			1.1185e-06	0	1	1	1	O14579	Coatomer subunit epsilon OS=Homo sapiens OX=9606 GN=COPE PE=1 SV=3	O14579 [86-96]	0	1339.61	0					1.34871e+06						10791		Light	Not Found	Not Found	Not Found	Not Found	Not Found	Not Found	Not Found	Not Found	High	Not Found	High	0	9.025e-07	21	50.22
FALSE	High	[K].MEDPGSVLSTACGTPGYVAPEVLAQKPYSK.[A]	1xCarbamidomethyl [C12]		7.58371e-13	0	1	1	3	Q14012	Calcium/calmodulin-dependent protein kinase type 1 OS=Homo sapiens OX=9606 GN=CAMK1 PE=1 SV=1	Q14012 [168-197]	0	3152.53	0	704856	722323	836376	643424	850175						10754		Light	High	Not Found	Peak Found	Not Found	High	Not Found	High	Not Found	Peak Found	Not Found	High	0	1.091e-15	90	76.69
FALSE	High	[K].MEDGEFWMSFR.[D]			4.02964e-07	0	1	1	5	P07384	Calpain-1 catalytic subunit OS=Homo sapiens OX=9606 GN=CAPN1 PE=1 SV=1	P07384 [329-339]	0	1434.58	0	8996508	7.83866e+06	8662701	8504859	4111211						10752		Light	High	Not Found	High	Not Found	High	Not Found	High	Not Found	High	Not Found	High	0	1.808e-06	76	82.8
FALSE	High	[K].MDATANDVPSDR.[Y]			1.10573e-07	0	1	1	5	P13667	Protein disulfide-isomerase A4 OS=Homo sapiens OX=9606 GN=PDIA4 PE=1 SV=2	P13667 [583-594]	0	1291.56	0	2.11442e+06	2.03332e+06	2.15114e+06	2.11385e+06	1.81425e+06						10723		Light	High	Not Found	High	Not Found	High	Not Found	High	Not Found	High	Not Found	High	0	5.031e-06	83	24.72
FALSE	High	[K].MDATANDVPSPYEVR.[G]			7.24305e-07	0	1	1	5	P30101	Protein disulfide-isomerase A3 OS=Homo sapiens OX=9606 GN=PDIA3 PE=1 SV=4	P30101 [434-448]	0	1664.76	0	8950266	8861143	8621125	10545760	10821718						10724		Light	High	Not Found	High	Not Found	High	Not Found	High	Not Found	High	Not Found	High	0	3.355e-06	68	52.39
FALSE	High	[K].MDATANDVPSPYEVR.[G]	1xOxidation [M1]		1.19607e-07	0	1	1	2	P30101	Protein disulfide-isomerase A3 OS=Homo sapiens OX=9606 GN=PDIA3 PE=1 SV=4	P30101 [434-448]	0	1680.75	0											10725	No Quan Values	Light	High	Not Found	Not Found	Not Found	Not Found	Not Found	Not Found	Not Found	High	Not Found	High	0	1.148e-07	83
FALSE	High	[K].MDCQECPEGYR.[V]	2xCarbamidomethyl [C3; C6]		9.26368e-07	0	1	1	9	P21333	Filamin-A OS=Homo sapiens OX=9606 GN=FLNA PE=1 SV=4	P21333 [2474-2484]	0	1444.53	0	3.84818e+07	3.74344e+07	4.37321e+07	42727912	3.32099e+07						10726		Light	High	Not Found	High	Not Found	High	Not Found	High	Not Found	High	Not Found	High	0	7.987e-08	70	24.75
FALSE	High	[K].MDCQECPEGYR.[V]	2xCarbamidomethyl [C3; C6]; 1xOxidation [M1]		5.90538e-07	0	1	1	34	P21333	Filamin-A OS=Homo sapiens OX=9606 GN=FLNA PE=1 SV=4	P21333 [2474-2484]	0	1460.52	0	1.75932e+06	1336919	1.83834e+06	1.35697e+06	1.43373e+06						10727		Light	High	Not Found	High	Not Found	High	Not Found	High	Not Found	High	Not Found	High	0	7.771e-08	93	24.76
FALSE	High	[K].MDELQLFR.[G]			0.000157404	0	1	1	5	P55072	Transitional endoplasmic reticulum ATPase OS=Homo sapiens OX=9606 GN=VCP PE=1 SV=4	P55072 [46-53]	0	1051.52	0	7.47113e+06	6266577	6743520	7054988	6440037						10730		Light	High	Not Found	High	Not Found	High	Not Found	High	Not Found	High	Not Found	High	3.13e-05	0.0001242	60	71.73
FALSE	High	[K].MDETDASSAVK.[V]			5.783e-07	0	1	1	3	Q13148	TAR DNA-binding protein 43 OS=Homo sapiens OX=9606 GN=TARDBP PE=1 SV=1	Q13148 [85-95]	0	1153.5	0	170857	157233	242812	215886	158239						10731		Light	Peak Found	Not Found	High	Not Found	Peak Found	Not Found	High	Not Found	High	Not Found	High	0	4.63e-08	46	21.35
FALSE	High	[K].MDETGMVHCDTAVGTPDYISPEVLK.[S]	1xCarbamidomethyl [C9]		2.30345e-06	0	1	1	5	O75116	Rho-associated protein kinase 2 OS=Homo sapiens OX=9606 GN=ROCK2 PE=1 SV=4	O75116 [239-263]	0	2765.25	0	1.17552e+06	1.01554e+06	1.19314e+06	1.3207e+06	914266						10732		Light	High	Not Found	High	Not Found	High	Not Found	High	Not Found	High	Not Found	High	0	1.757e-06	35	71.42
FALSE	High	[K].MDFILSHAVYCR.[D]	1xCarbamidomethyl [C11]		0.000141275	0	1	1	2	Q9NYU2	UDP-glucose:glycoprotein glucosyltransferase 1 OS=Homo sapiens OX=9606 GN=UGGT1 PE=1 SV=3	Q9NYU2 [870-881]	0	1511.71	0	991763	940053	900734	1.08374e+06	654202						10733		Light	Peak Found	Not Found	Peak Found	Not Found	Peak Found	Not Found	High	Not Found	High	Not Found	High	3.13e-05	0.0002047	28	66.3
FALSE	High	[K].MDKEETKDWILPSDYDHAEAEAR.[H]			1.05371e-08	0	1	1	8	O43852	Calumenin OS=Homo sapiens OX=9606 GN=CALU PE=1 SV=2	O43852 [249-271]	2	2749.24	0	3.70543e+06	3.76816e+06	4.40975e+06	5.62331e+06	4.4731e+06						10734		Light	High	Not Found	High	Not Found	High	Not Found	High	Not Found	Peak Found	Not Found	High	0	1.198e-09	45	51.73
FALSE	High	[R].MDLFSALIK.[G]			8.0382e-05	0	1	1	5	Q9C0C9	(E3-independent) E2 ubiquitin-conjugating enzyme OS=Homo sapiens OX=9606 GN=UBE2O PE=1 SV=3	Q9C0C9 [982-990]	0	1037.57	0		2004669	1.75928e+06	1.34842e+06							10735		Light	High	Not Found	High	Not Found	High	Not Found	High	Not Found	High	Not Found	High	0	1.466e-05	47	83.99
FALSE	High	[K].MEDIKESIETMR.[T]			7.17036e-05	0	1	1	1	Q13445	Transmembrane emp24 domain-containing protein 1 OS=Homo sapiens OX=9606 GN=TMED1 PE=1 SV=1	Q13445 [151-162]	1	1481.7	0											10753	No Quan Values	Light	Not Found	Not Found	Not Found	Not Found	High	Not Found	Not Found	Not Found	Not Found	Not Found	High	0	1.166e-05	21
FALSE	High	[K].MDLVTYFGK.[R]			5.79362e-05	0	1	1	3	P09543	2',3'-cyclic-nucleotide 3'-phosphodiesterase OS=Homo sapiens OX=9606 GN=CNP PE=1 SV=2	P09543 [236-244]	0	1073.53	0	813968	774637	836384	630065	836076						10736		Light	High	Not Found	High	Not Found	High	Not Found	Peak Found	Not Found	Peak Found	Not Found	High	0	9.771e-06	46	75.24
FALSE	High	[K].MDPSTCASTGSVQWSR.[H]	1xCarbamidomethyl [C6]		2.49974e-08	0	1	1	4	O14672	Disintegrin and metalloproteinase domain-containing protein 10 OS=Homo sapiens OX=9606 GN=ADAM10 PE=1 SV=1	O14672 [602-617]	0	1769.76	0	835221	694156	716988	1.04916e+06	817246						10738		Light	High	Not Found	Peak Found	Not Found	High	Not Found	High	Not Found	High	Not Found	High	0	2.577e-08	103	45.92
FALSE	High	[R].MDPVNNINVDKDKPYLYCFR.[T]	1xCarbamidomethyl [C18]		1.33921e-09	0	1	1	3	P50851	Lipopolysaccharide-responsive and beige-like anchor protein OS=Homo sapiens OX=9606 GN=LRBA PE=1 SV=4	P50851 [239-258]	1	2501.2	0	508445	708433	659357	735188	548081						10739		Light	High	Not Found	Peak Found	Not Found	High	Not Found	High	Not Found	Peak Found	Not Found	High	0	1.213e-11	67	63.65
FALSE	High	[K].MDQQEFSIAMK.[L]			2.65016e-05	0	1	1	2	Q9NZM3	Intersectin-2 OS=Homo sapiens OX=9606 GN=ITSN2 PE=1 SV=3	Q9NZM3 [74-84]	0	1327.6	0	244552	196199	157611		142826	628640					10740		Light	High	Peak Found	Peak Found	Not Found	High	Not Found	Not Found	Not Found	Peak Found	Not Found	High	0	3.753e-06	37	57.74
FALSE	High	[R].MDQYFNQMEK.[I]			1.8004e-05	0	2	2	2	O43432; Q04637	Eukaryotic translation initiation factor 4 gamma 3 OS=Homo sapiens OX=9606 GN=EIF4G3 PE=1 SV=2 Eukaryotic translation initiation factor 4 gamma 1 OS=Homo sapiens OX=9606 GN=EIF4G1 PE=1 SV=4	O43432 [949-958]; Q04637 [955-964]	0	1333.56	0	417819	364306	447014	364792	437374						10741	Shared	Light	Peak Found	Not Found	Peak Found	Not Found	High	Not Found	Peak Found	Not Found	High	Not Found	High	0	2.415e-06	32	46.43
FALSE	High	[K].MDSTANEVEAVK.[V]			1.84508e-08	0	1	1	5	P07237	Protein disulfide-isomerase OS=Homo sapiens OX=9606 GN=P4HB PE=1 SV=3	P07237 [425-436]	0	1293.6	0	6484491	6624588	6778092	7644643	7.43173e+06						10742		Light	High	Not Found	High	Not Found	High	Not Found	High	Not Found	High	Not Found	High	0	3.602e-09	104	30.48
FALSE	High	[R].MDSVTWQEGK.[G]			0.000167418	0	1	1	2	Q5SQ64	Lymphocyte antigen 6 complex locus protein G6f OS=Homo sapiens OX=9606 GN=LY6G6F PE=1 SV=2	Q5SQ64 [154-163]	0	1180.53	0	3.54105e+06	3407987	3434190	3436351	2.43234e+06						10744		Light	Peak Found	Not Found	High	Not Found	High	Not Found	Peak Found	Not Found	Peak Found	Not Found	High	0	3.486e-05	18	38.45
FALSE	High	[R].MDVCETHLHWHTVAK.[E]	1xCarbamidomethyl [C4]		2.38731e-05	0	1	1	7	P05067	Amyloid-beta precursor protein OS=Homo sapiens OX=9606 GN=APP PE=1 SV=3	P05067 [141-155]	0	1863.86	0	2.23657e+06	2.81682e+06	2.84038e+06	3107335	1.92733e+06						10745		Light	High	Not Found	High	Not Found	High	Not Found	High	Not Found	High	Not Found	High	0	3.543e-06	21	34.56
FALSE	High	[-].MEALGFLK.[L]			0.000248184	0	1	1	5	P24557	Thromboxane-A synthase OS=Homo sapiens OX=9606 GN=TBXAS1 PE=1 SV=3	P24557 [1-8]	0	908.491	0	1448964	828508	874772	901247	610098						10748		Light	High	Not Found	High	Not Found	High	Not Found	High	Not Found	High	Not Found	High	3.112e-05	0.0002357	45	68.65
FALSE	High	[K].MEAVPDVER.[K]			0.000324551	0	1	1	3	Q9C0C9	(E3-independent) E2 ubiquitin-conjugating enzyme OS=Homo sapiens OX=9606 GN=UBE2O PE=1 SV=3	Q9C0C9 [879-887]	0	1045.5	0	728266	499871	534775	557727	489952						10749		Light	High	Not Found	Peak Found	Not Found	Peak Found	Not Found	High	Not Found	High	Not Found	High	0	6.344e-05	37	37.56
FALSE	High	[R].MEDAGDYKADINTQADPYTTTK.[R]			5.84773e-06	0	1	1	1	Q9UIB8	SLAM family member 5 OS=Homo sapiens OX=9606 GN=CD84 PE=1 SV=1	Q9UIB8 [101-122]	1	2448.09	0											10750	No Quan Values	Light	Not Found	Not Found	Not Found	Not Found	Not Found	Not Found	Not Found	Not Found	High	Not Found	High	0	4.145e-06	24
FALSE	High	[K].MEDEDEQGWCK.[G]	1xCarbamidomethyl [C10]		1.37184e-06	0	1	1	4	Q9UNF0	Protein kinase C and casein kinase substrate in neurons protein 2 OS=Homo sapiens OX=9606 GN=PACSIN2 PE=1 SV=2	Q9UNF0 [456-466]	0	1426.52	0	288088	224208	220249	165494							10751		Light	High	Not Found	High	Not Found	High	Not Found	High	Not Found	Not Found	Not Found	High	0	1.295e-07	50	31.02
FALSE	High	[R].MDNPFYPR.[W]			0.000339584	0	1	1	4	Q04759	Protein kinase C theta type OS=Homo sapiens OX=9606 GN=PRKCQ PE=1 SV=3	Q04759 [593-600]	0	1039.47	0	431015	219993	329938	632562	252852						10737		Light	High	Not Found	High	Not Found	High	Not Found	High	Not Found	Peak Found	Not Found	High	0	8.16e-05	25	56.59
FALSE	High	[R].MFEFQNFER.[R]			4.21656e-05	0	1	1	1	O95140	Mitofusin-2 OS=Homo sapiens OX=9606 GN=MFN2 PE=1 SV=3	O95140 [335-343]	0	1247.55	0		330894		193634	266472						10793		Light	Not Found	Not Found	High	Not Found	Not Found	Not Found	Peak Found	Not Found	Peak Found	Not Found	High	0	6.908e-06	31	70.9
FALSE	High	[R].MFESLPLQIK.[E]			2.99257e-06	0	1	1	5	O15327	Type II inositol 3,4-bisphosphate 4-phosphatase OS=Homo sapiens OX=9606 GN=INPP4B PE=1 SV=4	O15327 [725-734]	0	1205.66	0	686430	550586	557129	500645	507598						10795		Light	High	Not Found	High	Not Found	High	Not Found	High	Not Found	High	Not Found	High	0	8.657e-07	46	78.38
FALSE	High	[K].MFGIDRDAIAQAVR.[G]			6.52697e-06	0	1	1	5	P29401	Transketolase OS=Homo sapiens OX=9606 GN=TKT PE=1 SV=3	P29401 [604-617]	1	1562.81	0	730010	1.05344e+06	1.0611e+06	997911	1.14614e+06						10796		Light	High	Not Found	High	Not Found	High	Not Found	High	Not Found	High	Not Found	High	0	7.818e-07	39	66.1
FALSE	High	[R].MGPTELLIEMEDWK.[G]			8.92967e-12	0	1	1	11	P02675	Fibrinogen beta chain OS=Homo sapiens OX=9606 GN=FGB PE=1 SV=2	P02675 [335-348]	0	1691.8	0	79070152	64104456	70662798	59428529	36417317	4.12197e+06	4.06893e+06	4.03939e+06	2.38038e+06	3.12089e+06	10832		Light	High	Peak Found	High	Peak Found	High	Peak Found	High	Peak Found	High	Peak Found	High	0	4.643e-13	117	84.73
FALSE	High	[R].MGPTELLIEMEDWKGDK.[V]			1.77846e-13	0	1	1	10	P02675	Fibrinogen beta chain OS=Homo sapiens OX=9606 GN=FGB PE=1 SV=2	P02675 [335-351]	1	1991.95	0	4.25494e+07	4.83355e+07	4.86023e+07	4.75405e+07	4.4855e+07						10833		Light	High	Not Found	High	Not Found	High	Not Found	High	Not Found	High	Not Found	High	0	1.177e-15	112	82.91
FALSE	High	[R].MGPTELLIEMEDWKGDKVK.[A]			1.76016e-08	0	1	1	5	P02675	Fibrinogen beta chain OS=Homo sapiens OX=9606 GN=FGB PE=1 SV=2	P02675 [335-353]	2	2219.11	0	3.31645e+06	3.0259e+06	3442684	5635368	2212182						10834		Light	High	Not Found	High	Not Found	High	Not Found	High	Not Found	High	Not Found	High	0	1.877e-09	48	81.51
FALSE	High	[R].MGQGMGAIHLSEVR.[C]			5.20809e-07	0	1	1	2	P58215	Lysyl oxidase homolog 3 OS=Homo sapiens OX=9606 GN=LOXL3 PE=1 SV=1	P58215 [362-375]	0	1485.73	0	844243	330904	920465	680841	519268						10837		Light	High	Not Found	Peak Found	Not Found	High	Not Found	Peak Found	Not Found	Peak Found	Not Found	High	0	4.308e-08	57	47.04
FALSE	High	[R].MGSGIQYGDAALR.[Q]			2.99925e-09	0	1	1	3	P20338	Ras-related protein Rab-4A OS=Homo sapiens OX=9606 GN=RAB4A PE=1 SV=3	P20338 [188-200]	0	1338.65	0		768691	909704	736572	818996						10838		Light	Not Found	Not Found	High	Not Found	High	Not Found	High	Not Found	Peak Found	Not Found	High	0	9.981e-11	80	47.92
FALSE	High	[R].MGSGIQYGDASLR.[Q]			7.3808e-09	0	1	1	4	P61018	Ras-related protein Rab-4B OS=Homo sapiens OX=9606 GN=RAB4B PE=1 SV=1	P61018 [183-195]	0	1354.64	0	1.05815e+06	635148	670254	690682	951896						10839		Light	High	Not Found	Peak Found	Not Found	High	Not Found	High	Not Found	High	Not Found	High	0	6.72e-08	78	46.3
FALSE	High	[R].MGYAEEAPYDAIHVGAAAPVVPQALIDQLKPGGR.[L]			2.19749e-11	0	1	1	4	P22061	Protein-L-isoaspartate(D-aspartate) O-methyltransferase OS=Homo sapiens OX=9606 GN=PCMT1 PE=1 SV=4	P22061 [145-178]	0	3504.79	0	6.26277e+06	7.08606e+06	6.61397e+06	5947263	4538872						10842		Light	High	Not Found	Peak Found	Not Found	High	Not Found	High	Not Found	High	Not Found	High	0	1.399e-12	63	82.32
FALSE	High	[R].MHEDINEEWISDK.[T]			4.21656e-05	0	1	1	3	P28331	NADH-ubiquinone oxidoreductase 75 kDa subunit, mitochondrial OS=Homo sapiens OX=9606 GN=NDUFS1 PE=1 SV=3	P28331 [277-289]	0	1645.72	0	342047	209313	270664	424388	235296						10844		Light	High	Not Found	High	Not Found	Peak Found	Not Found	High	Not Found	Peak Found	Not Found	High	0	7.429e-05	48	48.01
FALSE	High	[K].MHSPQTSAMLFTVDNEAGK.[I]			1.77487e-10	0	1	1	3	P49588	Alanine--tRNA ligase, cytoplasmic OS=Homo sapiens OX=9606 GN=AARS PE=1 SV=2	P49588 [880-898]	0	2063.95	0	1.223e+06	860930	907416	1009334	1.02363e+06						10846		Light	Peak Found	Not Found	High	Not Found	High	Not Found	Peak Found	Not Found	High	Not Found	High	0	3.704e-12	77	56.48
FALSE	High	[R].MHTTFEHDIQALGTQVR.[Q]			6.65415e-08	0	1	1	2	Q01082	Spectrin beta chain, non-erythrocytic 1 OS=Homo sapiens OX=9606 GN=SPTBN1 PE=1 SV=2	Q01082 [1845-1861]	0	1983.97	0	1.13753e+06	237943	1.68559e+06	246203	528777						10847		Light	High	Not Found	Peak Found	Not Found	Peak Found	Not Found	Peak Found	Not Found	High	Not Found	High	0	1.57e-09	55	53.19
FALSE	High	[K].MKDTDSEEEIR.[E]			0.000255869	0	1	1	9	P0DP25	Calmodulin-3 OS=Homo sapiens OX=9606 GN=CALM3 PE=1 SV=1	P0DP25 [77-87]	1	1352.6	0	5.19096e+06	4.55259e+06	4.47585e+06	5.23226e+06	3.20379e+06						10848		Light	High	Not Found	High	Not Found	High	Not Found	High	Not Found	High	Not Found	High	0	4.678e-05	57	15.16
FALSE	High	[R].MGPSGGEGMEPERR.[D]			1.97799e-05	0	1	1	6	Q14847	LIM and SH3 domain protein 1 OS=Homo sapiens OX=9606 GN=LASP1 PE=1 SV=2	Q14847 [131-144]	1	1489.65	0	1.77743e+06	1.63081e+06	1.91539e+06	1.5331e+06	1.70133e+06						10831		Light	High	Not Found	High	Not Found	High	Not Found	High	Not Found	High	Not Found	High	0	0.000118	30	20.39
FALSE	High	[K].MKDTDSEEEIREAFR.[V]			0.000186464	0	1	1	6	P0DP25	Calmodulin-3 OS=Homo sapiens OX=9606 GN=CALM3 PE=1 SV=1	P0DP25 [77-91]	2	1855.85	0	5.64673e+06	1.01707e+07	1.0045e+07	7.04929e+06	1.26713e+07						10850		Light	High	Not Found	High	Not Found	High	Not Found	High	Not Found	High	Not Found	High	3.13e-05	0.0003449	36	42.64
FALSE	High	[K].MKEIAEAYLGYPVTNAVITVPAYFNDSQR.[Q]			1.29763e-14	0	1	1	5	P0DMV9	Heat shock 70 kDa protein 1B OS=Homo sapiens OX=9606 GN=HSPA1B PE=1 SV=1	P0DMV9 [127-155]	1	3260.63	0			1.82014e+06								10852		Light	High	Not Found	High	Not Found	High	Not Found	High	Not Found	High	Not Found	High	0	1.521e-14	61	83.04
FALSE	High	[K].MKETAEAYLGK.[K]			4.02964e-07	0	1	1	7	P11021	Endoplasmic reticulum chaperone BiP OS=Homo sapiens OX=9606 GN=HSPA5 PE=1 SV=2	P11021 [153-163]	1	1240.62	0	9.28745e+06	1.10035e+07	1.16594e+07	1.1593e+07	1.03109e+07						10853		Light	High	Not Found	High	Not Found	High	Not Found	High	Not Found	High	Not Found	High	0	2.787e-06	80	28.37
FALSE	High	[K].MKETAENYLGHTAK.[N]			5.91547e-05	0	1	1	4	P38646	Stress-70 protein, mitochondrial OS=Homo sapiens OX=9606 GN=HSPA9 PE=1 SV=2	P38646 [174-187]	1	1592.77	0	1.06296e+06	1.26992e+06	1.43969e+06	1.24841e+06	1.35062e+06						10856		Light	Peak Found	Not Found	High	Not Found	High	Not Found	High	Not Found	High	Not Found	High	0.0002668	0.003651	9	21.21
FALSE	High	[R].MKGEAEDILETEK.[S]			0.000151057	0	1	1	5	Q9HBL7	Plasminogen receptor (KT) OS=Homo sapiens OX=9606 GN=PLGRKT PE=1 SV=1	Q9HBL7 [106-118]	1	1492.72	0	493760	982139	637157	505291	606281						10858		Light	High	Not Found	High	Not Found	High	Not Found	High	Not Found	High	Not Found	High	0	0.0004542	34	37.19
FALSE	High	[K].MKPLMGVIYVPLTDK.[E]			7.75711e-06	0	1	1	5	P22061	Protein-L-isoaspartate(D-aspartate) O-methyltransferase OS=Homo sapiens OX=9606 GN=PCMT1 PE=1 SV=4	P22061 [205-219]	0	1704.94	0	495498	281188	350197	336865	197439						10860		Light	High	Not Found	High	Not Found	High	Not Found	High	Not Found	High	Not Found	High	0	5.99e-06	28	80.4
FALSE	High	[K].MKPLMGVIYVPLTDKEK.[Q]			1.8645e-08	0	1	1	7	P22061	Protein-L-isoaspartate(D-aspartate) O-methyltransferase OS=Homo sapiens OX=9606 GN=PCMT1 PE=1 SV=4	P22061 [205-221]	1	1962.08	0	4.18744e+06	4.11046e+06	4090784	3.93676e+06	2.67577e+06						10861		Light	High	Not Found	High	Not Found	High	Not Found	High	Not Found	High	Not Found	High	0	2.074e-08	47	68.47
FALSE	High	[-].MKPLVVFVLGGPGAGK.[G]			1.8004e-05	0	1	1	4	P30085	UMP-CMP kinase OS=Homo sapiens OX=9606 GN=CMPK1 PE=1 SV=3	P30085 [1-16]	0	1569.92	0	3.26095e+06	2.94206e+06	2.91591e+06	2.96245e+06	2.06497e+06						10862		Light	Peak Found	Not Found	High	Not Found	High	Not Found	High	Not Found	High	Not Found	High	0	1.166e-05	25	77.19
FALSE	High	[K].MKPVPDLVPGNFK.[S]			1.69863e-07	0	1	1	19	P02671	Fibrinogen alpha chain OS=Homo sapiens OX=9606 GN=FGA PE=1 SV=2	P02671 [226-238]	0	1441.79	1	6.35408e+07	5.79913e+07	51551713	6.56577e+07	42664511						10863		Light	High	Not Found	High	Not Found	High	Not Found	High	Not Found	High	Not Found	High	0	1.601e-06	61	58.78
FALSE	High	[K].MKPVPDLVPGNFK.[S]	1xOxidation [M1]		7.51355e-05	0	1	1	15	P02671	Fibrinogen alpha chain OS=Homo sapiens OX=9606 GN=FGA PE=1 SV=2	P02671 [226-238]	0	1457.78	0	3.60626e+06	4124754	2.7924e+06	3.45785e+06	2.73189e+06						10864		Light	High	Not Found	High	Not Found	High	Not Found	High	Not Found	High	Not Found	High	3.112e-05	0.0002295	29	58.83
FALSE	High	[R].MLAAQGVDPGLAR.[A]			7.55681e-06	0	1	1	4	P19971	Thymidine phosphorylase OS=Homo sapiens OX=9606 GN=TYMP PE=1 SV=2	P19971 [346-358]	0	1298.69	0	5634951	4.84234e+06	4.58014e+06	3.24616e+06	4169527						10866		Light	High	Not Found	Peak Found	Not Found	High	Not Found	High	Not Found	High	Not Found	High	0	3.274e-05	52	50.61
FALSE	High	[R].MLAEDELRDAVLLVFANK.[Q]			1.34335e-11	0	1	2	9	P61204	ADP-ribosylation factor 3 OS=Homo sapiens OX=9606 GN=ARF3 PE=1 SV=2	P61204 [110-127]	1	2047.09	0	8.30124e+06	6.1776e+06		7.07802e+06	204317	679848					10869		Light	High	Peak Found	High	Not Found	High	Not Found	High	Not Found	High	Not Found	High	0	5.512e-09	67	84.66
FALSE	High	[K].MKEIAEAYLGK.[T]			8.32531e-09	0	1	1	10	P11142	Heat shock cognate 71 kDa protein OS=Homo sapiens OX=9606 GN=HSPA8 PE=1 SV=1	P11142 [127-137]	1	1252.66	0	1.41005e+07	16340968	12724148	1.60861e+07	1.98823e+07						10851		Light	High	Not Found	High	Not Found	High	Not Found	High	Not Found	High	Not Found	High	0	3.279e-10	73	40.96
FALSE	High	[R].MGPSGGEGMEPER.[R]			4.19759e-08	0	1	1	5	Q14847	LIM and SH3 domain protein 1 OS=Homo sapiens OX=9606 GN=LASP1 PE=1 SV=2	Q14847 [131-143]	0	1333.55	0	721154	567006	615949	529273	326014						10830		Light	High	Not Found	High	Not Found	High	Not Found	High	Not Found	High	Not Found	High	0	8.321e-08	80	27.72
FALSE	High	[-].MGPLALPAWLQPR.[Y]			1.74536e-06	0	1	1	1	Q5VWC8	Very-long-chain (3R)-3-hydroxyacyl-CoA dehydratase 4 OS=Homo sapiens OX=9606 GN=HACD4 PE=1 SV=1	Q5VWC8 [1-13]	0	1449.8	0											10828	No Quan Values	Light	Not Found	Not Found	High	Not Found	Not Found	Not Found	Not Found	Not Found	Not Found	Not Found	High	0	1.676e-07	25
FALSE	High	[R].MGPGAASGGERPNLK.[I]	1xOxidation [M1]		1.02356e-05	0	1	1	7	Q9H0U4	Ras-related protein Rab-1B OS=Homo sapiens OX=9606 GN=RAB1B PE=1 SV=1	Q9H0U4 [173-187]	0	1457.72	0	775913	704975	732270	602199	585052						10826		Light	High	Not Found	High	Not Found	High	Not Found	High	Not Found	High	Not Found	High	0	6.1e-06	28	21.6
FALSE	High	[R].MFLMMHPWYIPSSQLAAK.[L]			1.79356e-10	0	1	1	3	Q7LDG7	RAS guanyl-releasing protein 2 OS=Homo sapiens OX=9606 GN=RASGRP2 PE=1 SV=1	Q7LDG7 [38-55]	0	2151.06	0	4208847	3347008	4660741	3.36772e+06							10797		Light	High	Not Found	High	Not Found	High	Not Found	Peak Found	Not Found	Not Found	Not Found	High	0	1.239e-11	41	82.63
FALSE	High	[R].MFLSFPTTK.[T]			4.37326e-05	0	1	1	16	P69905	Hemoglobin subunit alpha OS=Homo sapiens OX=9606 GN=HBA1 PE=1 SV=2	P69905 [33-41]	0	1071.55	0	1.36171e+08	1.68281e+08	1.27628e+08	1.89413e+08	2.98869e+08						10798		Light	High	Not Found	High	Not Found	High	Not Found	High	Not Found	High	Not Found	High	0	2.252e-05	53	72.9
FALSE	High	[R].MFLSFPTTK.[T]	1xOxidation [M1]		0.000186464	0	1	1	28	P69905	Hemoglobin subunit alpha OS=Homo sapiens OX=9606 GN=HBA1 PE=1 SV=2	P69905 [33-41]	0	1087.55	0	3.19107e+06	6.09107e+06	3444256	4.66855e+06	9.21305e+06	868525	1.11558e+06	868988	811674	1.23486e+06	10799		Light	High	Peak Found	High	Peak Found	High	Peak Found	High	Peak Found	High	Peak Found	High	3.13e-05	0.0001229	47	72.92
FALSE	High	[R].MFIVISEPDMIK.[Q]			4.60722e-05	0	1	1	2	P24557	Thromboxane-A synthase OS=Homo sapiens OX=9606 GN=TBXAS1 PE=1 SV=3	P24557 [86-97]	0	1422.74	0	6.11661e+06		7.53782e+06	6.62863e+06	4.77675e+06						10800		Light	High	Not Found	Not Found	Not Found	Peak Found	Not Found	High	Not Found	Peak Found	Not Found	High	0	5.45e-06	46	82.52
FALSE	High	[K].MFLYADNEDR.[A]			9.63793e-05	0	1	1	4	Q9NP79	Vacuolar protein sorting-associated protein VTA1 homolog OS=Homo sapiens OX=9606 GN=VTA1 PE=1 SV=1	Q9NP79 [97-106]	0	1273.55	0	1.14307e+06	1.03538e+06	963511	987827	990910						10801		Light	High	Not Found	High	Not Found	High	Not Found	Peak Found	Not Found	High	Not Found	High	0	2.478e-05	68	54.23
FALSE	High	[R].MFTDLNLVQNFQMK.[H]			3.39717e-10	0	1	1	3	O76074	cGMP-specific 3',5'-cyclic phosphodiesterase OS=Homo sapiens OX=9606 GN=PDE5A PE=1 SV=2	O76074 [578-591]	0	1728.84	0	2.14152e+06	2.74082e+06		2.5672e+06	2.77779e+06						10802		Light	Peak Found	Not Found	High	Not Found	Not Found	Not Found	High	Not Found	High	Not Found	High	0	1.05e-09	78	83.16
FALSE	High	[R].MFTTAPDQVDKEDEDFQESNK.[M]			1.75453e-06	0	1	1	3	P00450	Ceruloplasmin OS=Homo sapiens OX=9606 GN=CP PE=1 SV=1	P00450 [599-619]	1	2474.07	0	224914		119632	329890	299245						10803		Light	Peak Found	Not Found	High	Not Found	Peak Found	Not Found	High	Not Found	High	Not Found	High	0	2.971e-05	27	48.84
FALSE	High	[K].MFVDLNPDSDK.[I]			9.76158e-07	0	1	2	4	P50148	Guanine nucleotide-binding protein G(q) subunit alpha OS=Homo sapiens OX=9606 GN=GNAQ PE=1 SV=4	P50148 [312-322]	0	1280.58	0	1.63293e+06	1.16364e+06	1.63249e+06	1.69978e+06	801824						10804		Light	High	Not Found	High	Not Found	High	Not Found	High	Not Found	Peak Found	Not Found	High	0	8.783e-08	63	60.94
FALSE	High	[K].MFVLDEADEMLSR.[G]			2.54432e-06	0	2	2	2	P60842; Q14240	Eukaryotic initiation factor 4A-I OS=Homo sapiens OX=9606 GN=EIF4A1 PE=1 SV=1 Eukaryotic initiation factor 4A-II OS=Homo sapiens OX=9606 GN=EIF4A2 PE=1 SV=2	P60842 [178-190]; Q14240 [179-191]	0	1555.71	0	6079937	5.84414e+06	5.88699e+06	4.84818e+06	4505079						10805	Shared	Light	Peak Found	Not Found	Peak Found	Not Found	High	Not Found	High	Not Found	Peak Found	Not Found	High	0	4.34e-07	46	83.25
FALSE	High	[R].MFVLNELVQTEK.[D]			1.15908e-07	0	1	1	5	O60229	Kalirin OS=Homo sapiens OX=9606 GN=KALRN PE=1 SV=2	O60229 [1930-1941]	0	1450.76	0	2.13248e+06	1.72128e+06	1.52993e+06	1.40045e+06	875354						10806		Light	High	Not Found	High	Not Found	High	Not Found	High	Not Found	High	Not Found	High	0	2.512e-08	77	81.56
FALSE	High	[R].MFVLNELVQTEKDYVK.[D]			1.81633e-08	0	1	1	3	O60229	Kalirin OS=Homo sapiens OX=9606 GN=KALRN PE=1 SV=2	O60229 [1930-1945]	1	1956.01	0											10807	No Quan Values	Light	High	Not Found	High	Not Found	High	Not Found	Not Found	Not Found	Not Found	Not Found	High	0	9.363e-09	52	81.89
FALSE	High	[R].MFVVAEADAGSCLLHEFTISGTTYTPEGEVR.[Q]	1xCarbamidomethyl [C12]		1.36269e-15	0	1	1	3	Q93084	Sarcoplasmic/endoplasmic reticulum calcium ATPase 3 OS=Homo sapiens OX=9606 GN=ATP2A3 PE=1 SV=2	Q93084 [366-396]	0	3387.59	0	1.99634e+06	1.47712e+06	1.2649e+06	1.55001e+06							10808		Light	High	Not Found	High	Not Found	Peak Found	Not Found	High	Not Found	Not Found	Not Found	High	0	2.06e-16	77	83.41
FALSE	High	[K].MGAVFMDAPVSGGVGAAR.[S]			6.12972e-06	0	1	1	2	P31937	3-hydroxyisobutyrate dehydrogenase, mitochondrial OS=Homo sapiens OX=9606 GN=HIBADH PE=1 SV=2	P31937 [150-167]	0	1692.82	0	385531	333768	343416	356333	405452						10810		Light	High	Not Found	Peak Found	Not Found	High	Not Found	Peak Found	Not Found	Peak Found	Not Found	High	0	4.38e-07	52	68.78
FALSE	High	[K].MGEIEDGEADHITTDVQGQK.[C]			6.062e-07	0	1	1	2	O15327	Type II inositol 3,4-bisphosphate 4-phosphatase OS=Homo sapiens OX=9606 GN=INPP4B PE=1 SV=4	O15327 [186-205]	0	2172.97	0	360558	392370	372116	313527	426706						10811		Light	High	Not Found	Peak Found	Not Found	Peak Found	Not Found	Peak Found	Not Found	High	Not Found	High	0	2.461e-08	29	43.47
FALSE	High	[R].MGFGNLVTLDFPK.[E]			0.000159031	0	1	1	1	Q9H2K8	Serine/threonine-protein kinase TAO3 OS=Homo sapiens OX=9606 GN=TAOK3 PE=1 SV=2	Q9H2K8 [882-894]	0	1438.74	0	542314		673337	394128							10812		Light	Peak Found	Not Found	Not Found	Not Found	High	Not Found	Peak Found	Not Found	Not Found	Not Found	High	0	2.92e-05	44	83.83
FALSE	High	[R].MGFVHNFQESNSLRPVACR.[H]	1xCarbamidomethyl [C18]		7.42748e-08	0	1	1	3	Q7LDG7	RAS guanyl-releasing protein 2 OS=Homo sapiens OX=9606 GN=RASGRP2 PE=1 SV=1	Q7LDG7 [495-513]	0	2249.07	0	2487309	2.32801e+06	2.48865e+06	2.6505e+06	2.44411e+06						10814		Light	Peak Found	Not Found	High	Not Found	High	Not Found	Peak Found	Not Found	High	Not Found	High	0	4.231e-09	45	49.01
FALSE	High	[R].MGGEAPELALDPVPQDASTK.[K]			3.12055e-06	0	1	1	1	Q07812	Apoptosis regulator BAX OS=Homo sapiens OX=9606 GN=BAX PE=1 SV=1	Q07812 [38-57]	0	2025.98	0	246646		248561	179322							10815		Light	High	Not Found	Not Found	Not Found	Peak Found	Not Found	Peak Found	Not Found	Not Found	Not Found	High	0	1.898e-07	43	68.32
FALSE	High	[K].MGGEEKPIGAGEEK.[Q]			6.87838e-05	0	1	1	2	P26639	Threonine--tRNA ligase, cytoplasmic OS=Homo sapiens OX=9606 GN=TARS PE=1 SV=3	P26639 [13-26]	0	1431.68	0	475438	438791	503618	462442							10816		Light	Peak Found	Not Found	Peak Found	Not Found	High	Not Found	High	Not Found	Not Found	Not Found	High	0	1.608e-05	38	15.49
FALSE	High	[K].MGLDGLQQDYIR.[K]			2.30846e-09	0	1	1	5	P98194	Calcium-transporting ATPase type 2C member 1 OS=Homo sapiens OX=9606 GN=ATP2C1 PE=1 SV=3	P98194 [437-448]	0	1408.69	0	664801	702052	703437	705352	625933						10818		Light	High	Not Found	High	Not Found	High	Not Found	High	Not Found	High	Not Found	High	0	2.388e-11	83	68.33
FALSE	High	[R].MGIEVVMR.[Q]			0.000308595	0	1	1	3	Q9Y251	Heparanase OS=Homo sapiens OX=9606 GN=HPSE PE=1 SV=2	Q9Y251 [375-382]	0	934.485	0	2747182	1.96084e+06	2.33009e+06	2.86438e+06	2.02735e+06						10819		Light	Peak Found	Not Found	High	Not Found	High	Not Found	Peak Found	Not Found	High	Not Found	High	0	0.0002973	48	57.31
FALSE	High	[K].MGIGGLDKEFSDIFR.[R]			1.49805e-07	0	1	1	3	P46459	Vesicle-fusing ATPase OS=Homo sapiens OX=9606 GN=NSF PE=1 SV=3	P46459 [218-232]	1	1684.84	0	1.24631e+06	939026	934247	877163	1.09583e+06						10820		Light	High	Not Found	High	Not Found	Peak Found	Not Found	High	Not Found	Peak Found	Not Found	High	0	8.291e-08	63	82.6
FALSE	High	[K].MGLVDQLVEPLGPGLKPPEER.[T]			1.22764e-12	0	1	1	2	P40939	Trifunctional enzyme subunit alpha, mitochondrial OS=Homo sapiens OX=9606 GN=HADHA PE=1 SV=2	P40939 [215-235]	0	2274.22	0											10821	No Quan Values	Light	Not Found	Not Found	High	Not Found	High	Not Found	Not Found	Not Found	Not Found	Not Found	High	0	1.749e-14	54
FALSE	High	[R].MGIYVGAK.[V]			0.000327835	0	2	2	1	Q01813; P17858	ATP-dependent 6-phosphofructokinase, platelet type OS=Homo sapiens OX=9606 GN=PFKP PE=1 SV=2 ATP-dependent 6-phosphofructokinase, liver type OS=Homo sapiens OX=9606 GN=PFKL PE=1 SV=6	Q01813 [49-56]; P17858 [40-47]	0	838.449	0	660857	2.32133e+06	1.18469e+06	1.55932e+06	1.22394e+06						10823	Shared	Light	Peak Found	Not Found	High	Not Found	Peak Found	Not Found	Peak Found	Not Found	Peak Found	Not Found	High	0	7.827e-05	54	38.9
FALSE	High	[R].MGMYPGVLVPSSR.[G]			3.38706e-05	0	1	1	3	P15289	Arylsulfatase A OS=Homo sapiens OX=9606 GN=ARSA PE=1 SV=3	P15289 [85-97]	0	1393.7	0											10824	No Quan Values	Light	High	Not Found	High	Not Found	Not Found	Not Found	Not Found	Not Found	High	Not Found	High	0	4.126e-05	66
FALSE	High	[R].MGPGAASGGERPNLK.[I]			6.63023e-06	0	1	1	6	Q9H0U4	Ras-related protein Rab-1B OS=Homo sapiens OX=9606 GN=RAB1B PE=1 SV=1	Q9H0U4 [173-187]	0	1441.72	0	1.58404e+07	1.28399e+07	1.50091e+07	1.41382e+07	1.14503e+07						10825		Light	High	Not Found	High	Not Found	High	Not Found	Peak Found	Not Found	High	Not Found	High	0	8.459e-05	50	21.58
FALSE	High	[K].MDAPDGCPPAVYEVMK.[N]	1xCarbamidomethyl [C7]		1.72552e-07	0	1	1	4	P41240	Tyrosine-protein kinase CSK OS=Homo sapiens OX=9606 GN=CSK PE=1 SV=1	P41240 [405-420]	0	1779.78	0	632390	481830	557237	653670	528060						10722		Light	High	Not Found	Peak Found	Not Found	High	Not Found	High	Not Found	High	Not Found	High	0	1.443e-08	47	66.24
FALSE	High	[K].MDAEQDPNVQVDHLNLLK.[Q]			7.73691e-09	0	1	1	4	Q02818	Nucleobindin-1 OS=Homo sapiens OX=9606 GN=NUCB1 PE=1 SV=4	Q02818 [119-136]	0	2079.02	0			381114	545764	469722						10721		Light	High	Not Found	High	Not Found	High	Not Found	Peak Found	Not Found	High	Not Found	High	0	5.309e-10	58	63.01
FALSE	High	[K].MDAEHPELR.[S]			0.000305496	0	1	1	5	Q12765	Secernin-1 OS=Homo sapiens OX=9606 GN=SCRN1 PE=1 SV=2	Q12765 [197-205]	0	1097.5	0	494621	478111	495624	609023	450805						10720		Light	High	Not Found	High	Not Found	High	Not Found	High	Not Found	High	Not Found	High	0	7.191e-05	25	23.61
FALSE	High	[R].MCTLIDKFDEHDGPVR.[G]	1xCarbamidomethyl [C2]		1.78993e-07	0	1	1	2	P53621	Coatomer subunit alpha OS=Homo sapiens OX=9606 GN=COPA PE=1 SV=2	P53621 [40-55]	1	1932.89	0	804732	959955	859709	994366	738244						10719		Light	Peak Found	Not Found	High	Not Found	Peak Found	Not Found	Peak Found	Not Found	High	Not Found	High	0	2.346e-07	37	52.63
FALSE	High	[K].IYLPYLHEWK.[H]			0.000171772	0	1	1	5	Q99816	Tumor susceptibility gene 101 protein OS=Homo sapiens OX=9606 GN=TSG101 PE=1 SV=2	Q99816 [109-118]	0	1361.73	0	468901	351820	479685	305594	205838						10611		Light	High	Not Found	High	Not Found	High	Not Found	High	Not Found	High	Not Found	High	0	5.022e-05	22	71.79
FALSE	High	[R].IYIQAHIDR.[D]			3.08338e-05	0	1	1	4	P05771	Protein kinase C beta type OS=Homo sapiens OX=9606 GN=PRKCB PE=1 SV=4	P05771 [162-170]	0	1128.62	0	1.27293e+06	1.73272e+06	1.59852e+06	1.49322e+06	1.19074e+06						10612		Light	High	Not Found	High	Not Found	High	Not Found	High	Not Found	Peak Found	Not Found	High	0	4.442e-06	52	34.27
FALSE	High	[K].IYITLTGVHQVPTENVQVHFTER.[S]			3.66337e-08	0	1	1	1	Q9HB71	Calcyclin-binding protein OS=Homo sapiens OX=9606 GN=CACYBP PE=1 SV=2	Q9HB71 [89-111]	0	2681.4	0	2.00416e+06	1.52648e+06	2.06035e+06	1.29483e+06	911015						10614		Light	High	Not Found	Peak Found	Not Found	Peak Found	Not Found	Peak Found	Not Found	Peak Found	Not Found	High	0	7.478e-10	35	69.25
FALSE	High	[K].LYLVRPEQAAACSTVLDPNVLVTCNRPEQEIR.[F]	2xCarbamidomethyl [C12; C24]		9.58942e-09	0	1	1	2	P98172	Ephrin-B1 OS=Homo sapiens OX=9606 GN=EFNB1 PE=1 SV=1	P98172 [78-109]	0	3711.89	0		784031	794960								10615		Light	Not Found	Not Found	High	Not Found	High	Not Found	Not Found	Not Found	Not Found	Not Found	High	0	4.601e-10	10	75.02
FALSE	High	[K].IYLYTLNDNAR.[S]			0.000113739	0	1	1	3	P02751	Fibronectin OS=Homo sapiens OX=9606 GN=FN1 PE=1 SV=4	P02751 [1881-1891]	0	1355.7	0	1.28522e+06	1.45661e+06	1.41806e+06	1.2993e+06							10617		Light	High	Not Found	High	Not Found	Peak Found	Not Found	High	Not Found	Not Found	Not Found	High	0	8.872e-05	51	61.18
FALSE	High	[K].LYNPENIYLSEHGGGAGNNWASGFSQGEK.[I]			1.16516e-07	0	1	2	3	P23258	Tubulin gamma-1 chain OS=Homo sapiens OX=9606 GN=TUBG1 PE=1 SV=2	P23258 [85-113]	0	3096.41	0	350906	204688	342446								10619		Light	Peak Found	Not Found	High	Not Found	High	Not Found	Not Found	Not Found	High	Not Found	High	0	7.129e-09	53	71.32
FALSE	High	[K].LYNTCAVFGPDGTLLAK.[Y]	1xCarbamidomethyl [C5]		2.81963e-08	0	1	1	2	Q9NQR4	Omega-amidase NIT2 OS=Homo sapiens OX=9606 GN=NIT2 PE=1 SV=1	Q9NQR4 [93-109]	0	1839.93	0											10620	No Quan Values	Light	Not Found	Not Found	High	Not Found	High	Not Found	Not Found	Not Found	Not Found	Not Found	High	0	1.367e-09	75
FALSE	High	[K].IYPTATGEKEENVK.[K]			1.4291e-07	0	1	1	4	Q05209	Tyrosine-protein phosphatase non-receptor type 12 OS=Homo sapiens OX=9606 GN=PTPN12 PE=1 SV=3	Q05209 [47-60]	1	1578.8	0	776755	903539	914038	965692	895072						10622		Light	High	Not Found	High	Not Found	Peak Found	Not Found	High	Not Found	High	Not Found	High	0	4.063e-09	55	21
FALSE	High	[K].IYPYEMLVVTNK.[G]			2.35219e-06	0	1	1	6	Q08495	Dematin OS=Homo sapiens OX=9606 GN=DMTN PE=1 SV=3	Q08495 [342-353]	0	1469.77	0	1.92108e+06	1.80416e+06	1.77442e+06	1.43937e+06	1.51824e+06						10624		Light	High	Not Found	Peak Found	Not Found	High	Not Found	High	Not Found	High	Not Found	High	0	1.785e-06	46	79.82
FALSE	High	[R].IYQFTAASPK.[D]			4.84359e-06	0	1	1	5	O75563	Src kinase-associated phosphoprotein 2 OS=Homo sapiens OX=9606 GN=SKAP2 PE=1 SV=1	O75563 [196-205]	0	1125.59	0	4562425	3654842	3.81113e+06	3.82179e+06	2.22285e+06						10625		Light	High	Not Found	High	Not Found	High	Not Found	High	Not Found	High	Not Found	High	0	1.678e-06	66	43.46
FALSE	High	[K].IYQIYEGTSQIQR.[L]			1.56866e-08	0	1	1	4	P11310	Medium-chain specific acyl-CoA dehydrogenase, mitochondrial OS=Homo sapiens OX=9606 GN=ACADM PE=1 SV=1	P11310 [396-408]	0	1598.82	0	575321	597112	698017	702714	666934						10628		Light	High	Not Found	High	Not Found	Peak Found	Not Found	High	Not Found	High	Not Found	High	0	1.222e-06	61	52.01
FALSE	High	[K].LYIGNLSPAVTADDLR.[Q]			3.99087e-06	0	1	1	1	Q9Y6M1	Insulin-like growth factor 2 mRNA-binding protein 2 OS=Homo sapiens OX=9606 GN=IGF2BP2 PE=1 SV=2	Q9Y6M1 [5-20]	0	1717.91	0											10608	No Quan Values	Light	Not Found	Not Found	Not Found	Not Found	High	Not Found	Not Found	Not Found	Not Found	Not Found	High	0	4.352e-07	49
FALSE	High	[K].IYQNIQDGSLDLNAAESGVQHKPSAPQGGR.[L]			4.22361e-12	0	1	1	5	P61106	Ras-related protein Rab-14 OS=Homo sapiens OX=9606 GN=RAB14 PE=1 SV=4	P61106 [172-201]	0	3150.56	0	9167448	7.92404e+06	7.42884e+06	8.57398e+06	8156579						10629		Light	High	Not Found	Peak Found	Not Found	High	Not Found	High	Not Found	High	Not Found	High	0	1.864e-12	51	50.26
FALSE	High	[R].LYQQHGAGLFDVTR.[G]			1.27894e-08	0	1	1	6	O14773	Tripeptidyl-peptidase 1 OS=Homo sapiens OX=9606 GN=TPP1 PE=1 SV=2	O14773 [507-520]	0	1604.82	0	2.64391e+06	4.40823e+06	5.30805e+06	3.39107e+06	3106597						10631		Light	Peak Found	Not Found	High	Not Found	High	Not Found	High	Not Found	High	Not Found	High	0	1.324e-09	69	50.83
FALSE	High	[K].LYQSAGGMPGGMPGGFPGGGAPPSGGASSGPTIEEVD.[-]			3.12754e-09	0	1	1	1	P11142	Heat shock cognate 71 kDa protein OS=Homo sapiens OX=9606 GN=HSPA8 PE=1 SV=1	P11142 [610-646]	0	3346.5	0												Indistinguishable Channels		Not Found	Not Found	Not Found	Not Found	Not Found	Not Found	Not Found	Not Found	Not Found	Not Found	High	0	4.002e-09	5	82.6
FALSE	High	[R].LYQSLEFPSSCLLHPITSIEYQWIQGR.[L]	1xCarbamidomethyl [C11]		1.76182e-12	0	1	1	1	Q70J99	Protein unc-13 homolog D OS=Homo sapiens OX=9606 GN=UNC13D PE=1 SV=1	Q70J99 [360-386]	0	3265.64	0			778852	1.00791e+06							10632		Light	Not Found	Not Found	Not Found	Not Found	Peak Found	Not Found	High	Not Found	Not Found	Not Found	High	0	7.854e-14	32	84.28
FALSE	High	[R].LYQTDPSGTYHAWK.[A]			2.18393e-07	0	1	2	4	O14818	Proteasome subunit alpha type-7 OS=Homo sapiens OX=9606 GN=PSMA7 PE=1 SV=1	O14818 [144-157]	0	1666.79	0	2.25465e+06	1.7648e+06	1386397	1.76055e+06	1.92032e+06						10633		Light	Peak Found	Not Found	High	Not Found	High	Not Found	High	Not Found	High	Not Found	High	0	8.14e-08	64	41.01
FALSE	High	[R].LYQVEYAFK.[A]			3.4585e-05	0	1	1	4	P60900	Proteasome subunit alpha type-6 OS=Homo sapiens OX=9606 GN=PSMA6 PE=1 SV=1	P60900 [22-30]	0	1160.6	0	1.2542e+06	1227428	1263487	1.3219e+06	1.30718e+06	14409298	13624522	12960292	10904603	13788576	10635		Light	Peak Found	Peak Found	High	Peak Found	High	Peak Found	High	Peak Found	High	Peak Found	High	0	1.005e-05	55	60.17
FALSE	High	[K].LYRPGSVAYVSR.[S]			1.56342e-05	0	1	1	4	P53396	ATP-citrate synthase OS=Homo sapiens OX=9606 GN=ACLY PE=1 SV=3	P53396 [651-662]	0	1367.74	0	1.74398e+06	1.84276e+06	1.49345e+06	1.75594e+06	2.0713e+06						10636		Light	High	Not Found	High	Not Found	Peak Found	Not Found	High	Not Found	High	Not Found	High	0	1.805e-05	32	34.75
FALSE	High	[K].IYSFTLKPR.[T]			0.000206563	0	1	1	1	P18440	Arylamine N-acetyltransferase 1 OS=Homo sapiens OX=9606 GN=NAT1 PE=1 SV=2	P18440 [189-197]	0	1124.65	0	127099	65382.2	102221	128785	166833						10638		Light	High	Not Found	Peak Found	Not Found	Peak Found	Not Found	Peak Found	Not Found	Peak Found	Not Found	High	0	3.579e-05	38	47.06
FALSE	High	[R].IYSHDGTDSPPDADEVVIVLNNFK.[S]			1.59178e-09	0	1	1	1	Q9NYU2	UDP-glucose:glycoprotein glucosyltransferase 1 OS=Homo sapiens OX=9606 GN=UGGT1 PE=1 SV=3	Q9NYU2 [1178-1201]	0	2645.27	0											10639	No Quan Values	Light	Not Found	Not Found	Not Found	Not Found	High	Not Found	Not Found	Not Found	Not Found	Not Found	High	0	5.972e-11	45
FALSE	High	[R].IYSHSLLPVLR.[S]			5.18459e-06	0	1	1	1	P22102	Trifunctional purine biosynthetic protein adenosine-3 OS=Homo sapiens OX=9606 GN=GART PE=1 SV=1	P22102 [661-671]	0	1297.76	0	474982	400178	195198	195030	245223						10640		Light	High	Not Found	Peak Found	Not Found	Peak Found	Not Found	Peak Found	Not Found	Peak Found	Not Found	High	0	3.569e-07	27	59.83
FALSE	High	[R].IYSLFNLYMSK.[L]			3.39314e-06	0	1	1	5	Q14644	Ras GTPase-activating protein 3 OS=Homo sapiens OX=9606 GN=RASA3 PE=1 SV=3	Q14644 [733-743]	0	1378.71	0	2.13021e+06	1424490	1.72186e+06	1.63629e+06	1.59072e+06						10642		Light	High	Not Found	High	Not Found	High	Not Found	High	Not Found	High	Not Found	High	0	3.955e-07	55	83.52
FALSE	High	[R].LYSILGTTLK.[D]			7.1332e-05	0	1	1	1	O75083	WD repeat-containing protein 1 OS=Homo sapiens OX=9606 GN=WDR1 PE=1 SV=4	O75083 [471-480]	0	1108.66	0	8642178	5477838	5638260	5359211	3.069e+06						10644		Light	Peak Found	Not Found	Peak Found	Not Found	High	Not Found	Peak Found	Not Found	Peak Found	Not Found	High	0	1.156e-05	37	71.83
FALSE	High	[K].LYQPEYQEVSTEEQREEISGK.[L]			2.3156e-11	0	1	1	5	Q9Y4L1	Hypoxia up-regulated protein 1 OS=Homo sapiens OX=9606 GN=HYOU1 PE=1 SV=1	Q9Y4L1 [754-774]	1	2542.19	0	1.88958e+06	1.9262e+06	1858467	2.18757e+06	2.48676e+06						10630		Light	High	Not Found	High	Not Found	High	Not Found	Peak Found	Not Found	High	Not Found	High	0	4.354e-11	58	47.61
FALSE	High	[R].LYIGLAGLATDVQTVAQR.[L]			4.38598e-11	0	1	1	6	P49720	Proteasome subunit beta type-3 OS=Homo sapiens OX=9606 GN=PSMB3 PE=1 SV=2	P49720 [49-66]	0	1889.05	0	1.97722e+06	1.44009e+06		1.57272e+06							10607		Light	High	Not Found	High	Not Found	High	Not Found	High	Not Found	High	Not Found	High	0	2.657e-12	87	83.5
FALSE	High	[R].LYLFGLESAEQAHEWVK.[C]			7.45849e-09	0	1	1	2	Q96P48	Arf-GAP with Rho-GAP domain, ANK repeat and PH domain-containing protein 1 OS=Homo sapiens OX=9606 GN=ARAP1 PE=1 SV=3	Q96P48 [827-843]	0	2020.02	0	1.49956e+06	1.18251e+06		1.47063e+06							10606		Light	Peak Found	Not Found	High	Not Found	Not Found	Not Found	High	Not Found	Not Found	Not Found	High	0	1.149e-09	50	81.7
FALSE	High	[R].LYIDSYEKDVAK.[I]			8.98088e-06	0	1	1	1	P36871	Phosphoglucomutase-1 OS=Homo sapiens OX=9606 GN=PGM1 PE=1 SV=3	P36871 [516-527]	1	1443.74	0	935026	1.31973e+06	796908	952093	1.63101e+06						10603		Light	Peak Found	Not Found	Peak Found	Not Found	Peak Found	Not Found	Peak Found	Not Found	High	Not Found	High	0	6.137e-06	39	46.15
FALSE	High	[K].LYDNLLEQNLIR.[V]			1.77128e-07	0	1	1	2	O00231	26S proteasome non-ATPase regulatory subunit 11 OS=Homo sapiens OX=9606 GN=PSMD11 PE=1 SV=3	O00231 [326-337]	0	1503.82	0	1.03851e+06	911827	1.02449e+06	999046	851556						10569		Light	High	Not Found	High	Not Found	Peak Found	Not Found	Peak Found	Not Found	Peak Found	Not Found	High	0	1.163e-08	60	81.33
FALSE	High	[K].LYDPGQQYASHVR.[Q]			2.45048e-05	0	1	1	2	Q92619	Rho GTPase-activating protein 45 OS=Homo sapiens OX=9606 GN=ARHGAP45 PE=1 SV=2	Q92619 [533-545]	0	1533.74	0	3.86608e+06	3.53322e+06	3.51621e+06	3.31971e+06	3625396						10570		Light	Peak Found	Not Found	High	Not Found	Peak Found	Not Found	Peak Found	Not Found	High	Not Found	High	0	1.551e-05	34	34.93
FALSE	High	[K].LYDYCDVPQCAAPSFDCGKPQVEPK.[K]	3xCarbamidomethyl [C5; C10; C17]		8.55463e-05	0	1	1	1	P00747	Plasminogen OS=Homo sapiens OX=9606 GN=PLG PE=1 SV=2	P00747 [551-575]	0	2944.3	0											10571	No Quan Values	Light	Not Found	Not Found	Not Found	Not Found	Not Found	Not Found	High	Not Found	Not Found	Not Found	High	0	2.046e-05	11
FALSE	High	[K].IYEDGDDDMKR.[T]			1.37768e-07	0	1	1	5	Q9HB71	Calcyclin-binding protein OS=Homo sapiens OX=9606 GN=CACYBP PE=1 SV=2	Q9HB71 [198-208]	1	1356.57	0	369087	282363	313885	332757	241464						10572		Light	High	Not Found	High	Not Found	High	Not Found	High	Not Found	High	Not Found	High	0	8.669e-09	65	18.19
FALSE	High	[K].IYEFPETDDEEENKLVK.[K]			5.9175e-10	0	1	1	4	Q16181	Septin-7 OS=Homo sapiens OX=9606 GN=SEPT7 PE=1 SV=2	Q16181 [222-238]	1	2097.99	0	5.339e+06	4466072	4.51513e+06	5.67927e+06	5.36522e+06						10574		Light	High	Not Found	Peak Found	Not Found	Peak Found	Not Found	High	Not Found	High	Not Found	High	0	4.586e-11	81	56.57
FALSE	High	[R].IYELAAGGTAVGTGLNTR.[I]			6.79411e-13	0	1	1	2	P07954	Fumarate hydratase, mitochondrial OS=Homo sapiens OX=9606 GN=FH PE=1 SV=3	P07954 [269-286]	0	1763.93	0	809942	645390	552275	739969	730835						10576		Light	Peak Found	Not Found	Peak Found	Not Found	Peak Found	Not Found	High	Not Found	High	Not Found	High	0	1.681e-12	83	61.28
FALSE	High	[K].LYENFISEFEHR.[V]			6.80599e-06	0	1	1	4	Q9UNM6	26S proteasome non-ATPase regulatory subunit 13 OS=Homo sapiens OX=9606 GN=PSMD13 PE=1 SV=2	Q9UNM6 [59-70]	0	1583.75	0	731391	438427	619070	462170	387988						10578		Light	High	Not Found	High	Not Found	Peak Found	Not Found	High	Not Found	Peak Found	Not Found	High	0	8.171e-07	29	75.61
FALSE	High	[K].LYEQILAENEK.[L]			7.13416e-06	0	1	1	4	O14974	Protein phosphatase 1 regulatory subunit 12A OS=Homo sapiens OX=9606 GN=PPP1R12A PE=1 SV=1	O14974 [935-945]	0	1349.69	0	1.18582e+06	942124	1.02895e+06	1.06047e+06							10579		Light	High	Not Found	High	Not Found	High	Not Found	High	Not Found	Not Found	Not Found	High	0	1.842e-06	56	52.53
FALSE	High	[R].IYESHVGISSHEGK.[V]			9.44024e-05	0	1	1	8	Q04446	1,4-alpha-glucan-branching enzyme OS=Homo sapiens OX=9606 GN=GBE1 PE=1 SV=3	Q04446 [199-212]	0	1542.75	0	948011	883740	991122	924335	984886						10581		Light	High	Not Found	High	Not Found	High	Not Found	High	Not Found	High	Not Found	High	0	1.778e-05	29	17.65
FALSE	High	[K].IYESIEEAK.[S]			0.000318076	0	1	1	5	O75116	Rho-associated protein kinase 2 OS=Homo sapiens OX=9606 GN=ROCK2 PE=1 SV=4	O75116 [721-729]	0	1081.54	0	2.09074e+06	2100694	2.26512e+06	2.32463e+06	1.79099e+06						10582		Light	High	Not Found	High	Not Found	High	Not Found	High	Not Found	High	Not Found	High	9.232e-05	0.0007813	41	32.72
FALSE	High	[R].LYFLQCETCHSR.[C]	2xCarbamidomethyl [C6; C9]		7.67126e-05	0	1	1	2	P20042	Eukaryotic translation initiation factor 2 subunit 2 OS=Homo sapiens OX=9606 GN=EIF2S2 PE=1 SV=2	P20042 [297-308]	0	1613.72	0											10585	No Quan Values	Light	High	Not Found	Not Found	Not Found	Not Found	Not Found	Not Found	Not Found	High	Not Found	High	0	4.449e-05	11
FALSE	High	[K].LYGDVPFIEER.[H]			0.000221873	0	1	1	4	Q9NRF8	CTP synthase 2 OS=Homo sapiens OX=9606 GN=CTPS2 PE=1 SV=1	Q9NRF8 [467-477]	0	1337.67	0	257886	234449	220849	317709	220318						10588		Light	High	Not Found	Peak Found	Not Found	High	Not Found	High	Not Found	High	Not Found	High	0	0.0004824	30	73.32
FALSE	High	[R].IYGFYDECK.[R]	1xCarbamidomethyl [C8]		1.94722e-05	0	3	3	3	P62136; P36873; P62140	Serine/threonine-protein phosphatase PP1-alpha catalytic subunit OS=Homo sapiens OX=9606 GN=PPP1CA PE=1 SV=1 Serine/threonine-protein phosphatase PP1-gamma catalytic subunit OS=Homo sapiens OX=9606 GN=PPP1CC PE=1 SV=1 Serine/threonine-protein phosphatase PP1-beta catalytic subunit OS=Homo sapiens OX=9606 GN=PPP1CB PE=1 SV=3	P62136 [133-141]; P36873 [133-141]; P62140 [132-140]	0	1194.51	0	3.09487e+06	2.82625e+06	2.82097e+06	3.08262e+06	2.93001e+06						10589	Shared	Light	High	Not Found	High	Not Found	High	Not Found	Peak Found	Not Found	Peak Found	Not Found	High	0	1.309e-05	51	53.09
FALSE	High	[R].IYGISFPDPK.[M]			5.4918e-06	0	1	1	5	P26639	Threonine--tRNA ligase, cytoplasmic OS=Homo sapiens OX=9606 GN=TARS PE=1 SV=3	P26639 [297-306]	0	1136.6	0	1.07226e+06	1.00279e+06	1.04572e+06	918162	899090						10591		Light	High	Not Found	High	Not Found	High	Not Found	High	Not Found	High	Not Found	High	0	2.069e-06	56	71.75
FALSE	High	[K].LYGPDVGQPR.[R]			4.02327e-05	0	1	1	2	Q9Y251	Heparanase OS=Homo sapiens OX=9606 GN=HPSE PE=1 SV=2	Q9Y251 [263-272]	0	1101.57	0	5477717	4839674	4353740	5.01596e+06	6217063						10592		Light	High	Not Found	Peak Found	Not Found	Peak Found	Not Found	Peak Found	Not Found	High	Not Found	High	0	4.576e-06	52	37.12
FALSE	High	[K].LYGPLCGYYLGR.[R]	1xCarbamidomethyl [C6]		1.71817e-06	0	1	1	4	P24557	Thromboxane-A synthase OS=Homo sapiens OX=9606 GN=TBXAS1 PE=1 SV=3	P24557 [73-84]	0	1431.71	0	1.57379e+06	1.03866e+06	1.23153e+06	1.18833e+06	911311						10593		Light	High	Not Found	High	Not Found	Peak Found	Not Found	High	Not Found	High	Not Found	High	0	2.061e-06	43	75.77
FALSE	High	[R].LYGPTNFAPIINHVAR.[F]			1.34769e-08	0	1	1	3	Q99829	Copine-1 OS=Homo sapiens OX=9606 GN=CPNE1 PE=1 SV=1	Q99829 [385-400]	0	1782.96	0											10594	No Quan Values	Light	High	Not Found	Not Found	Not Found	Not Found	Not Found	High	Not Found	High	Not Found	High	0	2.418e-08	57
FALSE	High	[K].LYGSAGPPPTGEEDTAEKDEL.[-]			5.02017e-12	0	1	1	12	P11021	Endoplasmic reticulum chaperone BiP OS=Homo sapiens OX=9606 GN=HSPA5 PE=1 SV=2	P11021 [634-654]	1	2175.99	0	3.37579e+06	2.9969e+06	3.30278e+06	3.54695e+06	4.2491e+06						10595		Light	High	Not Found	High	Not Found	High	Not Found	High	Not Found	High	Not Found	High	0	9.795e-11	76	52.35
FALSE	High	[K].LYGSGDQEAWQK.[G]			5.54579e-07	0	1	1	5	P28838	Cytosol aminopeptidase OS=Homo sapiens OX=9606 GN=LAP3 PE=1 SV=3	P28838 [177-188]	0	1381.64	0	1.13036e+06	1.14931e+06	813388	1.01594e+06	982614						10596		Light	High	Not Found	High	Not Found	High	Not Found	High	Not Found	High	Not Found	High	0	1.637e-06	62	38.42
FALSE	High	[K].IYHPNIDEK.[G]			0.000123542	0	1	2	9	P68036	Ubiquitin-conjugating enzyme E2 L3 OS=Homo sapiens OX=9606 GN=UBE2L3 PE=1 SV=1	P68036 [74-82]	0	1128.57	0	7.20028e+06	7.69082e+06	8.08948e+06	8.86363e+06	7.39716e+06						10597		Light	High	Not Found	High	Not Found	High	Not Found	High	Not Found	High	Not Found	High	0	1.876e-05	37	24.44
FALSE	High	[KR].IYHPNINSNGSICLDILR.[S]	1xCarbamidomethyl [C13]		0.000400589	0	1	4	1	P51668	Ubiquitin-conjugating enzyme E2 D1 OS=Homo sapiens OX=9606 GN=UBE2D1 PE=1 SV=1	P51668 [73-90]	0	2099.07	0											10598	No Quan Values	Light	Not Found	Not Found	Not Found	Not Found	Not Found	Not Found	High	Not Found	Not Found	Not Found	High	0	0.0001151	10
FALSE	High	[R].LYHSCADPTGCGTGPDAR.[A]	2xCarbamidomethyl [C5; C11]		3.34027e-06	0	1	1	5	Q9UHL4	Dipeptidyl peptidase 2 OS=Homo sapiens OX=9606 GN=DPP7 PE=1 SV=3	Q9UHL4 [328-345]	0	1934.81	0	164826	201733	155488	235529	111780						10599		Light	High	Not Found	High	Not Found	High	Not Found	High	Not Found	High	Not Found	High	0	2.06e-07	45	22.91
FALSE	High	[K].LYHSEAFTVNFGDTEEAK.[K]			2.02525e-09	0	1	1	3	P01009	Alpha-1-antitrypsin OS=Homo sapiens OX=9606 GN=SERPINA1 PE=1 SV=3	P01009 [161-178]	0	2057.95	0	1.08963e+06	1.59298e+06	985315	1.45278e+06	1.73719e+06						10600		Light	Peak Found	Not Found	High	Not Found	Peak Found	Not Found	High	Not Found	High	Not Found	High	0	2.676e-09	73	59.27
FALSE	High	[K].IYKVPSTETEALASNLMGMFEK.[R]			6.87361e-07	0	1	1	4	P31150	Rab GDP dissociation inhibitor alpha OS=Homo sapiens OX=9606 GN=GDI1 PE=1 SV=2	P31150 [116-137]	1	2459.22	0	2927861	3808499	4.35005e+06	4494695	5.26993e+06						10601		Light	Peak Found	Not Found	High	Not Found	High	Not Found	High	Not Found	High	Not Found	High	0	5.741e-07	44	83.48
FALSE	High	[K].IYIDSNNNPER.[F]			1.51531e-06	0	1	1	5	Q00610	Clathrin heavy chain 1 OS=Homo sapiens OX=9606 GN=CLTC PE=1 SV=5	Q00610 [882-892]	0	1334.63	0	4781982	4.9808e+06	5.03062e+06	5032434	5088307						10602		Light	High	Not Found	High	Not Found	High	Not Found	High	Not Found	High	Not Found	High	0	1.418e-07	76	30.79
FALSE	High	[R].LYSILGTTLKDEGK.[L]			9.25423e-08	0	1	1	12	O75083	WD repeat-containing protein 1 OS=Homo sapiens OX=9606 GN=WDR1 PE=1 SV=4	O75083 [471-484]	1	1537.85	0	28364492	2.87838e+07	26837639	2.8508e+07	39271227						10645		Light	High	Not Found	High	Not Found	High	Not Found	High	Not Found	High	Not Found	High	0	5.454e-09	66	58.98
FALSE	High	[R].MLAIYDGFDGFAK.[G]			4.40011e-08	0	1	1	5	Q01813	ATP-dependent 6-phosphofructokinase, platelet type OS=Homo sapiens OX=9606 GN=PFKP PE=1 SV=2	Q01813 [443-455]	0	1447.69	0	5.44734e+06	7.84411e+06	4.65408e+06	5.06025e+06	5.74591e+06						10871		Light	High	Not Found	High	Not Found	High	Not Found	High	Not Found	High	Not Found	High	0	2.594e-09	60	82.76
FALSE	High	[K].LYSPSQIGAFVLMK.[M]			4.91149e-08	0	1	1	4	P38646	Stress-70 protein, mitochondrial OS=Homo sapiens OX=9606 GN=HSPA9 PE=1 SV=2	P38646 [160-173]	0	1553.84	0			1.54485e+06	1725236	2097965						10648		Light	Not Found	Not Found	High	Not Found	High	Not Found	High	Not Found	High	Not Found	High	0	5.063e-08	88	83.18
FALSE	High	[R].LYSTWIGGSILASLDTFKK.[M]			2.95212e-14	0	2	2	5	P61163; P42025	Alpha-centractin OS=Homo sapiens OX=9606 GN=ACTR1A PE=1 SV=1 Beta-centractin OS=Homo sapiens OX=9606 GN=ACTR1B PE=1 SV=1	P61163 [337-355]; P42025 [337-355]	1	2100.14	0	1.49242e+06	1.02054e+06	1.26595e+06	1.34736e+06							10650	Shared	Light	High	Not Found	High	Not Found	High	Not Found	High	Not Found	High	Not Found	High	0	6.239e-10	82	84.21
FALSE	High	[R].MAKPEEVLVVENDQGEVVR.[E]			4.51682e-08	0	1	1	3	O14980	Exportin-1 OS=Homo sapiens OX=9606 GN=XPO1 PE=1 SV=1	O14980 [424-442]	0	2141.09	0		838964		933594							10686		Light	Not Found	Not Found	High	Not Found	Not Found	Not Found	High	Not Found	High	Not Found	High	0	4.418e-08	32	54.6
FALSE	High	[K].MALELLTQEFGIPIER.[L]			0.000110836	0	1	1	1	P49588	Alanine--tRNA ligase, cytoplasmic OS=Homo sapiens OX=9606 GN=AARS PE=1 SV=2	P49588 [117-132]	0	1859.99	0											10689	No Quan Values	Light	High	Not Found	Not Found	Not Found	Not Found	Not Found	Not Found	Not Found	Not Found	Not Found	High	0	1.635e-05	24
FALSE	High	[R].MAIESAGFK.[L]			2.3625e-05	0	1	1	5	P07384	Calpain-1 catalytic subunit OS=Homo sapiens OX=9606 GN=CAPN1 PE=1 SV=1	P07384 [642-650]	0	953.476	0	7.15267e+06	8090023	7499440	8666868	6.15351e+06						10690		Light	High	Not Found	High	Not Found	High	Not Found	High	Not Found	High	Not Found	High	0	9.247e-06	65	42.19
FALSE	High	[R].MALIGLGVSHPVLK.[Q]			6.75226e-09	0	1	1	5	P22695	Cytochrome b-c1 complex subunit 2, mitochondrial OS=Homo sapiens OX=9606 GN=UQCRC2 PE=1 SV=3	P22695 [218-231]	0	1434.85	0	2.74184e+06	2.66269e+06	2.6364e+06	2.75986e+06	2.05025e+06						10691		Light	High	Not Found	High	Not Found	High	Not Found	High	Not Found	High	Not Found	High	0	6.451e-10	58	66.39
FALSE	High	[R].MALLMAEMSR.[L]			5.81335e-07	0	1	1	10	P18206	Vinculin OS=Homo sapiens OX=9606 GN=VCL PE=1 SV=4	P18206 [994-1003]	0	1152.56	0	57040012	56194212	54338436	51373336	29388222						10692		Light	High	Not Found	High	Not Found	High	Not Found	High	Not Found	High	Not Found	High	0	2.714e-07	70	70.81
FALSE	High	[R].MALLMAEMSR.[L]	1xOxidation [M]		1.57985e-05	0	1	1	6	P18206	Vinculin OS=Homo sapiens OX=9606 GN=VCL PE=1 SV=4	P18206 [994-1003]	0	1168.55	0	2.67304e+06	2.2059e+06	2.0908e+06	1.98103e+06	1.06048e+06						10693		Light	High	Not Found	High	Not Found	High	Not Found	High	Not Found	Peak Found	Not Found	High	0	8.116e-05	53	70.83
FALSE	High	[K].MALSFVQR.[T]			0.000201349	0	1	1	5	Q13098	COP9 signalosome complex subunit 1 OS=Homo sapiens OX=9606 GN=GPS1 PE=1 SV=4	Q13098 [77-84]	0	951.508	0	761706	617085	737981	663232	656457						10695		Light	High	Not Found	High	Not Found	High	Not Found	High	Not Found	High	Not Found	High	6.933e-05	0.0003094	52	55.74
FALSE	High	[K].MALVLEALPQIAAK.[I]			2.6341e-08	0	1	1	4	Q14254	Flotillin-2 OS=Homo sapiens OX=9606 GN=FLOT2 PE=1 SV=2	Q14254 [357-370]	0	1467.86	0	1.60104e+06	820706	920061	555557							10697		Light	High	Not Found	High	Not Found	High	Not Found	Peak Found	Not Found	High	Not Found	High	0	1.449e-09	56	83.31
FALSE	High	[R].MAPEEIIMDRPFLFVVR.[H]			1.68976e-07	0	1	1	3	P05121	Plasminogen activator inhibitor 1 OS=Homo sapiens OX=9606 GN=SERPINE1 PE=1 SV=1	P05121 [370-386]	0	2063.08	0	3.59286e+06	3.28645e+06	2.98303e+06	3.40377e+06							10699		Light	Peak Found	Not Found	High	Not Found	High	Not Found	High	Not Found	Not Found	Not Found	High	0	6.363e-08	38	83.59
FALSE	High	[R].MAPYQGPDAVPGALDYK.[S]			5.04653e-12	0	1	1	4	O43707	Alpha-actinin-4 OS=Homo sapiens OX=9606 GN=ACTN4 PE=1 SV=2	O43707 [883-899]	0	1792.86	0	2.11258e+06	2424001	2.07524e+06	1.61057e+06	2699312						10701		Light	High	Not Found	High	Not Found	High	Not Found	High	Not Found	Peak Found	Not Found	High	0	3.69e-13	85	64.43
FALSE	High	[R].MAQEVLTHLK.[E]			0.000103091	0	1	1	5	O14980	Exportin-1 OS=Homo sapiens OX=9606 GN=XPO1 PE=1 SV=1	O14980 [45-54]	0	1169.63	0	1.23974e+06	1303187	1.18005e+06	1.29734e+06	1.16005e+06						10702		Light	High	Not Found	High	Not Found	High	Not Found	High	Not Found	High	Not Found	High	0	0.0001946	23	37.7
FALSE	High	[R].MAGTAFDFENMKR.[K]			3.08805e-06	0	1	1	4	P31150	Rab GDP dissociation inhibitor alpha OS=Homo sapiens OX=9606 GN=GDI1 PE=1 SV=2	P31150 [424-436]	1	1517.69	0	1.34334e+06	1.40742e+06	1.19821e+06	1.62806e+06	1.79259e+06						10685		Light	High	Not Found	High	Not Found	High	Not Found	Peak Found	Not Found	High	Not Found	High	0.000149	0.001352	35	53.73
FALSE	High	[K].MASAPASYGSTTTKPMGLLSR.[V]			3.04673e-09	0	1	1	1	Q8WVM8	Sec1 family domain-containing protein 1 OS=Homo sapiens OX=9606 GN=SCFD1 PE=1 SV=4	Q8WVM8 [502-522]	0	2127.06	0					377508						10704		Light	Not Found	Not Found	Not Found	Not Found	Not Found	Not Found	Not Found	Not Found	High	Not Found	High	0	3.898e-09	12	52.99
FALSE	High	[K].MASTFIGNSTAIQELFK.[R]			4.22738e-06	0	1	1	4	Q9BUF5	Tubulin beta-6 chain OS=Homo sapiens OX=9606 GN=TUBB6 PE=1 SV=1	Q9BUF5 [363-379]	0	1857.94	0											10707	No Quan Values	Light	High	Not Found	High	Not Found	High	Not Found	High	Not Found	Not Found	Not Found	High	0	4.704e-07	60	83.71
FALSE	High	[K].MATADEIVK.[L]			0.00014571	0	1	1	4	Q3LXA3	Triokinase/FMN cyclase OS=Homo sapiens OX=9606 GN=TKFC PE=1 SV=2	Q3LXA3 [231-239]	0	977.497	0	516476	513389	526853	527368	474344						10708		Light	Peak Found	Not Found	High	Not Found	High	Not Found	High	Not Found	High	Not Found	High	0	2.955e-05	25	33.32
FALSE	High	[K].MATLHCQESEGHPRPHYSWYR.[N]	1xCarbamidomethyl [C6]		0.000100978	0	1	1	1	Q9BX67	Junctional adhesion molecule C OS=Homo sapiens OX=9606 GN=JAM3 PE=1 SV=1	Q9BX67 [155-175]	0	2642.18	0	331477	243942	539634	874400							10709		Light	Peak Found	Not Found	Peak Found	Not Found	Peak Found	Not Found	High	Not Found	Not Found	Not Found	High	0	2.455e-05	12	28.95
FALSE	High	[R].MATNAAAQNAIK.[K]			8.46615e-08	0	1	1	10	Q9Y490	Talin-1 OS=Homo sapiens OX=9606 GN=TLN1 PE=1 SV=3	Q9Y490 [899-910]	0	1203.62	1	5.3681e+07	4.70174e+07	5.52637e+07	5.08673e+07	4.47164e+07						10710		Light	High	Not Found	High	Not Found	High	Not Found	High	Not Found	High	Not Found	High	0	8.358e-08	72	23.3
FALSE	High	[R].MATNAAAQNAIK.[K]	1xOxidation [M1]		2.14761e-08	0	1	1	34	Q9Y490	Talin-1 OS=Homo sapiens OX=9606 GN=TLN1 PE=1 SV=3	Q9Y490 [899-910]	0	1219.61	0	3.21028e+06	2.48667e+06	3.02541e+06	2.21191e+06	3.58716e+06						10711		Light	High	Not Found	High	Not Found	High	Not Found	High	Not Found	High	Not Found	High	0	1.149e-09	93	23.31
FALSE	High	[R].MATNAAAQNAIKK.[K]			8.72699e-09	0	1	1	10	Q9Y490	Talin-1 OS=Homo sapiens OX=9606 GN=TLN1 PE=1 SV=3	Q9Y490 [899-911]	1	1331.71	0	4.02173e+06	5.53006e+06	5.04649e+06	5.93372e+06	7.85043e+06						10712		Light	High	Not Found	High	Not Found	High	Not Found	High	Not Found	High	Not Found	High	0	8.417e-08	69	15.57
FALSE	High	[R].MATNAAAQNAIKK.[K]	1xOxidation [M1]		2.59816e-06	0	1	1	9	Q9Y490	Talin-1 OS=Homo sapiens OX=9606 GN=TLN1 PE=1 SV=3	Q9Y490 [899-911]	1	1347.7	0	289307	291561	309785	310964	575784						10713		Light	High	Not Found	High	Not Found	High	Not Found	High	Not Found	High	Not Found	High	0	1.964e-06	58	15.58
FALSE	High	[R].MATQASTLYSNNITK.[L]			1.33365e-08	0	1	1	4	Q13423	NAD(P) transhydrogenase, mitochondrial OS=Homo sapiens OX=9606 GN=NNT PE=1 SV=3	Q13423 [380-394]	0	1642.81	0	989672	806711	737891	1.19978e+06	966106						10714		Light	High	Not Found	High	Not Found	High	Not Found	High	Not Found	Peak Found	Not Found	High	0	1.392e-08	69	44.22
FALSE	High	[K].MATYLTGELTATSEDYK.[L]			3.42595e-07	0	1	1	1	Q6QNY1	Biogenesis of lysosome-related organelles complex 1 subunit 2 OS=Homo sapiens OX=9606 GN=BLOC1S2 PE=1 SV=1	Q6QNY1 [48-64]	0	1893.88	0											10715	No Quan Values	Light	High	Not Found	Not Found	Not Found	Not Found	Not Found	Not Found	Not Found	Not Found	Not Found	High	0	1.209e-08	54
FALSE	High	[K].MAVTFIGNSTAIQELFK.[R]			1.06252e-10	0	1	1	9	P07437	Tubulin beta chain OS=Homo sapiens OX=9606 GN=TUBB PE=1 SV=2	P07437 [363-379]	0	1869.98	0	24928189	2.32685e+07	29175814	2.31916e+07	18263496						10716		Light	High	Not Found	High	Not Found	High	Not Found	High	Not Found	High	Not Found	High	0	7.003e-12	92	84.41
FALSE	High	[R].MCINTEWGAFGDDGSLEDIR.[T]	1xCarbamidomethyl [C2]		6.31392e-13	0	1	1	2	P19367	Hexokinase-1 OS=Homo sapiens OX=9606 GN=HK1 PE=1 SV=3	P19367 [255-274]	0	2285.98	0											10717	No Quan Values	Light	Not Found	Not Found	High	Not Found	Not Found	Not Found	High	Not Found	Not Found	Not Found	High	0	7.267e-14	112
FALSE	High	[K].MASGAANVVGPK.[I]			4.58832e-08	0	1	1	4	Q92520	Protein FAM3C OS=Homo sapiens OX=9606 GN=FAM3C PE=1 SV=1	Q92520 [73-84]	0	1101.57	0	392655	503195	344494	539042	321698						10705		Light	Peak Found	Not Found	High	Not Found	High	Not Found	High	Not Found	High	Not Found	High	0	7.937e-08	81	25.62
FALSE	High	[R].MAGTAFDFENMK.[R]			2.34752e-08	0	1	1	5	P31150	Rab GDP dissociation inhibitor alpha OS=Homo sapiens OX=9606 GN=GDI1 PE=1 SV=2	P31150 [424-435]	0	1361.59	0	4980503	4.27559e+06	4801563	4.83572e+06	3361625						10684		Light	High	Not Found	High	Not Found	High	Not Found	High	Not Found	High	Not Found	High	0	1.219e-08	75	66.92
FALSE	High	[K].MAGNEYVGFSNATFQSER.[E]			1.42758e-08	0	1	1	1	O94925	Glutaminase kidney isoform, mitochondrial OS=Homo sapiens OX=9606 GN=GLS PE=1 SV=1	O94925 [365-382]	0	2007.89	0											10683	No Quan Values	Light	High	Not Found	Not Found	Not Found	Not Found	Not Found	Not Found	Not Found	Not Found	Not Found	High	0	2.298e-10	63
FALSE	High	[K].MAGCSLSFR.[S]	1xCarbamidomethyl [C4]		2.21895e-05	0	2	3	5	P0DMN0; P50225	Sulfotransferase 1A4 OS=Homo sapiens OX=9606 GN=SULT1A4 PE=1 SV=1 Sulfotransferase 1A1 OS=Homo sapiens OX=9606 GN=SULT1A1 PE=1 SV=3	P0DMN0 [284-292]; P50225 [284-292]	0	1028.47	0	2.96679e+06	2817571	2219545	4385513	2.96595e+06						10682	Shared	Light	High	Not Found	High	Not Found	High	Not Found	High	Not Found	High	Not Found	High	0	4.646e-06	70	43.48
FALSE	High	[R].LYSVSYLLK.[D]			5.78684e-06	0	1	1	14	P21333	Filamin-A OS=Homo sapiens OX=9606 GN=FLNA PE=1 SV=4	P21333 [2613-2621]	0	1085.62	0	1.29798e+08	1.06865e+08	1.2161e+08	1.08418e+08	9.9404e+07						10651		Light	High	Not Found	High	Not Found	High	Not Found	High	Not Found	High	Not Found	High	0	6.77e-07	68	71.53
FALSE	High	[K].LYTLEEHLSNEMQAK.[E]			1.20355e-06	0	1	1	1	O75116	Rho-associated protein kinase 2 OS=Homo sapiens OX=9606 GN=ROCK2 PE=1 SV=4	O75116 [449-463]	0	1805.87	0	1.85775e+06	1.28785e+06	1.55475e+06	1.55382e+06	934200						10653		Light	High	Not Found	Peak Found	Not Found	Peak Found	Not Found	Peak Found	Not Found	Peak Found	Not Found	High	0	5.783e-08	48	53.56
FALSE	High	[K].LYTLVLTDPDAPSR.[K]			6.02408e-08	0	1	1	4	P30086	Phosphatidylethanolamine-binding protein 1 OS=Homo sapiens OX=9606 GN=PEBP1 PE=1 SV=3	P30086 [63-76]	0	1560.83	0	2.63949e+06	2.60618e+06	2.7572e+06	2.86073e+06	2.62667e+06						10654		Light	Peak Found	Not Found	High	Not Found	High	Not Found	High	Not Found	High	Not Found	High	0	3.304e-09	67	73.43
FALSE	High	[K].LYTVEYLSNMVGGR.[K]			2.72349e-06	0	1	1	2	Q13867	Bleomycin hydrolase OS=Homo sapiens OX=9606 GN=BLMH PE=1 SV=1	Q13867 [283-296]	0	1601.8	0	737205			516483							10656		Light	Peak Found	Not Found	Not Found	Not Found	High	Not Found	High	Not Found	Not Found	Not Found	High	0	5.561e-06	60	81.92
FALSE	High	[K].LYVAVVGDK.[V]			6.98646e-05	0	1	1	5	Q96P48	Arf-GAP with Rho-GAP domain, ANK repeat and PH domain-containing protein 1 OS=Homo sapiens OX=9606 GN=ARAP1 PE=1 SV=3	Q96P48 [456-464]	0	963.551	0	771433	985247	678096	985768	713941						10658		Light	High	Not Found	High	Not Found	High	Not Found	High	Not Found	High	Not Found	High	0	1.245e-05	66	46.97
FALSE	High	[K].IYVDDGLISLQVK.[Q]			1.52813e-08	0	1	1	10	P14618	Pyruvate kinase PKM OS=Homo sapiens OX=9606 GN=PKM PE=1 SV=4	P14618 [174-186]	0	1462.82	0	4.22093e+07	39316386	4.14422e+07	34747663	3.02946e+07						10659		Light	High	Not Found	High	Not Found	High	Not Found	High	Not Found	High	Not Found	High	0	6.689e-10	94	81.25
FALSE	High	[R].IYVENDFSWDK.[R]			1.10685e-06	0	1	1	8	P08514	Integrin alpha-IIb OS=Homo sapiens OX=9606 GN=ITGA2B PE=1 SV=3	P08514 [185-195]	0	1415.65	0	29916544	32900700	31644252	37305464	43243300						10660		Light	High	Not Found	High	Not Found	High	Not Found	High	Not Found	High	Not Found	High	0	8.938e-07	69	67.71
FALSE	High	[R].IYVENDFSWDKR.[Y]			9.76158e-07	0	1	1	9	P08514	Integrin alpha-IIb OS=Homo sapiens OX=9606 GN=ITGA2B PE=1 SV=3	P08514 [185-196]	1	1571.75	0	2.83176e+07	1.61047e+07	18428095	1.84128e+07	1.14457e+07						10661		Light	High	Not Found	High	Not Found	High	Not Found	High	Not Found	High	Not Found	High	0	8.489e-08	69	56.63
FALSE	High	[R].IYVGNASVAQDIPK.[L]			8.64532e-08	0	1	1	5	P51452	Dual specificity protein phosphatase 3 OS=Homo sapiens OX=9606 GN=DUSP3 PE=1 SV=1	P51452 [37-50]	0	1474.79	0	3027331	3.15253e+06	2.8453e+06	3.20594e+06	3.00712e+06						10662		Light	High	Not Found	High	Not Found	High	Not Found	High	Not Found	High	Not Found	High	0	8.529e-08	77	56.19
FALSE	High	[K].IYVISLAEPR.[L]			1.10133e-05	0	1	1	2	P14868	Aspartate--tRNA ligase, cytoplasmic OS=Homo sapiens OX=9606 GN=DARS PE=1 SV=2	P14868 [142-151]	0	1160.67	0	1.82148e+06	2.24466e+06	1904612	1834954	1.69006e+06						10664		Light	Peak Found	Not Found	Peak Found	Not Found	High	Not Found	High	Not Found	Peak Found	Not Found	High	0	1.379e-06	65	69.37
FALSE	High	[K].IYVMATHGILSAEAPR.[L]			9.82267e-11	0	1	1	5	Q14558	Phosphoribosyl pyrophosphate synthase-associated protein 1 OS=Homo sapiens OX=9606 GN=PRPSAP1 PE=1 SV=2	Q14558 [280-295]	0	1728.91	0	330189	379026	382687	262259	275136						10665		Light	High	Not Found	High	Not Found	High	Not Found	High	Not Found	High	Not Found	High	0	2.87e-10	55	59.02
FALSE	High	[R].LYVPHSLWPQIK.[G]			0.000231111	0	1	1	3	P30038	Delta-1-pyrroline-5-carboxylate dehydrogenase, mitochondrial OS=Homo sapiens OX=9606 GN=ALDH4A1 PE=1 SV=3	P30038 [354-365]	0	1480.83	0	378069	284452	329870		221751						10666		Light	High	Not Found	High	Not Found	High	Not Found	Not Found	Not Found	Peak Found	Not Found	High	0	9.224e-05	19	72.37
FALSE	High	[K].LYVYNTDTDNCR.[E]	1xCarbamidomethyl [C11]		3.70118e-05	0	1	1	1	Q9H8Y8	Golgi reassembly-stacking protein 2 OS=Homo sapiens OX=9606 GN=GORASP2 PE=1 SV=3	Q9H8Y8 [163-174]	0	1533.66	0	150275	235693	246445	384112	295614						10667		Light	Peak Found	Not Found	Peak Found	Not Found	Peak Found	Not Found	High	Not Found	Peak Found	Not Found	High	0	8.136e-06	53	39.14
FALSE	High	[K].IYWGTATTGKPHVAYFVPMSK.[I]			1.22902e-06	0	1	1	2	P54577	Tyrosine--tRNA ligase, cytoplasmic OS=Homo sapiens OX=9606 GN=YARS PE=1 SV=4	P54577 [38-58]	0	2354.2	0											10668	No Quan Values	Light	Not Found	Not Found	High	Not Found	Not Found	Not Found	High	Not Found	Not Found	Not Found	High	0	1.958e-07	18
FALSE	High	[K].IYYHVVETGSMGAR.[L]			4.04431e-05	0	1	1	2	Q99805	Transmembrane 9 superfamily member 2 OS=Homo sapiens OX=9606 GN=TM9SF2 PE=1 SV=1	Q99805 [216-229]	0	1582.77	0	485171	745687	469554	900575	817009						10670		Light	Peak Found	Not Found	High	Not Found	Peak Found	Not Found	High	Not Found	Peak Found	Not Found	High	0	8.968e-06	34	40.35
FALSE	High	[R].IYYTTERDEQGSK.[I]			7.87301e-05	0	1	1	5	Q14643	Inositol 1,4,5-trisphosphate receptor type 1 OS=Homo sapiens OX=9606 GN=ITPR1 PE=1 SV=3	Q14643 [2235-2247]	1	1589.74	0	308648	337021	307253	441051	340741						10671		Light	High	Not Found	High	Not Found	High	Not Found	High	Not Found	High	Not Found	High	0	1.434e-05	33	18.08
FALSE	High	[R].MAADDVEEYMIERPEPEFQDLNEK.[A]			4.84992e-10	0	1	1	3	Q9BUL8	Programmed cell death protein 10 OS=Homo sapiens OX=9606 GN=PDCD10 PE=1 SV=1	Q9BUL8 [83-106]	0	2898.28	0	3.26777e+06	3.04612e+06	3.62448e+06	3.85611e+06	2.45305e+06						10672		Light	High	Not Found	Peak Found	Not Found	High	Not Found	Peak Found	Not Found	High	Not Found	High	0	1.723e-11	38	78.56
FALSE	High	[K].MAATFIGNSTAIQELFK.[R]	1xOxidation [M1]		5.99829e-12	0	1	1	9	P04350	Tubulin beta-4A chain OS=Homo sapiens OX=9606 GN=TUBB4A PE=1 SV=2	P04350 [363-379]	0	1857.94	2	1.23867e+07	1.23266e+07	1.31186e+07	10111626	7.9351e+06						10673		Light	High	Not Found	High	Not Found	High	Not Found	High	Not Found	High	Not Found	High	0	1.327e-11	87	83.71
FALSE	High	[R].MADGVANVEHILK.[I]			9.44024e-05	0	1	1	2	Q9H0P0	Cytosolic 5'-nucleotidase 3A OS=Homo sapiens OX=9606 GN=NT5C3A PE=1 SV=3	Q9H0P0 [284-296]	0	1396.73	0	1.92206e+06	1.88375e+06	1.40313e+06	1.89831e+06	1.60711e+06						10675		Light	Peak Found	Not Found	High	Not Found	Peak Found	Not Found	Peak Found	Not Found	High	Not Found	High	0	1.777e-05	43	54.62
FALSE	High	[K].MADKDGDLIATK.[E]			4.0086e-07	0	1	1	10	O43852	Calumenin OS=Homo sapiens OX=9606 GN=CALU PE=1 SV=2	O43852 [162-173]	1	1277.64	0	3.64805e+06	3.17886e+06	3.47668e+06	3.80687e+06	1.76778e+06						10676		Light	High	Not Found	High	Not Found	High	Not Found	High	Not Found	High	Not Found	High	0	5.731e-08	107	25.71
FALSE	High	[K].MADKDGDLIATKEEFTAFLHPEEYDYMK.[D]			1.93593e-12	0	1	1	6	O43852	Calumenin OS=Homo sapiens OX=9606 GN=CALU PE=1 SV=2	O43852 [162-189]	2	3307.52	0	1.63305e+06	1.4068e+06	555761								10677		Light	High	Not Found	High	Not Found	High	Not Found	High	Not Found	Not Found	Not Found	High	0	2.153e-10	34	81.12
FALSE	High	[K].MADPQSIQESQNLSMFLANHNK.[I]			3.46534e-11	0	1	1	4	Q7L576	Cytoplasmic FMR1-interacting protein 1 OS=Homo sapiens OX=9606 GN=CYFIP1 PE=1 SV=1	Q7L576 [198-219]	0	2503.17	0	2.44106e+06	1818613	1.96351e+06	1.67976e+06	1.71495e+06						10678		Light	High	Not Found	High	Not Found	High	Not Found	High	Not Found	Peak Found	Not Found	High	0	1.274e-13	75	69.96
FALSE	High	[K].MAEGGSGDVDDAGDCSGAR.[Y]	1xCarbamidomethyl [C15]		5.11609e-09	0	1	1	3	Q9UH62	Armadillo repeat-containing X-linked protein 3 OS=Homo sapiens OX=9606 GN=ARMCX3 PE=1 SV=1	Q9UH62 [38-56]	0	1826.69	0	105623	96981.2	85187	80006.8							10679		Light	High	Not Found	High	Not Found	High	Not Found	Peak Found	Not Found	Not Found	Not Found	High	0	6.436e-11	97	20.85
FALSE	High	[R].MAEIGEHVAPSEAANSLEQAQAAAER.[L]			5.45367e-08	0	1	1	1	P27708	CAD protein OS=Homo sapiens OX=9606 GN=CAD PE=1 SV=3	P27708 [522-547]	0	2680.26	0											10680	No Quan Values	Light	Not Found	Not Found	Not Found	Not Found	Not Found	Not Found	High	Not Found	Not Found	Not Found	High	0	6.451e-09	45
FALSE	High	[R].MAGATPVFIPLR.[S]			8.12722e-07	0	1	1	3	Q6YP21	Kynurenine--oxoglutarate transaminase 3 OS=Homo sapiens OX=9606 GN=KYAT3 PE=1 SV=1	Q6YP21 [168-179]	0	1272.71	0	261980	141316		232845	234398						10681		Light	High	Not Found	Peak Found	Not Found	Not Found	Not Found	High	Not Found	High	Not Found	High	0	1.245e-07	60	76.39
FALSE	High	[K].LYSSSGPELR.[R]			0.000109696	0	1	1	5	Q9Y613	FH1/FH2 domain-containing protein 1 OS=Homo sapiens OX=9606 GN=FHOD1 PE=1 SV=3	Q9Y613 [127-136]	0	1108.56	0	1.66031e+06	2308375	2.05365e+06	2097651	2.09635e+06						10649		Light	High	Not Found	High	Not Found	High	Not Found	High	Not Found	High	Not Found	High	0	5.748e-05	66	33.54
FALSE	High	[R].IYDLNIPAFVK.[F]			1.16024e-06	0	1	1	4	O43639	Cytoplasmic protein NCK2 OS=Homo sapiens OX=9606 GN=NCK2 PE=1 SV=2	O43639 [109-119]	0	1292.72	0	2.66725e+06	2796116	2.81431e+06	2806043	3.06576e+06						10568		Light	High	Not Found	High	Not Found	High	Not Found	Peak Found	Not Found	High	Not Found	High	0	9.32e-07	52	82.53
FALSE	High	[R].MIAPEGSLVFHEK.[A]			4.69034e-07	0	1	1	3	P48739	Phosphatidylinositol transfer protein beta isoform OS=Homo sapiens OX=9606 GN=PITPNB PE=1 SV=2	P48739 [74-86]	0	1457.75	0	1.64421e+06	1.17812e+06	1.44378e+06	1069361	1.10902e+06						10872		Light	High	Not Found	Peak Found	Not Found	High	Not Found	Peak Found	Not Found	High	Not Found	High	0	3.825e-08	55	53.42
FALSE	High	[K].MLAQPLKDSDVEVYNIIK.[K]			5.02068e-07	0	1	1	2	P34896	Serine hydroxymethyltransferase, cytosolic OS=Homo sapiens OX=9606 GN=SHMT1 PE=1 SV=1	P34896 [21-38]	1	2076.1	0											10874	No Quan Values	Light	Not Found	Not Found	Not Found	Not Found	Not Found	Not Found	High	Not Found	High	Not Found	High	0	7.337e-08	54
FALSE	High	[R].MTGGGFGGCTVTLLEASAAPHAMR.[H]	1xCarbamidomethyl [C9]		6.34707e-13	0	1	1	2	P51570	Galactokinase OS=Homo sapiens OX=9606 GN=GALK1 PE=1 SV=1	P51570 [343-366]	0	2392.12	0			397685	452429	456025						11088		Light	Not Found	Not Found	High	Not Found	Peak Found	Not Found	Peak Found	Not Found	High	Not Found	High	0	1.583e-12	101	74.04
FALSE	High	[K].MTGLVDEAIDTK.[S]			4.12775e-09	0	1	1	7	P18206	Vinculin OS=Homo sapiens OX=9606 GN=VCL PE=1 SV=4	P18206 [709-720]	0	1292.64	0	89273664	92042088	83988240	84772504	79066592						11089		Light	High	Not Found	High	Not Found	High	Not Found	High	Not Found	High	Not Found	High	0	5.843e-10	95	55.27
FALSE	High	[K].MTGLVDEAIDTK.[S]	1xOxidation [M1]		7.80996e-10	0	1	1	12	P18206	Vinculin OS=Homo sapiens OX=9606 GN=VCL PE=1 SV=4	P18206 [709-720]	0	1308.64	0	2.46744e+06	2.26714e+06	1.87934e+06	1.38632e+06	2.03799e+06						11090		Light	High	Not Found	High	Not Found	High	Not Found	High	Not Found	High	Not Found	High	0	1.111e-09	106	55.29
FALSE	High	[R].MTGSEFDFEEMK.[R]			2.2893e-07	0	1	1	5	P50395	Rab GDP dissociation inhibitor beta OS=Homo sapiens OX=9606 GN=GDI2 PE=1 SV=2	P50395 [424-435]	0	1450.59	0	775070	663738	923805	817633	590340						11091		Light	High	Not Found	High	Not Found	High	Not Found	High	Not Found	High	Not Found	High	0	1.536e-07	54	65.59
FALSE	High	[R].MTGSEFDFEEMKR.[K]			6.52697e-06	0	1	1	5	P50395	Rab GDP dissociation inhibitor beta OS=Homo sapiens OX=9606 GN=GDI2 PE=1 SV=2	P50395 [424-436]	1	1606.69	0	4.09007e+06	3.08042e+06	3.69023e+06	3.81875e+06	3.31263e+06						11092		Light	High	Not Found	High	Not Found	High	Not Found	High	Not Found	High	Not Found	High	0	4.582e-06	41	53.08
FALSE	High	[R].MTLADDVTLDDLIMAK.[D]			5.80108e-09	0	1	1	2	P62191	26S proteasome regulatory subunit 4 OS=Homo sapiens OX=9606 GN=PSMC1 PE=1 SV=1	P62191 [372-387]	0	1764.88	0											11093	No Quan Values	Light	Not Found	Not Found	High	Not Found	High	Not Found	Not Found	Not Found	Not Found	Not Found	High	0	6.505e-10	83
FALSE	High	[K].MTIAGTTDTPTDVTHHPIPSEEDINFILNEVR.[N]			7.09295e-07	0	1	1	2	P43304	Glycerol-3-phosphate dehydrogenase, mitochondrial OS=Homo sapiens OX=9606 GN=GPD2 PE=1 SV=3	P43304 [349-380]	0	3563.73	0	4228301	4.60064e+06	4.99874e+06	4.02196e+06	2.41283e+06						11094		Light	Peak Found	Not Found	High	Not Found	High	Not Found	Peak Found	Not Found	Peak Found	Not Found	High	0	6.099e-08	21	82.42
FALSE	High	[K].MTILQTYFR.[Q]			0.000125471	0	1	1	1	O75348	V-type proton ATPase subunit G 1 OS=Homo sapiens OX=9606 GN=ATP6V1G1 PE=1 SV=3	O75348 [81-89]	0	1172.61	0											11095	No Quan Values	Light	Not Found	Not Found	Not Found	Not Found	Not Found	Not Found	Not Found	Not Found	High	Not Found	High	0	7.018e-05	27
FALSE	High	[K].MTNPAIQNDFSYYR.[R]			2.56877e-07	0	1	1	1	Q9NUQ9	Protein FAM49B OS=Homo sapiens OX=9606 GN=FAM49B PE=1 SV=1	Q9NUQ9 [147-160]	0	1719.78	0											11098	No Quan Values	Light	Not Found	Not Found	High	Not Found	Not Found	Not Found	Not Found	Not Found	Not Found	Not Found	High	0	1.794e-08	30
FALSE	High	[K].MTNTNLAVVFGPNLLWAK.[D]			2.54444e-11	0	1	1	6	Q07960	Rho GTPase-activating protein 1 OS=Homo sapiens OX=9606 GN=ARHGAP1 PE=1 SV=1	Q07960 [387-404]	0	1989.06	0		926558	920434								11099		Light	High	Not Found	High	Not Found	High	Not Found	High	Not Found	High	Not Found	High	0	1.31e-08	74	84.68
FALSE	High	[K].MTQLVLPGMVER.[S]			1.28842e-05	0	1	1	5	Q53GQ0	Very-long-chain 3-oxoacyl-CoA reductase OS=Homo sapiens OX=9606 GN=HSD17B12 PE=1 SV=2	Q53GQ0 [168-179]	0	1373.73	0	1.78943e+06	1.36031e+06	1.32923e+06	2.05685e+06	1.51676e+06						11100		Light	High	Not Found	High	Not Found	High	Not Found	High	Not Found	High	Not Found	High	0	1.722e-06	38	74.47
FALSE	High	[R].MTESHLMVTSQSLR.[L]			8.73633e-08	0	1	1	3	Q8NEU8	DCC-interacting protein 13-beta OS=Homo sapiens OX=9606 GN=APPL2 PE=1 SV=3	Q8NEU8 [532-545]	0	1619.79	0	997197	1.11988e+06	633844	1.16539e+06	1.11923e+06						11087		Light	High	Not Found	High	Not Found	Peak Found	Not Found	High	Not Found	Peak Found	Not Found	High	0	2.202e-09	47	40.59
FALSE	High	[R].MTSGVTGDWK.[V]			1.49156e-05	0	1	1	5	P28331	NADH-ubiquinone oxidoreductase 75 kDa subunit, mitochondrial OS=Homo sapiens OX=9606 GN=NDUFS1 PE=1 SV=3	P28331 [502-511]	0	1081.5	0											11102	No Quan Values	Light	High	Not Found	High	Not Found	High	Not Found	High	Not Found	High	Not Found	High	0	5.839e-06	63
FALSE	High	[K].MTSLNLATIFGPNLLHK.[Q]			6.28175e-08	0	1	1	5	O43182	Rho GTPase-activating protein 6 OS=Homo sapiens OX=9606 GN=ARHGAP6 PE=1 SV=3	O43182 [549-565]	0	1870.03	0	3.73997e+06	2.87798e+06	3.03621e+06	2.93495e+06	2.0905e+06						11104		Light	High	Not Found	High	Not Found	High	Not Found	High	Not Found	High	Not Found	High	0	3.46e-09	58	83.35
FALSE	High	[K].MTSNFPVDLSDYPK.[S]			6.55725e-07	0	1	1	1	P04114	Apolipoprotein B-100 OS=Homo sapiens OX=9606 GN=APOB PE=1 SV=2	P04114 [1189-1202]	0	1613.75	0											11105	No Quan Values	Light	Not Found	Not Found	High	Not Found	Not Found	Not Found	Not Found	Not Found	Not Found	Not Found	High	0	5.341e-08	36
FALSE	High	[K].MTTLTPAYHAENYSPEDNR.[F]			4.78458e-08	0	1	1	1	Q6IA69	Glutamine-dependent NAD(+) synthetase OS=Homo sapiens OX=9606 GN=NADSYN1 PE=1 SV=3	Q6IA69 [650-668]	0	2209.98	0	265593		271521	224176	278516						11106		Light	Peak Found	Not Found	Not Found	Not Found	High	Not Found	Peak Found	Not Found	Peak Found	Not Found	High	0	2.851e-09	26	44.49
FALSE	High	[R].MTTSPPKDSDQLDVIQENR.[Q]			1.80984e-05	0	1	1	5	Q5T4S7	E3 ubiquitin-protein ligase UBR4 OS=Homo sapiens OX=9606 GN=UBR4 PE=1 SV=1	Q5T4S7 [1471-1489]	1	2174.04	0											11107	No Quan Values	Light	High	Not Found	High	Not Found	High	Not Found	High	Not Found	High	Not Found	High	0	1.405e-05	30
FALSE	High	[R].MTVDESGQLISCSMDDTVR.[Y]	1xCarbamidomethyl [C12]		1.28879e-15	0	1	1	9	O75083	WD repeat-containing protein 1 OS=Homo sapiens OX=9606 GN=WDR1 PE=1 SV=4	O75083 [371-389]	0	2143.93	0	1.14648e+07	10660233	9.40152e+06	10490739	11514088						11109		Light	High	Not Found	High	Not Found	High	Not Found	High	Not Found	High	Not Found	High	0	4.03e-15	143	69.2
FALSE	High	[K].MTVTDQVNCPK.[L]	1xCarbamidomethyl [C9]		3.94022e-05	0	1	1	3	P05090	Apolipoprotein D OS=Homo sapiens OX=9606 GN=APOD PE=1 SV=1	P05090 [177-187]	0	1292.6	0											11111	No Quan Values	Light	Not Found	Not Found	High	Not Found	Not Found	Not Found	High	Not Found	High	Not Found	High	0	6.374e-06	37
FALSE	High	[K].MTWHVHCFTCAACK.[T]	3xCarbamidomethyl [C7; C10; C13]		7.41954e-09	0	1	1	8	Q9NR12	PDZ and LIM domain protein 7 OS=Homo sapiens OX=9606 GN=PDLIM7 PE=1 SV=1	Q9NR12 [358-371]	0	1808.75	0	495828	934627	843169	1.26995e+06	1.11989e+06						11112		Light	High	Not Found	High	Not Found	High	Not Found	High	Not Found	High	Not Found	High	0	2.877e-10	35	39.66
FALSE	High	[R].MVAAATNNLCEAANAAVQGHASQEK.[L]	1xCarbamidomethyl [C10]		1.50936e-15	0	1	1	26	Q9Y490	Talin-1 OS=Homo sapiens OX=9606 GN=TLN1 PE=1 SV=3	Q9Y490 [2399-2423]	0	2556.19	0	7.07541e+07	7.27214e+07	8.0776e+07	8.35275e+07	8.15057e+07		163874		168073	167835	11113		Light	High	Not Found	High	Peak Found	High	Not Found	High	Peak Found	High	Peak Found	High	0	1.371e-11	121	52.27
FALSE	High	[R].MVAAATNNLCEAANAAVQGHASQEK.[L]	1xCarbamidomethyl [C10]; 1xOxidation [M1]		4.97929e-16	0	1	1	14	Q9Y490	Talin-1 OS=Homo sapiens OX=9606 GN=TLN1 PE=1 SV=3	Q9Y490 [2399-2423]	0	2572.19	0	2.65596e+06	2.37128e+06	2.3268e+06	2.18547e+06	2483565	386509	421211	397547	395223	404183	11114		Light	High	Peak Found	High	Peak Found	High	Peak Found	High	Peak Found	High	Peak Found	High	0	1.066e-13	109	52.29
FALSE	High	[K].MVGGIAQIIAAQEEMLR.[K]			1.97478e-13	0	1	1	10	Q9Y490	Talin-1 OS=Homo sapiens OX=9606 GN=TLN1 PE=1 SV=3	Q9Y490 [2494-2510]	0	1829.96	0	74572972	76500860	83953164	51667942	48438416						11120		Light	High	Not Found	High	Not Found	High	Not Found	High	Not Found	High	Not Found	High	0	1.971e-15	104	84.55
FALSE	High	[K].MVGGIAQIIAAQEEMLR.[K]	1xOxidation [M1]		4.7246e-10	0	1	1	1	Q9Y490	Talin-1 OS=Homo sapiens OX=9606 GN=TLN1 PE=1 SV=3	Q9Y490 [2494-2510]	0	1845.96	0	1588796	1.48161e+06	1.60507e+06	1.0603e+06							11121		Light	High	Not Found	Peak Found	Not Found	Peak Found	Not Found	Peak Found	Not Found	Not Found	Not Found	High	0	3.307e-12	86	83.98
FALSE	High	[K].MTSILEAVPQVK.[F]			1.94818e-06	0	1	1	4	P36959	GMP reductase 1 OS=Homo sapiens OX=9606 GN=GMPR PE=1 SV=1	P36959 [113-124]	0	1315.73	0	2481958	2.0162e+06	2294591	1.82852e+06	1.6565e+06						11103		Light	High	Not Found	High	Not Found	High	Not Found	Peak Found	Not Found	High	Not Found	High	0	4.39e-07	26	71.59
FALSE	High	[K].MVGGIAQIIAAQEEMLRK.[E]			1.79102e-05	0	1	1	4	Q9Y490	Talin-1 OS=Homo sapiens OX=9606 GN=TLN1 PE=1 SV=3	Q9Y490 [2494-2511]	1	1958.06	0	1.86551e+07	2.6232e+07	2.48732e+07	2.70988e+07	3.28759e+07						11122		Light	High	Not Found	High	Not Found	High	Not Found	Peak Found	Not Found	High	Not Found	High	0	2.399e-06	41	82.7
FALSE	High	[K].MTDSFTEQADQVTAEVGK.[L]			4.34962e-09	0	1	1	2	P09417	Dihydropteridine reductase OS=Homo sapiens OX=9606 GN=QDPR PE=1 SV=2	P09417 [56-73]	0	1956.89	0				325129	268737						11085		Light	High	Not Found	Not Found	Not Found	Not Found	Not Found	High	Not Found	Peak Found	Not Found	High	0	4.057e-10	104	63.8
FALSE	High	[K].MTDQVNYQAMK.[L]			1.53779e-07	0	1	1	4	Q13201	Multimerin-1 OS=Homo sapiens OX=9606 GN=MMRN1 PE=1 SV=3	Q13201 [324-334]	0	1328.6	0	13934971	15165041	13059076	17698330	12976079						11084		Light	High	Not Found	High	Not Found	High	Not Found	Peak Found	Not Found	High	Not Found	High	0	1.195e-08	74	36.13
FALSE	High	[K].MSASDPNSSIFLTDTAK.[Q]			1.12083e-09	0	1	1	4	P23381	Tryptophan--tRNA ligase, cytoplasmic OS=Homo sapiens OX=9606 GN=WARS PE=1 SV=2	P23381 [350-366]	0	1784.84	0	632324	574343	419962	617187	655340						11054		Light	High	Not Found	High	Not Found	High	Not Found	High	Not Found	Peak Found	Not Found	High	0	3.182e-11	75	62.08
FALSE	High	[R].MSASILLSK.[L]			0.000198282	0	1	1	5	Q9H3U1	Protein unc-45 homolog A OS=Homo sapiens OX=9606 GN=UNC45A PE=1 SV=1	Q9H3U1 [369-377]	0	949.539	0	1.25017e+06	803302	992194	1.04733e+06	928453						11055		Light	High	Not Found	High	Not Found	High	Not Found	High	Not Found	High	Not Found	High	0	3.382e-05	53	53.33
FALSE	High	[K].MSATFIGNSTAIQELFK.[R]			5.99829e-12	0	1	3	9	Q9BVA1	Tubulin beta-2B chain OS=Homo sapiens OX=9606 GN=TUBB2B PE=1 SV=1	Q9BVA1 [363-379]	0	1857.94	0											11056	No Quan Values	Light	High	Not Found	High	Not Found	High	Not Found	High	Not Found	High	Not Found	High	0	1.327e-11	87	83.71
FALSE	High	[K].MSDILAEGITIVEDINKR.[R]			2.02716e-13	0	1	1	5	Q15833	Syntaxin-binding protein 2 OS=Homo sapiens OX=9606 GN=STXBP2 PE=1 SV=2	Q15833 [47-64]	1	2017.06	0	5904013	6.89057e+06	8.00575e+06	5.42591e+06	2.80919e+06						11057		Light	High	Not Found	High	Not Found	High	Not Found	High	Not Found	High	Not Found	High	0	1.241e-14	109	84.65
FALSE	High	[K].MSEQLNDLTYDMEILQPLLEQGASLR.[Q]			4.7994e-10	0	1	1	5	Q13201	Multimerin-1 OS=Homo sapiens OX=9606 GN=MMRN1 PE=1 SV=3	Q13201 [635-660]	0	3007.48	0		1700774									11059		Light	High	Not Found	High	Not Found	High	Not Found	High	Not Found	High	Not Found	High	0	3.373e-12	71	84.9
FALSE	High	[K].MSLDPADLTHDTTGLTAK.[E]			7.42748e-08	0	1	1	4	Q9UMX5	Neudesin OS=Homo sapiens OX=9606 GN=NENF PE=1 SV=1	Q9UMX5 [103-120]	0	1886.92	0	973540	1.13373e+06	964111	839521	910326						11061		Light	High	Not Found	High	Not Found	High	Not Found	Peak Found	Not Found	High	Not Found	High	0	1.803e-09	31	67.57
FALSE	High	[R].MSIFGHSMGGHGALICALK.[N]	1xCarbamidomethyl [C16]		1.27894e-08	0	1	1	5	P10768	S-formylglutathione hydrolase OS=Homo sapiens OX=9606 GN=ESD PE=1 SV=2	P10768 [143-161]	0	1986.97	0	1.56011e+06	1.3102e+06	1.96261e+06	1532317	536771						11062		Light	High	Not Found	High	Not Found	High	Not Found	High	Not Found	High	Not Found	High	0	2.016e-10	65	65.04
FALSE	High	[R].MSLFYAEATPMLK.[T]			1.87429e-08	0	1	2	4	Q9NUQ9	Protein FAM49B OS=Homo sapiens OX=9606 GN=FAM49B PE=1 SV=1	Q9NUQ9 [187-199]	0	1501.74	0	1.02632e+06	1.5772e+06	1.11093e+06	1.06732e+06	1.14042e+06	43608140			3.54998e+06	3.3663e+06	11063		Light	High	Peak Found	High	Not Found	High	Not Found	Peak Found	Peak Found	High	Peak Found	High	0	2.077e-08	80	81.82
FALSE	High	[R].MSLIEEEGSK.[R]			8.30306e-06	0	1	1	1	P06737	Glycogen phosphorylase, liver form OS=Homo sapiens OX=9606 GN=PYGL PE=1 SV=4	P06737 [429-438]	0	1122.53	0	1.25757e+06	573219	790196	1.22335e+06	1.18756e+06						11064		Light	Peak Found	Not Found	Peak Found	Not Found	Peak Found	Not Found	Peak Found	Not Found	High	Not Found	High	0	5.723e-06	39	39.73
FALSE	High	[K].MSNYDTDLFVPYFEAIQK.[G]			3.46906e-10	0	1	1	1	P49588	Alanine--tRNA ligase, cytoplasmic OS=Homo sapiens OX=9606 GN=AARS PE=1 SV=2	P49588 [255-272]	0	2181.02	0											11066	No Quan Values	Light	Not Found	Not Found	High	Not Found	Not Found	Not Found	Not Found	Not Found	Not Found	Not Found	High	0	8.106e-12	55
FALSE	High	[K].MSPDEGQEELEEVQAELKK.[K]			1.16024e-06	0	1	1	5	Q9HC07	Transmembrane protein 165 OS=Homo sapiens OX=9606 GN=TMEM165 PE=1 SV=1	Q9HC07 [181-199]	1	2189.03	0	461375	637246	509928	416357	530215						11067		Light	High	Not Found	High	Not Found	High	Not Found	High	Not Found	High	Not Found	High	0	2.852e-07	45	70.52
FALSE	High	[K].MTDQVNYQAMK.[L]	1xOxidation [M1]		1.97799e-05	0	1	1	4	Q13201	Multimerin-1 OS=Homo sapiens OX=9606 GN=MMRN1 PE=1 SV=3	Q13201 [324-334]	0	1344.59	0	404900	478099	186087	334807	506460						11083		Light	High	Not Found	High	Not Found	Peak Found	Not Found	High	Not Found	High	Not Found	High	0	2.594e-05	38	36.16
FALSE	High	[K].MSPNETLFLESTNK.[I]			6.19421e-06	0	1	2	2	Q9HB90	Ras-related GTP-binding protein C OS=Homo sapiens OX=9606 GN=RRAGC PE=1 SV=1	Q9HB90 [85-98]	0	1610.77	0											11068	No Quan Values	Light	Not Found	Not Found	Not Found	Not Found	High	Not Found	Not Found	Not Found	High	Not Found	High	0	7.169e-07	56
FALSE	High	[K].MSQYLESMQIGDTIEFR.[G]			9.35047e-13	0	1	1	5	P00387	NADH-cytochrome b5 reductase 3 OS=Homo sapiens OX=9606 GN=CYB5R3 PE=1 SV=3	P00387 [127-143]	0	2047.95	0	6.19767e+06	6.27303e+06	5.40462e+06	5.83346e+06	4.28586e+06						11071		Light	High	Not Found	High	Not Found	Peak Found	Not Found	High	Not Found	High	Not Found	High	0	9.091e-13	104	82.18
FALSE	High	[K].MSSEVVDSNPYSR.[L]			6.28175e-08	0	1	1	3	Q9GZZ9	Ubiquitin-like modifier-activating enzyme 5 OS=Homo sapiens OX=9606 GN=UBA5 PE=1 SV=1	Q9GZZ9 [43-55]	0	1470.65	0	243515	393183	149468	406398	327096						11072		Light	High	Not Found	Peak Found	Not Found	Peak Found	Not Found	Peak Found	Not Found	High	Not Found	High	0	1.1e-08	44	37.91
FALSE	High	[R].MSTGFSANRDPLTQVPCENVMIR.[Y]	1xCarbamidomethyl [C17]		6.98242e-07	0	1	1	3	Q8WXE9	Stonin-2 OS=Homo sapiens OX=9606 GN=STON2 PE=1 SV=1	Q8WXE9 [709-731]	1	2623.24	0	396397	366345	386043	479088	440345						11073		Light	Peak Found	Not Found	High	Not Found	High	Not Found	High	Not Found	Peak Found	Not Found	High	0	8.536e-08	14	69.87
FALSE	High	[R].MSVIEEGDCK.[R]	1xCarbamidomethyl [C9]		2.50468e-06	0	1	1	5	P11216	Glycogen phosphorylase, brain form OS=Homo sapiens OX=9606 GN=PYGB PE=1 SV=5	P11216 [429-438]	0	1167.5	0	1.09813e+06	888436	964568	1.2127e+06	926657						11074		Light	High	Not Found	High	Not Found	High	Not Found	High	Not Found	High	Not Found	High	0	5.219e-06	63	31.05
FALSE	High	[R].MSVIEEGDCKR.[I]	1xCarbamidomethyl [C9]		3.51977e-06	0	1	1	4	P11216	Glycogen phosphorylase, brain form OS=Homo sapiens OX=9606 GN=PYGB PE=1 SV=5	P11216 [429-439]	1	1323.6	0	864901	461935	556512	549620	444661						11075		Light	High	Not Found	High	Not Found	Peak Found	Not Found	High	Not Found	High	Not Found	High	0	8.368e-07	42	22.68
FALSE	High	[R].MSYLELMEHPFFTLHK.[T]			2.22057e-06	0	1	1	1	P46734	Dual specificity mitogen-activated protein kinase kinase 3 OS=Homo sapiens OX=9606 GN=MAP2K3 PE=1 SV=2	P46734 [314-329]	0	2022.98	0											11077	No Quan Values	Light	Not Found	Not Found	Not Found	Not Found	High	Not Found	Not Found	Not Found	Not Found	Not Found	High	0	2.239e-07	28
FALSE	High	[R].MSYLTAMGADYLSCDSR.[L]	1xCarbamidomethyl [C14]		4.94606e-06	0	1	1	1	Q9UDY2	Tight junction protein ZO-2 OS=Homo sapiens OX=9606 GN=TJP2 PE=1 SV=2	Q9UDY2 [901-917]	0	1940.82	0											11078	No Quan Values	Light	Not Found	Not Found	Not Found	Not Found	Not Found	Not Found	Not Found	Not Found	High	Not Found	High	0	3.555e-06	44
FALSE	High	[R].MTALAQDFAVGLGPR.[L]			2.24399e-11	0	1	1	7	P50416	Carnitine O-palmitoyltransferase 1, liver isoform OS=Homo sapiens OX=9606 GN=CPT1A PE=1 SV=2	P50416 [202-216]	0	1546.8	0	1.0397e+06	828512	1.09331e+06	1.17208e+06	840601						11079		Light	High	Not Found	High	Not Found	High	Not Found	High	Not Found	High	Not Found	High	0	3.311e-13	111	79.69
FALSE	High	[R].MTATGSGENSTVAEHLIAQHSAIK.[M]			0.00014951	0	1	1	1	Q7L5N1	COP9 signalosome complex subunit 6 OS=Homo sapiens OX=9606 GN=COPS6 PE=1 SV=1	Q7L5N1 [206-229]	0	2453.21	0	1.23381e+06	1.14907e+06	1.04945e+06	837476	823148						11080		Light	High	Not Found	Peak Found	Not Found	Peak Found	Not Found	Peak Found	Not Found	Peak Found	Not Found	High	0	2.381e-05	16	47.24
FALSE	High	[K].MTCVDVNECDELNNR.[M]	2xCarbamidomethyl [C3; C9]		3.44725e-11	0	1	1	7	Q14766	Latent-transforming growth factor beta-binding protein 1 OS=Homo sapiens OX=9606 GN=LTBP1 PE=1 SV=4	Q14766 [1658-1672]	0	1868.76	0	2.02873e+06	1.97065e+06	1.89982e+06	2.4644e+06	2.14052e+06						11081		Light	High	Not Found	High	Not Found	High	Not Found	High	Not Found	High	Not Found	High	0	1.688e-10	84	44.22
FALSE	High	[K].MTDEEIMEK.[L]			0.000220744	0	1	1	5	Q13177	Serine/threonine-protein kinase PAK 2 OS=Homo sapiens OX=9606 GN=PAK2 PE=1 SV=3	Q13177 [227-235]	0	1125.48	0	621978	538164	527959	651762	457673						11082		Light	High	Not Found	High	Not Found	High	Not Found	High	Not Found	High	Not Found	High	0	0.0002139	21	32.88
FALSE	High	[K].MSQYLDSLK.[V]			3.94022e-05	0	1	1	5	Q9UHQ9	NADH-cytochrome b5 reductase 1 OS=Homo sapiens OX=9606 GN=CYB5R1 PE=1 SV=1	Q9UHQ9 [131-139]	0	1084.53	0	1.4473e+06	1.27086e+06	1.26974e+06	1300090	950866						11070		Light	High	Not Found	High	Not Found	High	Not Found	High	Not Found	High	Not Found	High	0	4.484e-06	42	48.35
FALSE	High	[R].MVGGVLVER.[T]			5.73363e-05	0	1	1	4	Q9UHV9	Prefoldin subunit 2 OS=Homo sapiens OX=9606 GN=PFDN2 PE=1 SV=1	Q9UHV9 [73-81]	0	959.534	0	1.07921e+06	1.03868e+06	1.03212e+06	1.2425e+06	844053		3.36844e+06	2.96352e+06	2354218	3.59833e+06	11124		Light	Peak Found	Not Found	High	Peak Found	High	Peak Found	High	Peak Found	High	Peak Found	High	0	2.66e-05	56	45.26
FALSE	High	[K].MVGVPAALDMMLTGR.[S]			4.51198e-09	0	1	1	4	P40939	Trifunctional enzyme subunit alpha, mitochondrial OS=Homo sapiens OX=9606 GN=HADHA PE=1 SV=2	P40939 [191-205]	0	1561.79	0	2228880	1.97009e+06	2.0858e+06	1.79619e+06	1.78699e+06						11125		Light	Peak Found	Not Found	High	Not Found	High	Not Found	High	Not Found	High	Not Found	High	0	1.606e-10	78	84.72
FALSE	High	[K].MVHGNITPENIILNK.[S]			8.47865e-06	0	1	1	1	Q6P3W7	SCY1-like protein 2 OS=Homo sapiens OX=9606 GN=SCYL2 PE=1 SV=1	Q6P3W7 [174-188]	0	1692.91	0	513359	621328	641180	698444	629403						11126		Light	Peak Found	Not Found	Peak Found	Not Found	Peak Found	Not Found	High	Not Found	Peak Found	Not Found	High	0	1.614e-06	22	56.32
FALSE	High	[R].MYAPAWVAPEALQK.[K]			6.68908e-08	0	1	1	8	Q13418	Integrin-linked protein kinase OS=Homo sapiens OX=9606 GN=ILK PE=1 SV=2	Q13418 [350-363]	0	1574.8	0	34664834	3.14107e+07	3.14641e+07	3.23637e+07	2.93158e+07						11163		Light	High	Not Found	High	Not Found	High	Not Found	High	Not Found	High	Not Found	High	0	4.16e-08	53	75.65
FALSE	High	[R].MYEQLCDR.[Q]	1xCarbamidomethyl [C6]		0.000225294	0	1	1	5	Q8IY22	C-Maf-inducing protein OS=Homo sapiens OX=9606 GN=CMIP PE=1 SV=3	Q8IY22 [618-625]	0	1114.47	0	1.01581e+06	885535	969618	848227	687591						11166		Light	High	Not Found	High	Not Found	High	Not Found	High	Not Found	High	Not Found	High	0	3.981e-05	44	31.41
FALSE	High	[R].MYGCDLGPDGR.[L]	1xCarbamidomethyl [C4]		5.47123e-05	0	1	12	2	P30487	HLA class I histocompatibility antigen, B-49 alpha chain OS=Homo sapiens OX=9606 GN=HLA-B PE=1 SV=2	P30487 [122-132]	0	1240.51	0			537605		5.39101e+06						11167		Light	Not Found	Not Found	Not Found	Not Found	High	Not Found	Not Found	Not Found	High	Not Found	High	0	1.383e-05	48	38.41
FALSE	High	[R].MYGCDVGPDGR.[LF]	1xCarbamidomethyl [C4]		6.66502e-06	0	4	14	4	P30479; P30457; P04222; P30466	HLA class I histocompatibility antigen, B-41 alpha chain OS=Homo sapiens OX=9606 GN=HLA-B PE=1 SV=1 HLA class I histocompatibility antigen, A-66 alpha chain OS=Homo sapiens OX=9606 GN=HLA-A PE=1 SV=1 HLA class I histocompatibility antigen, Cw-3 alpha chain OS=Homo sapiens OX=9606 GN=HLA-C PE=1 SV=2 HLA class I histocompatibility antigen, B-18 alpha chain OS=Homo sapiens OX=9606 GN=HLA-B PE=1 SV=1	P30479 [122-132]; P30457 [122-132]; P04222 [122-132]; P30466 [122-132]	0	1226.49	0	7849168	4.63279e+06	2.97929e+06	3.26388e+06	2.23007e+06						11168	Shared	Light	High	Not Found	High	Not Found	High	Not Found	High	Not Found	Peak Found	Not Found	High	0	4.876e-07	67	31.26
FALSE	High	[R].MYGCDVGSDWR.[F]	1xCarbamidomethyl [C4]		2.88108e-05	0	1	2	1	P01892	HLA class I histocompatibility antigen, A-2 alpha chain OS=Homo sapiens OX=9606 GN=HLA-A PE=1 SV=1	P01892 [122-132]	0	1345.53	0			2.64394e+06								11169		Light	Not Found	Not Found	Not Found	Not Found	High	Not Found	Not Found	Not Found	Not Found	Not Found	High	0	4.107e-06	67	50.24
FALSE	High	[-].MYGFVNHALELLVIR.[N]			6.73116e-07	0	1	1	1	Q02153	Guanylate cyclase soluble subunit beta-1 OS=Homo sapiens OX=9606 GN=GUCY1B1 PE=1 SV=1	Q02153 [1-15]	0	1774.97	0											11170	No Quan Values	Light	Not Found	Not Found	Not Found	Not Found	High	Not Found	Not Found	Not Found	Not Found	Not Found	High	0	5.769e-08	26
FALSE	High	[K].MYLGYEYVTAIR.[N]			1.4291e-07	0	1	1	5	P02787	Serotransferrin OS=Homo sapiens OX=9606 GN=TF PE=1 SV=3	P02787 [332-343]	0	1478.73	0	1794202	1.82743e+06	2094340	2.17406e+06	1.16422e+06						11172		Light	High	Not Found	High	Not Found	High	Not Found	High	Not Found	High	Not Found	High	0	9.269e-08	67	78.26
FALSE	High	[R].MYSYVTEELPQLINANFPVDPQR.[M]			4.60253e-10	0	1	1	5	P10768	S-formylglutathione hydrolase OS=Homo sapiens OX=9606 GN=ESD PE=1 SV=2	P10768 [120-142]	0	2724.33	0	2.43644e+06	2.40111e+06	2.43308e+06	1.92775e+06	2819877						11178		Light	High	Not Found	High	Not Found	High	Not Found	High	Not Found	High	Not Found	High	0	4.129e-10	78	84.52
FALSE	High	[K].MYTDGSTFSSFSLK.[N]			9.31231e-07	0	1	1	3	Q96RL7	Vacuolar protein sorting-associated protein 13A OS=Homo sapiens OX=9606 GN=VPS13A PE=1 SV=2	Q96RL7 [1441-1454]	0	1570.71	0	227607	159448	247910	174019	239631						11179		Light	Peak Found	Not Found	High	Not Found	High	Not Found	Peak Found	Not Found	High	Not Found	High	0	7.952e-07	44	71.94
FALSE	High	[K].MYTGLCNFVER.[W]	1xCarbamidomethyl [C6]		1.49805e-07	0	1	1	2	P35625	Metalloproteinase inhibitor 3 OS=Homo sapiens OX=9606 GN=TIMP3 PE=1 SV=2	P35625 [113-123]	0	1389.63	0	333790	311031	763590	363195	391725						11180		Light	Peak Found	Not Found	Peak Found	Not Found	High	Not Found	Peak Found	Not Found	High	Not Found	High	0	1.746e-07	69	65.18
FALSE	High	[R].MYVAVWTPYGVLR.[T]			2.73778e-06	0	1	1	4	P00488	Coagulation factor XIII A chain OS=Homo sapiens OX=9606 GN=F13A1 PE=1 SV=4	P00488 [160-172]	0	1554.81	1	14955791	19880350	16002357	16458787	10551754						11181		Light	High	Not Found	High	Not Found	High	Not Found	High	Not Found	Peak Found	Not Found	High	0	1.606e-07	61	83.65
FALSE	High	[-].MWTPELAILR.[G]			2.52849e-05	0	1	1	2	Q6P3X3	Tetratricopeptide repeat protein 27 OS=Homo sapiens OX=9606 GN=TTC27 PE=1 SV=1	Q6P3X3 [1-10]	0	1229.67	0											11162	No Quan Values	Light	Not Found	Not Found	Not Found	Not Found	High	Not Found	High	Not Found	Not Found	Not Found	High	0	5.347e-06	43	83.09
FALSE	High	[R].MYVDPSEINPSMPQR.[T]			8.37797e-08	0	1	1	3	P16885	1-phosphatidylinositol 4,5-bisphosphate phosphodiesterase gamma-2 OS=Homo sapiens OX=9606 GN=PLCG2 PE=1 SV=4	P16885 [758-772]	0	1763.81	0	780280	455423	543649	621124	595616						11182		Light	High	Not Found	Peak Found	Not Found	High	Not Found	Peak Found	Not Found	High	Not Found	High	0	2.547e-07	48	62.44
FALSE	High	[K].NADGTICYDSTHYK.[E]	1xCarbamidomethyl [C7]		6.66502e-06	0	1	1	2	P14550	Alcohol dehydrogenase [NADP(+)] OS=Homo sapiens OX=9606 GN=AKR1A1 PE=1 SV=3	P14550 [128-141]	0	1644.7	0	463237	268114	378207	416343	360403						11187		Light	High	Not Found	Peak Found	Not Found	High	Not Found	Peak Found	Not Found	Peak Found	Not Found	High	0	4.886e-07	21	28.55
FALSE	High	[K].NADMSEDMQQDAVDCATQAMEK.[Y]	1xCarbamidomethyl [C15]		8.02572e-09	0	1	1	4	Q96FJ2	Dynein light chain 2, cytoplasmic OS=Homo sapiens OX=9606 GN=DYNLL2 PE=1 SV=1	Q96FJ2 [10-31]	0	2487.97	0	1.03839e+06	727281	664948	819867	511841						11188		Light	High	Not Found	High	Not Found	High	Not Found	High	Not Found	Peak Found	Not Found	High	0	1.247e-09	77	69.11
FALSE	High	[K].NADMSEEMQQDSVECATQALEK.[Y]	1xCarbamidomethyl [C15]		1.39781e-13	0	1	1	8	P63167	Dynein light chain 1, cytoplasmic OS=Homo sapiens OX=9606 GN=DYNLL1 PE=1 SV=1	P63167 [10-31]	0	2514.04	0	2.51744e+06	2.10355e+06	2.02709e+06	2.19124e+06	1.78186e+06						11189		Light	High	Not Found	High	Not Found	High	Not Found	High	Not Found	High	Not Found	High	0	8.923e-16	106	68.71
FALSE	High	[K].NADPILISLK.[H]			3.68193e-05	0	1	1	5	Q9ULV4	Coronin-1C OS=Homo sapiens OX=9606 GN=CORO1C PE=1 SV=1	Q9ULV4 [382-391]	0	1083.64	0	28243428	25547458	26987024	22488064	19176452						11191		Light	High	Not Found	High	Not Found	High	Not Found	High	Not Found	High	Not Found	High	0	8.836e-05	41	68.04
FALSE	High	[R].NAENAIEALK.[E]			7.24525e-05	0	1	2	5	P16615	Sarcoplasmic/endoplasmic reticulum calcium ATPase 2 OS=Homo sapiens OX=9606 GN=ATP2A2 PE=1 SV=1	P16615 [111-120]	0	1072.56	0	3503446		3.22074e+06	3.29658e+06	3.00071e+06						11194		Light	High	Not Found	High	Not Found	High	Not Found	High	Not Found	High	Not Found	High	0	0.0001026	25	43.34
FALSE	High	[R].NAENAIEALKEYEPEMGK.[V]			6.52301e-07	0	1	2	5	P16615	Sarcoplasmic/endoplasmic reticulum calcium ATPase 2 OS=Homo sapiens OX=9606 GN=ATP2A2 PE=1 SV=1	P16615 [111-128]	1	2035.96	0	1.47873e+06	1.65334e+06	1.58917e+06	1.22764e+06	1.55172e+06						11195		Light	High	Not Found	High	Not Found	High	Not Found	High	Not Found	High	Not Found	High	0	2.695e-08	33	70.99
FALSE	High	[R].NAEQYKDQADKASTR.[L]			1.68976e-07	0	1	1	5	P35579	Myosin-9 OS=Homo sapiens OX=9606 GN=MYH9 PE=1 SV=4	P35579 [1857-1871]	2	1724.82	0	53688.1	359116	324680	361442	195421						11196		Light	Peak Found	Not Found	High	Not Found	High	Not Found	High	Not Found	High	Not Found	High	3.57e-05	0.0003046	69	11.33
FALSE	High	[R].NAESAIEALKEYEPEMGK.[V]			1.32526e-09	0	1	1	9	Q93084	Sarcoplasmic/endoplasmic reticulum calcium ATPase 3 OS=Homo sapiens OX=9606 GN=ATP2A3 PE=1 SV=2	Q93084 [111-128]	1	2008.95	0	3.60909e+06	3.8951e+06	3.43943e+06	3.99343e+06	2.67319e+06						11197		Light	High	Not Found	High	Not Found	High	Not Found	High	Not Found	High	Not Found	High	0	2.776e-10	86	71.93
FALSE	High	[R].NAFACFDEEASGFIHEDHLR.[E]	1xCarbamidomethyl [C5]		2.63045e-16	0	1	1	16	P24844	Myosin regulatory light polypeptide 9 OS=Homo sapiens OX=9606 GN=MYL9 PE=1 SV=4	P24844 [105-124]	0	2365.03	0	2.58745e+07	16519639	1.89396e+07	1.53738e+07	3.60804e+06						11198		Light	High	Not Found	High	Not Found	High	Not Found	High	Not Found	High	Not Found	High	0	2.06e-16	123	76.75
FALSE	High	[R].NAFACFDEEATGTIQEDYLR.[E]	1xCarbamidomethyl [C5]		2.63045e-16	0	1	2	9	O14950	Myosin regulatory light chain 12B OS=Homo sapiens OX=9606 GN=MYL12B PE=1 SV=2	O14950 [105-124]	0	2350.03	0	11563017	11089262	10414337	10863923	9.19183e+06						11199		Light	High	Not Found	High	Not Found	High	Not Found	High	Not Found	High	Not Found	High	0	2.122e-16	152	82.1
FALSE	High	[K].NAFDYFNNMR.[M]			2.51531e-05	0	1	1	3	Q5JSH3	WD repeat-containing protein 44 OS=Homo sapiens OX=9606 GN=WDR44 PE=1 SV=1	Q5JSH3 [542-551]	0	1291.55	0	1.06511e+06	1.06563e+06	1.01373e+06	1.05675e+06	908367						11200		Light	High	Not Found	Peak Found	Not Found	Peak Found	Not Found	High	Not Found	High	Not Found	High	0	1.591e-05	51	70.98
FALSE	High	[R].NAAQVLVGIPLETGQK.[Q]			4.18006e-07	0	1	1	3	Q9BT78	COP9 signalosome complex subunit 4 OS=Homo sapiens OX=9606 GN=COPS4 PE=1 SV=1	Q9BT78 [122-137]	0	1637.92	0	775959	687383	501745	341822	738317						11184		Light	High	Not Found	Peak Found	Not Found	Peak Found	Not Found	Peak Found	Not Found	High	Not Found	High	0	1.069e-07	70	75.01
FALSE	High	[R].MWFQWSEQR.[D]			0.000269193	0	1	1	4	O15260	Surfeit locus protein 4 OS=Homo sapiens OX=9606 GN=SURF4 PE=1 SV=3	O15260 [44-52]	0	1297.58	0	1005331	758607	962817	768851	501844						11160		Light	High	Not Found	High	Not Found	High	Not Found	Peak Found	Not Found	High	Not Found	High	0	6.141e-05	51	76.3
FALSE	High	[K].MWEVLESTTQTK.[A]			2.42501e-07	0	1	1	3	Q01082	Spectrin beta chain, non-erythrocytic 1 OS=Homo sapiens OX=9606 GN=SPTBN1 PE=1 SV=2	Q01082 [1361-1372]	0	1452.7	0	792102	406700	802651		520758				807768		11159		Light	High	Not Found	Peak Found	Not Found	High	Not Found	Not Found	Not Found	High	Peak Found	High	0	2.201e-07	30	64.48
FALSE	High	[R].MVYWTDVAGR.[T]			6.23135e-05	0	1	1	1	Q14112	Nidogen-2 OS=Homo sapiens OX=9606 GN=NID2 PE=1 SV=3	Q14112 [1155-1164]	0	1197.57	1	293850	287736	148694	253015							11158		Light	Peak Found	Not Found	Peak Found	Not Found	High	Not Found	Peak Found	Not Found	Not Found	Not Found	High	0	9.912e-06	46	62.78
FALSE	High	[K].MVHVQDFTAFWDK.[A]			4.38513e-06	0	1	1	4	O15439	Multidrug resistance-associated protein 4 OS=Homo sapiens OX=9606 GN=ABCC4 PE=1 SV=3	O15439 [409-421]	0	1623.76	0	495665	252500	285819	416578							11128		Light	High	Not Found	Peak Found	Not Found	High	Not Found	High	Not Found	High	Not Found	High	0	2.894e-07	30	79.6
FALSE	High	[R].MVLAAAGGVEHQQLLDLAQK.[H]			2.94934e-10	0	1	1	5	P31930	Cytochrome b-c1 complex subunit 1, mitochondrial OS=Homo sapiens OX=9606 GN=UQCRC1 PE=1 SV=3	P31930 [229-248]	0	2092.12	0	2.58301e+06	2.19329e+06	2.54575e+06	2.46333e+06	2.26122e+06						11129		Light	High	Not Found	High	Not Found	High	Not Found	High	Not Found	High	Not Found	High	0	4.529e-10	44	68.01
FALSE	High	[R].MVIAEQNLTNELYPYQER.[V]			0.000310156	0	1	1	1	Q5UE93	Phosphoinositide 3-kinase regulatory subunit 6 OS=Homo sapiens OX=9606 GN=PIK3R6 PE=1 SV=1	Q5UE93 [137-154]	0	2211.08	0						1.04864e+06	1.37794e+06	1.02312e+06	894176	1.03674e+06	11130		Light	High	Peak Found	Not Found	Peak Found	Not Found	Peak Found	Not Found	Peak Found	Not Found	Peak Found	High	0	5.988e-05	14	78.09
FALSE	High	[K].MVLLEQLFLDHNALR.[G]			1.98941e-11	0	1	1	9	P40197	Platelet glycoprotein V OS=Homo sapiens OX=9606 GN=GP5 PE=1 SV=1	P40197 [121-135]	0	1811.98	0	14945903	9934338	15456691	12900572	3.20819e+06						11131		Light	High	Not Found	High	Not Found	High	Not Found	High	Not Found	High	Not Found	High	0	6.398e-14	99	83.59
FALSE	High	[R].MVILLCNLKPAK.[M]	1xCarbamidomethyl [C6]		2.68985e-08	0	1	1	5	Q12904	Aminoacyl tRNA synthase complex-interacting multifunctional protein 1 OS=Homo sapiens OX=9606 GN=AIMP1 PE=1 SV=2	Q12904 [206-217]	0	1399.82	0	360081	409721	517224	292010	314980						11132		Light	High	Not Found	High	Not Found	High	Not Found	High	Not Found	High	Not Found	High	0	2.989e-09	36	62.53
FALSE	High	[R].MVIITGPPEAQFK.[A]			9.21889e-06	0	1	3	2	Q9Y6M1	Insulin-like growth factor 2 mRNA-binding protein 2 OS=Homo sapiens OX=9606 GN=IGF2BP2 PE=1 SV=2	Q9Y6M1 [475-487]	0	1430.77	0	176410		137760		225574						11133		Light	High	Not Found	Not Found	Not Found	High	Not Found	Not Found	Not Found	Peak Found	Not Found	High	0	7.3e-07	46	68.71
FALSE	High	[R].MVIPGGIDVHTR.[F]			2.85233e-07	0	1	1	5	Q16555	Dihydropyrimidinase-related protein 2 OS=Homo sapiens OX=9606 GN=DPYSL2 PE=1 SV=1	Q16555 [64-75]	0	1294.69	0	4717925	4.15717e+06	3885017	4.48157e+06	3973961						11134		Light	High	Not Found	High	Not Found	High	Not Found	High	Not Found	High	Not Found	High	0	5.719e-08	62	52.14
FALSE	High	[K].MVLTNYMFPQQPR.[T]			2.43774e-07	0	1	1	3	Q96RT1	Erbin OS=Homo sapiens OX=9606 GN=ERBIN PE=1 SV=2	Q96RT1 [420-432]	0	1624.8	0	653489	563134	583493	510769	100931						11136		Light	Peak Found	Not Found	High	Not Found	High	Not Found	High	Not Found	Peak Found	Not Found	High	0	3.327e-08	64	77.02
FALSE	High	[R].MVNHFIAEFK.[R]			4.72882e-05	0	1	1	11	P11142	Heat shock cognate 71 kDa protein OS=Homo sapiens OX=9606 GN=HSPA8 PE=1 SV=1	P11142 [237-246]	0	1235.62	0	22505582	20788504	19056358	17724628	22048968						11138		Light	High	Not Found	High	Not Found	High	Not Found	High	Not Found	High	Not Found	High	0	2.285e-05	38	50.65
FALSE	High	[R].MVNSNLASVEELK.[E]			0.000302426	0	1	1	1	P08559	Pyruvate dehydrogenase E1 component subunit alpha, somatic form, mitochondrial OS=Homo sapiens OX=9606 GN=PDHA1 PE=1 SV=3	P08559 [324-336]	0	1433.73	0											11140	No Quan Values	Light	High	Not Found	Not Found	Not Found	Not Found	Not Found	Not Found	Not Found	Not Found	Not Found	High	0	5.782e-05	27
FALSE	High	[R].MVNSNLASVEELKEIDVEVR.[K]			1.80467e-14	0	1	1	4	P08559	Pyruvate dehydrogenase E1 component subunit alpha, somatic form, mitochondrial OS=Homo sapiens OX=9606 GN=PDHA1 PE=1 SV=3	P08559 [324-343]	1	2274.16	0	1.01611e+06	920929	1.01107e+06	793772	346657						11141		Light	High	Not Found	High	Not Found	High	Not Found	High	Not Found	Peak Found	Not Found	High	0	2.06e-16	107	74.84
FALSE	High	[K].MVPVSVQQSLAAYNQR.[K]			2.10534e-07	0	1	1	6	Q8WUM4	Programmed cell death 6-interacting protein OS=Homo sapiens OX=9606 GN=PDCD6IP PE=1 SV=1	Q8WUM4 [358-373]	0	1790.92	0	1.08849e+06	1.32864e+06	1117566	1.16733e+06	1.09995e+06						11143		Light	High	Not Found	High	Not Found	High	Not Found	High	Not Found	High	Not Found	High	0	1.649e-06	59	64.45
FALSE	High	[R].MVQVHELGCEGISK.[S]	1xCarbamidomethyl [C9]		3.41095e-06	0	1	1	1	Q15436	Protein transport protein Sec23A OS=Homo sapiens OX=9606 GN=SEC23A PE=1 SV=2	Q15436 [172-185]	0	1586.77	0			76652.7		905335						11144		Light	Not Found	Not Found	Not Found	Not Found	Peak Found	Not Found	Not Found	Not Found	High	Not Found	High	0	2.523e-06	24	38.44
FALSE	High	[R].MVRPNQDGTLIASCSNDQTVR.[V]	1xCarbamidomethyl [C14]		1.33347e-13	0	1	1	5	P43034	Platelet-activating factor acetylhydrolase IB subunit alpha OS=Homo sapiens OX=9606 GN=PAFAH1B1 PE=1 SV=2	P43034 [239-259]	0	2362.12	0	1.28478e+06	1246550	1.46662e+06	1.37979e+06	1.59358e+06						11145		Light	High	Not Found	Peak Found	Not Found	High	Not Found	High	Not Found	High	Not Found	High	0	3.756e-13	74	39.25
FALSE	High	[R].MVSDINNAWGCLEQVEK.[G]	1xCarbamidomethyl [C11]		1.95631e-12	0	1	1	12	P12814	Alpha-actinin-1 OS=Homo sapiens OX=9606 GN=ACTN1 PE=1 SV=2	P12814 [360-376]	0	1992.92	0	14654190	13032024	1.25723e+07	1.29467e+07	1.45736e+07						11146		Light	High	Not Found	High	Not Found	High	Not Found	High	Not Found	High	Not Found	High	0	2.953e-14	109	78.8
FALSE	High	[K].MVSDINNGWQHLEQAEK.[G]			5.07353e-07	0	1	1	1	O43707	Alpha-actinin-4 OS=Homo sapiens OX=9606 GN=ACTN4 PE=1 SV=2	O43707 [379-395]	0	1998.93	0					4.3372e+06						11147		Light	Not Found	Not Found	Not Found	Not Found	Not Found	Not Found	Not Found	Not Found	High	Not Found	High	0	4.357e-07	28	54.91
FALSE	High	[K].MVSGMYLGELVR.[L]			6.3812e-08	0	1	1	3	P19367	Hexokinase-1 OS=Homo sapiens OX=9606 GN=HK1 PE=1 SV=3	P19367 [296-307]	0	1354.69	0	4815903	4.74573e+06	5.30665e+06	5571427	5.16834e+06						11148		Light	Peak Found	Not Found	High	Not Found	Peak Found	Not Found	High	Not Found	High	Not Found	High	0	4.182e-08	65	77.91
FALSE	High	[R].MVSSYVGENAEFER.[Q]			3.59856e-10	0	1	1	4	P55809	Succinyl-CoA:3-ketoacid coenzyme A transferase 1, mitochondrial OS=Homo sapiens OX=9606 GN=OXCT1 PE=1 SV=1	P55809 [111-124]	0	1617.72	0	741947	595790	684710	491127	674201						11149		Light	High	Not Found	High	Not Found	High	Not Found	High	Not Found	Peak Found	Not Found	High	0	8.441e-12	85	50.57
FALSE	High	[K].MVTMVEIDQMVIDGCKK.[Y]	1xCarbamidomethyl [C15]		0.000136973	0	1	1	1	P52788	Spermine synthase OS=Homo sapiens OX=9606 GN=SMS PE=1 SV=2	P52788 [215-231]	1	1996.96	0											11150	No Quan Values	Light	Not Found	Not Found	Not Found	Not Found	Not Found	Not Found	Not Found	Not Found	High	Not Found	High	0	7.619e-05	19
FALSE	High	[K].MVVELLHK.[E]			0.000313301	0	1	1	2	P16157	Ankyrin-1 OS=Homo sapiens OX=9606 GN=ANK1 PE=1 SV=3	P16157 [60-67]	0	968.56	0	372612	377769	391327	289794	279974						11152		Light	Peak Found	Not Found	High	Not Found	High	Not Found	Peak Found	Not Found	Peak Found	Not Found	High	0	7.409e-05	45	44.79
FALSE	High	[K].MVVESAYEVIK.[L]			8.04647e-06	0	1	1	5	P07195	L-lactate dehydrogenase B chain OS=Homo sapiens OX=9606 GN=LDHB PE=1 SV=2	P07195 [234-244]	0	1267.66	0		41065484	36952236	39890788	33413740						11153		Light	High	Not Found	High	Not Found	High	Not Found	High	Not Found	High	Not Found	High	0	1.437e-06	31	60.12
FALSE	High	[R].MVVNEGSDGGQSVYHVHLHVLGGR.[Q]			4.05906e-10	0	1	1	9	P49773	Histidine triad nucleotide-binding protein 1 OS=Homo sapiens OX=9606 GN=HINT1 PE=1 SV=2	P49773 [96-119]	0	2547.25	0	5.92311e+06	5.58959e+06	5.38136e+06	4.95797e+06	3.11125e+06						11154		Light	High	Not Found	High	Not Found	High	Not Found	High	Not Found	High	Not Found	High	0	4.607e-11	58	49.33
FALSE	High	[K].MVVPGLDGAQIPR.[D]			1.46845e-06	0	1	1	5	P49327	Fatty acid synthase OS=Homo sapiens OX=9606 GN=FASN PE=1 SV=3	P49327 [1159-1171]	0	1352.74	0	566066	798941	587815	893559	707398						11155		Light	High	Not Found	High	Not Found	High	Not Found	High	Not Found	Peak Found	Not Found	High	0	7.411e-08	47	70.6
FALSE	High	[R].MVVSDFHVFVR.[D]			9.76158e-07	0	1	1	6	Q99685	Monoglyceride lipase OS=Homo sapiens OX=9606 GN=MGLL PE=1 SV=2	Q99685 [88-98]	0	1335.69	0	7.17159e+06	4.92353e+06	6.64593e+06	5.41886e+06	2.35741e+06						11156		Light	High	Not Found	High	Not Found	High	Not Found	High	Not Found	Peak Found	Not Found	High	0	1.214e-06	69	66.89
FALSE	High	[K].MVYWTDITEPSIGR.[A]			4.8097e-08	0	1	1	2	P14543	Nidogen-1 OS=Homo sapiens OX=9606 GN=NID1 PE=1 SV=3	P14543 [991-1004]	0	1667.81	0	4.40405e+06	4603872	2.74925e+06	4.05031e+06	3.5635e+06						11157		Light	High	Not Found	Peak Found	Not Found	Peak Found	Not Found	High	Not Found	Peak Found	Not Found	High	0	5.619e-09	75	81.51
FALSE	High	[K].MSAEINEIIR.[V]			2.41457e-06	0	1	1	5	P18206	Vinculin OS=Homo sapiens OX=9606 GN=VCL PE=1 SV=4	P18206 [237-246]	0	1175.61	1	136120256	130668800	126915248	130049912	119861360						11053		Light	High	Not Found	High	Not Found	High	Not Found	High	Not Found	High	Not Found	High	0	9.403e-07	55	58.58
FALSE	High	[-].MREIVHIQIGQCGNQIGAK.[F]	1xCarbamidomethyl [C12]		8.65418e-07	0	1	1	4	Q9H4B7	Tubulin beta-1 chain OS=Homo sapiens OX=9606 GN=TUBB1 PE=1 SV=1	Q9H4B7 [1-19]	1	2152.11	0	670765	500910	328964	1.16232e+06	547309						11049		Light	High	Not Found	High	Not Found	Peak Found	Not Found	High	Not Found	High	Not Found	High	0	2.135e-05	41	47.49
FALSE	High	[K].MRAEDGENYDIKK.[Q]			1.32255e-05	0	1	1	10	O75347	Tubulin-specific chaperone A OS=Homo sapiens OX=9606 GN=TBCA PE=1 SV=3	O75347 [40-52]	2	1568.74	0	490977	520573	480987	754011	1.05098e+06						11047		Light	High	Not Found	High	Not Found	High	Not Found	High	Not Found	High	Not Found	High	0	1.742e-05	52	16.62
FALSE	High	[K].MQVDQEEPHVEEQQQQTPAENKAESEEMETSQAGSK.[D]			6.21632e-08	0	1	1	2	P34932	Heat shock 70 kDa protein 4 OS=Homo sapiens OX=9606 GN=HSPA4 PE=1 SV=4	P34932 [522-557]	1	4086.78	0	280351	395522	255850	286638	630046						11045		Light	High	Not Found	Peak Found	Not Found	Peak Found	Not Found	High	Not Found	Peak Found	Not Found	High	0	1.437e-09	65	36.73
FALSE	High	[K].MLLVDELR.[D]			8.51036e-05	0	1	1	5	P18085	ADP-ribosylation factor 4 OS=Homo sapiens OX=9606 GN=ARF4 PE=1 SV=3	P18085 [110-117]	0	988.55	0	6078397	6498662	6.91853e+06	6.538e+06	5131564						10923		Light	High	Not Found	High	Not Found	High	Not Found	High	Not Found	High	Not Found	High	0	5.286e-05	60	71.03
FALSE	High	[K].MLLYTEVTR.[Y]			0.000227604	0	2	2	4	P31150; P50395	Rab GDP dissociation inhibitor alpha OS=Homo sapiens OX=9606 GN=GDI1 PE=1 SV=2 Rab GDP dissociation inhibitor beta OS=Homo sapiens OX=9606 GN=GDI2 PE=1 SV=2	P31150 [90-98]; P50395 [90-98]	0	1125.6	0	9398608	9777805	9279374	11307133	9187139						10926	Shared	Light	Peak Found	Not Found	High	Not Found	High	Not Found	High	Not Found	High	Not Found	High	0	0.0001692	25	58.81
FALSE	High	[K].MININILSVCK.[M]	1xCarbamidomethyl [C10]		1.33507e-07	0	1	1	4	Q53GQ0	Very-long-chain 3-oxoacyl-CoA reductase OS=Homo sapiens OX=9606 GN=HSD17B12 PE=1 SV=2	Q53GQ0 [157-167]	0	1304.71	0	879276	548311	620602	775210	406715						10929		Light	High	Not Found	High	Not Found	High	Not Found	High	Not Found	Peak Found	Not Found	High	0	4.265e-06	62	80.22
FALSE	High	[K].MINLSVPDTIDER.[TA]			1.62721e-08	0	2	2	4	P13796; P13797	Plastin-2 OS=Homo sapiens OX=9606 GN=LCP1 PE=1 SV=6 Plastin-3 OS=Homo sapiens OX=9606 GN=PLS3 PE=1 SV=4	P13796 [166-178]; P13797 [169-181]	0	1502.75	0	1.57804e+06	1.27805e+06	1.57489e+06	1.20592e+06	1.13196e+06						10930	Shared	Light	High	Not Found	High	Not Found	Peak Found	Not Found	High	Not Found	High	Not Found	High	0	7.192e-10	66	71.7
FALSE	High	[K].MIPCDFLIPVQTQHPIR.[K]	1xCarbamidomethyl [C4]		1.44549e-05	0	1	1	4	P06744	Glucose-6-phosphate isomerase OS=Homo sapiens OX=9606 GN=GPI PE=1 SV=4	P06744 [401-417]	0	2065.07	0	2248022	1.46038e+06	2.27342e+06	1.85318e+06	1.2145e+06						10931		Light	High	Not Found	High	Not Found	High	Not Found	Peak Found	Not Found	High	Not Found	High	0	1.177e-05	35	79.64
FALSE	High	[K].MIPCDFLIPVQTQHPIRK.[G]	1xCarbamidomethyl [C4]		1.15441e-05	0	1	1	3	P06744	Glucose-6-phosphate isomerase OS=Homo sapiens OX=9606 GN=GPI PE=1 SV=4	P06744 [401-418]	1	2193.17	0	1.16016e+06	971100	1.40774e+06	955082	1.73087e+06						10932		Light	High	Not Found	Peak Found	Not Found	Peak Found	Not Found	High	Not Found	High	Not Found	High	0	3.824e-06	20	67.27
FALSE	High	[R].MLPTIIADNAGYDSADLVAQLR.[A]			2.63045e-16	0	1	1	7	P78371	T-complex protein 1 subunit beta OS=Homo sapiens OX=9606 GN=CCT2 PE=1 SV=4	P78371 [445-466]	0	2347.2	1			3.33559e+06	3.42433e+06			463078				10934		Light	High	Not Found	High	Peak Found	High	Not Found	High	Not Found	High	Not Found	High	0	2.122e-16	135	83.73
FALSE	High	[K].MIQDGKGDVTITNDGATILK.[Q]			6.72419e-08	0	1	1	3	P50991	T-complex protein 1 subunit delta OS=Homo sapiens OX=9606 GN=CCT4 PE=1 SV=4	P50991 [60-79]	1	2090.08	0	802938	1.01007e+06	797417	1.02482e+06	1.48552e+06						10935		Light	High	Not Found	Peak Found	Not Found	High	Not Found	Peak Found	Not Found	High	Not Found	High	0	4.109e-08	60	54.37
FALSE	High	[K].MLQEDELRDAVLLVFANK.[Q]			6.18386e-08	0	1	1	4	P84085	ADP-ribosylation factor 5 OS=Homo sapiens OX=9606 GN=ARF5 PE=1 SV=2	P84085 [110-127]	1	2104.11	0	1.70189e+06	1.51663e+06	1828977								10937		Light	High	Not Found	High	Not Found	High	Not Found	High	Not Found	Not Found	Not Found	High	0	7.416e-09	30	84.48
FALSE	High	[R].MLQVASQASR.[G]			7.43912e-06	0	1	1	6	Q969T9	WW domain-binding protein 2 OS=Homo sapiens OX=9606 GN=WBP2 PE=1 SV=1	Q969T9 [126-135]	0	1090.57	0	3.55381e+06	3073788	3.83992e+06	3.45237e+06	3.02143e+06						10939		Light	High	Not Found	High	Not Found	High	Not Found	High	Not Found	High	Not Found	High	0	9.646e-06	52	28.23
FALSE	High	[K].MLSAGVTEAVLK.[F]			3.44393e-07	0	1	1	5	P52306	Rap1 GTPase-GDP dissociation stimulator 1 OS=Homo sapiens OX=9606 GN=RAP1GDS1 PE=1 SV=3	P52306 [398-409]	0	1218.68	0	1.47891e+06	1.35647e+06	1.52004e+06	1.24968e+06	1.44484e+06	2.24292e+06	2.50644e+06	2.59289e+06	1902357	2.27125e+06	10941		Light	High	Peak Found	High	Peak Found	High	Peak Found	High	Peak Found	High	Peak Found	High	0	2.529e-08	62	60.05
FALSE	High	[R].MILQDEDITTK.[I]			3.94932e-06	0	1	1	2	Q9HCM2	Plexin-A4 OS=Homo sapiens OX=9606 GN=PLXNA4 PE=1 SV=4	Q9HCM2 [1563-1573]	0	1306.66	0											10920	No Quan Values	Light	Not Found	Not Found	High	Not Found	Not Found	Not Found	Not Found	Not Found	High	Not Found	High	0	4.342e-07	56
FALSE	High	[K].MLSELKDEYDDLAESEQFGVVMGTVPR.[L]			1.52818e-15	0	1	1	3	O60610	Protein diaphanous homolog 1 OS=Homo sapiens OX=9606 GN=DIAPH1 PE=1 SV=2	O60610 [906-932]	1	3058.44	0											10943	No Quan Values	Light	Not Found	Not Found	High	Not Found	High	Not Found	High	Not Found	Not Found	Not Found	High	0	9.735e-16	93
FALSE	High	[-].MLSLDFLDDVR.[R]			7.79387e-07	0	1	1	5	P67812	Signal peptidase complex catalytic subunit SEC11A OS=Homo sapiens OX=9606 GN=SEC11A PE=1 SV=1	P67812 [1-11]	0	1323.66	0	1.51954e+06	1.07785e+06	1077324		536693						10946		Light	High	Not Found	High	Not Found	High	Not Found	High	Not Found	High	Not Found	High	0	3.837e-07	71	84.29
FALSE	High	[-].MLSLDFLDDVRR.[M]			2.71816e-08	0	1	1	3	P67812	Signal peptidase complex catalytic subunit SEC11A OS=Homo sapiens OX=9606 GN=SEC11A PE=1 SV=1	P67812 [1-12]	1	1479.76	0		1.24621e+06	847035								10947		Light	Not Found	Not Found	High	Not Found	Peak Found	Not Found	High	Not Found	High	Not Found	High	0	2.934e-08	47	82.04
FALSE	High	[K].MLSSGVCTSTVQLPGK.[V]	1xCarbamidomethyl [C7]		8.76339e-10	0	1	1	3	Q8TC12	Retinol dehydrogenase 11 OS=Homo sapiens OX=9606 GN=RDH11 PE=1 SV=2	Q8TC12 [27-42]	0	1664.83	0	1.91511e+06	1.4656e+06	1.55618e+06	1.57617e+06	936637						10948		Light	Peak Found	Not Found	High	Not Found	High	Not Found	Peak Found	Not Found	High	Not Found	High	0	2.311e-08	76	54.78
FALSE	High	[K].MLTAQDMSYDEAR.[N]			1.36187e-08	0	1	1	3	Q01082	Spectrin beta chain, non-erythrocytic 1 OS=Homo sapiens OX=9606 GN=SPTBN1 PE=1 SV=2	Q01082 [1295-1307]	0	1530.66	0	879734	357714	992774	514858	870533	2.04986e+06	2.46047e+06	2.78282e+06	1.80614e+06	3.74121e+06	10949		Light	Peak Found	Peak Found	High	Peak Found	High	Peak Found	High	Peak Found	Peak Found	Peak Found	High	0	1.885e-08	83	48.91
FALSE	High	[K].MITFIDLAGHHK.[Y]			6.69998e-06	0	1	1	5	Q9BX10	GTP-binding protein 2 OS=Homo sapiens OX=9606 GN=GTPBP2 PE=1 SV=1	Q9BX10 [255-266]	0	1382.72	0	1.09857e+06	1.0447e+06	907297	1.00663e+06	591870						10950		Light	High	Not Found	High	Not Found	High	Not Found	High	Not Found	High	Not Found	High	0	1.312e-05	47	57.83
FALSE	High	[K].MITGDSQETAVAIASR.[L]			2.09859e-10	0	1	1	2	P98194	Calcium-transporting ATPase type 2C member 1 OS=Homo sapiens OX=9606 GN=ATP2C1 PE=1 SV=3	P98194 [568-583]	0	1649.82	0	234198	426846	314565	554892	445587						10951		Light	Peak Found	Not Found	Peak Found	Not Found	Peak Found	Not Found	High	Not Found	High	Not Found	High	0	1.473e-11	108	50.01
FALSE	High	[R].MLTGPVYSQSTALTHK.[Q]			1.05039e-06	0	1	1	3	Q86VP6	Cullin-associated NEDD8-dissociated protein 1 OS=Homo sapiens OX=9606 GN=CAND1 PE=1 SV=2	Q86VP6 [778-793]	0	1733.89	0	1.43465e+06	1.51939e+06	1.61659e+06	1.59125e+06	1.40001e+06						10952		Light	High	Not Found	High	Not Found	Peak Found	Not Found	Peak Found	Not Found	High	Not Found	High	0	8.488e-07	49	45.81
FALSE	High	[K].MLTNHTFIK.[R]			0.000188385	0	1	1	5	P36507	Dual specificity mitogen-activated protein kinase kinase 2 OS=Homo sapiens OX=9606 GN=MAP2K2 PE=1 SV=1	P36507 [362-370]	0	1104.59	0	617977	523365	570622	613988	463529						10954		Light	High	Not Found	High	Not Found	High	Not Found	High	Not Found	High	Not Found	High	3.112e-05	0.000385	22	33.68
FALSE	High	[K].MLVDDIGDVTITNDGATILK.[L]			8.18571e-15	0	1	1	8	P17987	T-complex protein 1 subunit alpha OS=Homo sapiens OX=9606 GN=TCP1 PE=1 SV=1	P17987 [44-63]	0	2104.08	0											10955	No Quan Values	Light	High	Not Found	High	Not Found	High	Not Found	High	Not Found	High	Not Found	High	0	2.06e-16	93
FALSE	High	[K].MLVIEQCK.[N]	1xCarbamidomethyl [C7]		0.000253282	0	1	1	4	P48643	T-complex protein 1 subunit epsilon OS=Homo sapiens OX=9606 GN=CCT5 PE=1 SV=1	P48643 [371-378]	0	1020.52	0	2.41144e+06	2.46417e+06	2.52086e+06	2.64557e+06	2.48222e+06						10960		Light	High	Not Found	High	Not Found	Peak Found	Not Found	High	Not Found	High	Not Found	High	3.112e-05	0.0002426	43	40.24
FALSE	High	[R].MLVQCMQDQEHPSIR.[T]	1xCarbamidomethyl [C5]		2.65074e-07	0	1	1	5	O00410	Importin-5 OS=Homo sapiens OX=9606 GN=IPO5 PE=1 SV=4	O00410 [176-190]	0	1871.86	0	216837	435148	413038	422393	440151						10961		Light	High	Not Found	High	Not Found	Peak Found	Not Found	High	Not Found	High	Not Found	High	0	8.786e-09	43	43.34
FALSE	High	[K].MISGMYLGEIVR.[NH]			2.02089e-06	0	1	3	5	P19367	Hexokinase-1 OS=Homo sapiens OX=9606 GN=HK1 PE=1 SV=3	P19367 [744-755]	0	1368.7	0	4510694	3.96158e+06	4.66691e+06	4.52549e+06	3.94925e+06						10945		Light	High	Not Found	High	Not Found	High	Not Found	High	Not Found	High	Not Found	High	0	4.305e-06	75	79.26
FALSE	High	[R].MLLNQHSLLFGGK.[G]			1.03297e-07	0	1	1	5	Q15118	[Pyruvate dehydrogenase (acetyl-transferring)] kinase isozyme 1, mitochondrial OS=Homo sapiens OX=9606 GN=PDK1 PE=1 SV=1	Q15118 [193-205]	0	1457.79	0	739302	519405	388939	356081	335822		238496	187256	182673	142688	10918		Light	High	Not Found	High	Peak Found	High	Peak Found	High	Peak Found	High	Peak Found	High	0	6.848e-09	45	64.78
FALSE	High	[-].MILLEVNNR.[I]			0.000394639	0	1	1	5	O15144	Actin-related protein 2/3 complex subunit 2 OS=Homo sapiens OX=9606 GN=ARPC2 PE=1 SV=1	O15144 [1-9]	0	1101.61	0											10917	No Quan Values	Light	High	Not Found	High	Not Found	High	Not Found	High	Not Found	High	Not Found	High	0	8.429e-05	58	60.32
FALSE	High	[R].MLLEVCQFSR.[D]	1xCarbamidomethyl [C6]		2.38731e-05	0	1	1	1	P11277	Spectrin beta chain, erythrocytic OS=Homo sapiens OX=9606 GN=SPTB PE=1 SV=5	P11277 [2007-2016]	0	1282.63	0	644182	669206	497481	613530	560015						10916		Light	Peak Found	Not Found	Peak Found	Not Found	Peak Found	Not Found	High	Not Found	Peak Found	Not Found	High	0	5.036e-06	68	69.08
FALSE	High	[K].MLDAEDIVGTARPDEK.[A]			8.76339e-10	0	1	1	10	P12814	Alpha-actinin-1 OS=Homo sapiens OX=9606 GN=ACTN1 PE=1 SV=2	P12814 [221-236]	0	1759.85	0	6.78734e+07	6.27779e+07	5.72385e+07	5.37737e+07	6.62527e+07						10875		Light	High	Not Found	High	Not Found	High	Not Found	High	Not Found	High	Not Found	High	0	1.254e-09	63	57.09
FALSE	High	[K].MLDAEDIVGTARPDEK.[A]	1xOxidation [M1]		1.11153e-07	0	1	1	3	P12814	Alpha-actinin-1 OS=Homo sapiens OX=9606 GN=ACTN1 PE=1 SV=2	P12814 [221-236]	0	1775.85	0	905625	836794	900613	573699	1.06511e+06						10876		Light	Peak Found	Not Found	High	Not Found	High	Not Found	Peak Found	Not Found	High	Not Found	High	0	5.94e-08	36	57.1
FALSE	High	[K].MLDAEDIVNTARPDEK.[A]			5.36293e-09	0	1	1	6	O43707	Alpha-actinin-4 OS=Homo sapiens OX=9606 GN=ACTN4 PE=1 SV=2	O43707 [240-255]	0	1816.87	0	4184517	4.58156e+06	3.71917e+06	3.33152e+06	6.477e+06						10877		Light	High	Not Found	Peak Found	Not Found	High	Not Found	High	Not Found	High	Not Found	High	0	6.558e-09	65	58.95
FALSE	High	[R].MLDGDVTDVVEAK.[S]			5.15385e-07	0	1	1	5	P29122	Proprotein convertase subtilisin/kexin type 6 OS=Homo sapiens OX=9606 GN=PCSK6 PE=1 SV=1	P29122 [278-290]	0	1391.67	0	2.83374e+06	2442647	2705608	2.8239e+06	2.067e+06						10878		Light	High	Not Found	High	Not Found	High	Not Found	High	Not Found	High	Not Found	High	0	3.762e-07	64	59.64
FALSE	High	[K].MLDKEDFTMMK.[R]			1.11265e-06	0	1	1	5	P13807	Glycogen [starch] synthase, muscle OS=Homo sapiens OX=9606 GN=GYS1 PE=1 SV=2	P13807 [419-429]	1	1388.63	0	376034	170951	431828	410339	364158						10881		Light	High	Not Found	High	Not Found	High	Not Found	High	Not Found	High	Not Found	High	0	8.949e-07	43	52.1
FALSE	High	[R].MLDMGFEPQIR.[RK]			4.27186e-06	0	1	4	5	O00571	ATP-dependent RNA helicase DDX3X OS=Homo sapiens OX=9606 GN=DDX3X PE=1 SV=3	O00571 [352-362]	0	1336.64	0	524524	635578	561282	541482	439944	1819623	1.64911e+06	1.88532e+06	1.03828e+06	1.95076e+06	10884		Light	High	Peak Found	High	Peak Found	High	Peak Found	High	Peak Found	High	Peak Found	High	0	4.78e-07	72	74.16
FALSE	High	[K].MIDVDSLTDKECDWLNNYHLTCR.[D]	2xCarbamidomethyl [C12; C22]		3.58745e-08	0	1	1	3	Q9NQW7	Xaa-Pro aminopeptidase 1 OS=Homo sapiens OX=9606 GN=XPNPEP1 PE=1 SV=3	Q9NQW7 [571-593]	1	2898.29	0	1.36632e+06	657231									10886		Light	High	Not Found	High	Not Found	Not Found	Not Found	High	Not Found	Not Found	Not Found	High	0	1.856e-08	42	81.07
FALSE	High	[R].MIEAVDNNLRPK.[S]			1.25901e-08	0	1	1	3	Q4KMQ2	Anoctamin-6 OS=Homo sapiens OX=9606 GN=ANO6 PE=1 SV=2	Q4KMQ2 [897-908]	0	1399.74	0	698897	431882	579620	327812	549293						10887		Light	High	Not Found	High	Not Found	High	Not Found	Peak Found	Not Found	Peak Found	Not Found	High	0	5.316e-10	39	36.25
FALSE	High	[R].MIEAVQNHIGSLNWGYR.[V]			1.72183e-09	0	1	1	3	Q16881	Thioredoxin reductase 1, cytoplasmic OS=Homo sapiens OX=9606 GN=TXNRD1 PE=1 SV=3	Q16881 [251-267]	0	1987.98	0	707380	503843	566622	721803	392945						10888		Light	Peak Found	Not Found	Peak Found	Not Found	High	Not Found	High	Not Found	High	Not Found	High	0	6.539e-11	57	67.18
FALSE	High	[K].MLEENTNILK.[F]			2.23057e-05	0	1	1	5	Q9NYL9	Tropomodulin-3 OS=Homo sapiens OX=9606 GN=TMOD3 PE=1 SV=1	Q9NYL9 [308-317]	0	1204.62	0	5.91169e+06	5.18438e+06	5.14851e+06	5.2291e+06	4.82403e+06						10891		Light	High	Not Found	High	Not Found	High	Not Found	High	Not Found	High	Not Found	High	0	3.081e-06	41	48.65
FALSE	High	[-].MLEHLSSLPTQMDYK.[G]			1.8004e-05	0	1	1	3	Q9Y6A9	Signal peptidase complex subunit 1 OS=Homo sapiens OX=9606 GN=SPCS1 PE=1 SV=4	Q9Y6A9 [1-15]	0	1792.86	0	1.07337e+06	1.31163e+06	1.13137e+06	1.50117e+06	1.24151e+06						10892		Light	High	Not Found	Peak Found	Not Found	High	Not Found	High	Not Found	Peak Found	Not Found	High	0	1.68e-06	18	59.83
FALSE	High	[R].MLEILEGK.[G]			6.66716e-05	0	1	1	6	P78344	Eukaryotic translation initiation factor 4 gamma 2 OS=Homo sapiens OX=9606 GN=EIF4G2 PE=1 SV=1	P78344 [715-722]	0	932.512	0	864465	674459	895061	690594	627546						10893		Light	High	Not Found	High	Not Found	High	Not Found	High	Not Found	High	Not Found	High	2.897e-05	0.0003593	44	61.55
FALSE	High	[K].MLENTDNSSPSTEHSQGLEK.[Q]			1.5393e-06	0	1	1	3	Q96H79	Zinc finger CCCH-type antiviral protein 1-like OS=Homo sapiens OX=9606 GN=ZC3HAV1L PE=1 SV=2	Q96H79 [249-268]	0	2203.98	0	175148	165825	310369	52464.7	217970						10894		Light	High	Not Found	Peak Found	Not Found	High	Not Found	Peak Found	Not Found	High	Not Found	High	0	1.477e-07	43	24.84
FALSE	High	[R].MLFDYLADK.[H]			5.79362e-05	0	1	1	5	P60228	Eukaryotic translation initiation factor 3 subunit E OS=Homo sapiens OX=9606 GN=EIF3E PE=1 SV=1	P60228 [112-120]	0	1115.54	0	569037	425535	613607	482380	448633						10898		Light	High	Not Found	High	Not Found	High	Not Found	High	Not Found	High	Not Found	High	0	4.045e-05	38	79.58
FALSE	High	[-].MIGGLFIYNHK.[G]			8.42252e-05	0	1	1	5	Q96CW1	AP-2 complex subunit mu OS=Homo sapiens OX=9606 GN=AP2M1 PE=1 SV=2	Q96CW1 [1-11]	0	1292.68	0	641943	615758	650312	645298	357229						10903		Light	High	Not Found	High	Not Found	High	Not Found	High	Not Found	High	Not Found	High	0	1.551e-05	35	62.03
FALSE	High	[K].MLGQMTDQVADLR.[A]			7.65631e-09	0	1	1	15	P18206	Vinculin OS=Homo sapiens OX=9606 GN=VCL PE=1 SV=4	P18206 [327-339]	0	1477.71	0	7.89681e+07	7.8307e+07	6.94448e+07	6.86692e+07	6.22508e+07						10904		Light	High	Not Found	High	Not Found	High	Not Found	High	Not Found	High	Not Found	High	0	9.766e-10	82	62.45
FALSE	High	[K].MLGQMTDQVADLR.[A]	1xOxidation [M]		1.61026e-08	0	1	1	25	P18206	Vinculin OS=Homo sapiens OX=9606 GN=VCL PE=1 SV=4	P18206 [327-339]	0	1493.71	0	2.64037e+06	2.71393e+06	2.32382e+06	3.01833e+06	2.86269e+06						10905		Light	High	Not Found	High	Not Found	High	Not Found	High	Not Found	High	Not Found	High	0	2.05e-09	103	62.47
FALSE	High	[R].MLHDYIGDKDFK.[K]			5.19365e-05	0	1	2	3	P55786	Puromycin-sensitive aminopeptidase OS=Homo sapiens OX=9606 GN=NPEPPS PE=1 SV=2	P55786 [447-458]	1	1481.71	0	294990	353687	364878	409814	333715						10906		Light	High	Not Found	Peak Found	Not Found	Peak Found	Not Found	High	Not Found	High	Not Found	High	0	6.33e-06	17	38.09
FALSE	High	[K].MIHILLYYK.[A]			0.000127429	0	1	1	3	O75832	26S proteasome non-ATPase regulatory subunit 10 OS=Homo sapiens OX=9606 GN=PSMD10 PE=1 SV=1	O75832 [154-162]	0	1193.68	0	358386	414074	378998	392141	140425						10907		Light	High	Not Found	Peak Found	Not Found	High	Not Found	Peak Found	Not Found	High	Not Found	High	0	1.946e-05	30	66.07
FALSE	High	[K].MIKPFFHSLSEK.[Y]			2.65313e-06	0	1	1	14	P10599	Thioredoxin OS=Homo sapiens OX=9606 GN=TXN PE=1 SV=3	P10599 [37-48]	0	1463.77	0	1.87776e+07	1.84488e+07	1.86227e+07	1.68765e+07	1.47319e+07						10908		Light	High	Not Found	High	Not Found	High	Not Found	High	Not Found	High	Not Found	High	0	2.726e-07	46	45.2
FALSE	High	[R].MLLADQGQSWK.[E]			2.38722e-07	0	1	1	4	P09211	Glutathione S-transferase P OS=Homo sapiens OX=9606 GN=GSTP1 PE=1 SV=2	P09211 [20-30]	0	1276.64	0	3.94387e+06	3.33996e+06	3586572	3125797	2430751						10909		Light	High	Not Found	High	Not Found	High	Not Found	High	Not Found	Peak Found	Not Found	High	0	1.647e-08	89	54.36
FALSE	High	[R].MLLADQGQSWKEEVVTVETWQEGSLK.[A]			3.81549e-14	0	1	1	1	P09211	Glutathione S-transferase P OS=Homo sapiens OX=9606 GN=GSTP1 PE=1 SV=2	P09211 [20-45]	1	2991.48	0	8.13791e+06	7.35299e+06	9020634	7.42103e+06	2.51891e+06						10910		Light	Peak Found	Not Found	Peak Found	Not Found	Peak Found	Not Found	Peak Found	Not Found	High	Not Found	High	0	1.184e-13	73	82.46
FALSE	High	[R].MLIDAQAEAAEQLGK.[N]			2.16173e-05	0	1	1	3	P52306	Rap1 GTPase-GDP dissociation stimulator 1 OS=Homo sapiens OX=9606 GN=RAP1GDS1 PE=1 SV=3	P52306 [428-442]	0	1587.8	0	482356	316825	537387	413269	318698						10911		Light	Peak Found	Not Found	Peak Found	Not Found	High	Not Found	High	Not Found	High	Not Found	High	0	2.396e-05	31	64.21
FALSE	High	[R].MLLDIFDENLHPLSK.[S]			4.54876e-06	0	1	1	1	Q8ND76	Cyclin-Y OS=Homo sapiens OX=9606 GN=CCNY PE=1 SV=2	Q8ND76 [140-154]	0	1784.93	0				756505							10912		Light	Not Found	Not Found	Not Found	Not Found	Not Found	Not Found	High	Not Found	Not Found	Not Found	High	0	8.186e-07	10	83.14
FALSE	High	[K].MLLDPMGGIVMTNDGNAILR.[E]			3.25083e-12	0	1	1	5	P49368	T-complex protein 1 subunit gamma OS=Homo sapiens OX=9606 GN=CCT3 PE=1 SV=4	P49368 [49-68]	0	2131.07	0	824340	842073			919437						10913		Light	High	Not Found	High	Not Found	High	Not Found	High	Not Found	High	Not Found	High	0	5.341e-11	93	84.25
FALSE	High	[K].MLVSGAGDIK.[L]			0.000108006	0	1	2	4	P40227	T-complex protein 1 subunit zeta OS=Homo sapiens OX=9606 GN=CCT6A PE=1 SV=3	P40227 [46-55]	0	990.529	0	3.7824e+06	3.51559e+06	3428008	3.28397e+06	3.36263e+06						10963		Light	High	Not Found	Peak Found	Not Found	High	Not Found	High	Not Found	High	Not Found	High	0	3.166e-05	39	39.5
FALSE	High	[R].MLAQAVHSLSVIPDSGYISEVR.[N]			1.02648e-08	0	1	1	3	Q9Y4K3	TNF receptor-associated factor 6 OS=Homo sapiens OX=9606 GN=TRAF6 PE=1 SV=1	Q9Y4K3 [272-293]	0	2372.23	0	355361	375025	476987	308790	218769						10873		Light	Peak Found	Not Found	Peak Found	Not Found	High	Not Found	High	Not Found	High	Not Found	High	0	1.646e-08	49	78.99
FALSE	High	[K].MIVTDIYNHR.[F]			3.58714e-05	0	1	1	3	Q9Y4E8	Ubiquitin carboxyl-terminal hydrolase 15 OS=Homo sapiens OX=9606 GN=USP15 PE=1 SV=3	Q9Y4E8 [520-529]	0	1261.64	0				703617	854939						10964		Light	Not Found	Not Found	Not Found	Not Found	High	Not Found	High	Not Found	High	Not Found	High	0	7.861e-06	31	46.5
FALSE	High	[K].MLYDMENPPADEYFGR.[C]			0.000349973	0	1	1	1	Q93052	Lipoma-preferred partner OS=Homo sapiens OX=9606 GN=LPP PE=1 SV=1	Q93052 [400-415]	0	1947.83	0											10967	No Quan Values	Light	Not Found	Not Found	Not Found	Not Found	Not Found	Not Found	Not Found	Not Found	High	Not Found	High	0	0.0001829	39
FALSE	High	[K].MPILGLGTWK.[S]			3.10425e-06	0	2	2	10	P14550; P15121	Alcohol dehydrogenase [NADP(+)] OS=Homo sapiens OX=9606 GN=AKR1A1 PE=1 SV=3 Aldose reductase OS=Homo sapiens OX=9606 GN=AKR1B1 PE=1 SV=3	P14550 [14-23]; P15121 [13-22]	0	1115.63	0	1.84746e+06	1.87906e+06	2.0661e+06	1.80292e+06	2.39721e+06						11011	Shared	Light	High	Not Found	High	Not Found	High	Not Found	High	Not Found	High	Not Found	High	0	3.272e-07	58	82.06
FALSE	High	[R].MPMGLSTGIISDSQIK.[A]			7.67177e-12	0	1	1	10	P12259	Coagulation factor V OS=Homo sapiens OX=9606 GN=F5 PE=1 SV=4	P12259 [1909-1924]	0	1677.86	0	5.53687e+06	6.32407e+06	7.77432e+06	5.77476e+06	6.63971e+06						11012		Light	High	Not Found	High	Not Found	High	Not Found	High	Not Found	High	Not Found	High	0	3.947e-13	93	74.81
FALSE	High	[K].MPNVPNTQPAIMKPTEEHPAYTQIAK.[E]			1.0729e-05	0	1	1	1	O15126	Secretory carrier-associated membrane protein 1 OS=Homo sapiens OX=9606 GN=SCAMP1 PE=1 SV=2	O15126 [53-78]	0	2906.45	0											11013	No Quan Values	Light	Not Found	Not Found	Not Found	Not Found	Not Found	Not Found	Not Found	Not Found	High	Not Found	High	0	7.251e-06	18
FALSE	High	[R].MPSHQGAEQQQQQHHVFISQVVTEK.[E]			5.66697e-06	0	1	1	2	O94979	Protein transport protein Sec31A OS=Homo sapiens OX=9606 GN=SEC31A PE=1 SV=3	O94979 [412-436]	0	2901.41	0	448777	419405	632918	399834							11014		Light	Peak Found	Not Found	High	Not Found	Peak Found	Not Found	High	Not Found	Not Found	Not Found	High	0	6.603e-07	30	31.41
FALSE	High	[R].MQAQLLELR.[T]			3.14843e-05	0	1	1	5	Q4V328	GRIP1-associated protein 1 OS=Homo sapiens OX=9606 GN=GRIPAP1 PE=1 SV=2	Q4V328 [13-21]	0	1101.61	1	8.31587e+06	6.26032e+06	7.66041e+06	8784752	7638034						11016		Light	High	Not Found	High	Not Found	Peak Found	Not Found	High	Not Found	High	Not Found	High	0	4.486e-05	49	60.32
FALSE	High	[R].MQDQLQAQDFSK.[F]			6.91367e-06	0	1	1	1	Q9NZN3	EH domain-containing protein 3 OS=Homo sapiens OX=9606 GN=EHD3 PE=1 SV=2	Q9NZN3 [359-370]	0	1438.66	0	6795704	6.496e+06	4728370	4.43626e+06	3870020						11017		Light	Peak Found	Not Found	High	Not Found	Peak Found	Not Found	Peak Found	Not Found	Peak Found	Not Found	High	0	8.344e-07	36	41.51
FALSE	High	[R].MQDTSVSFGYQLDLPK.[A]			6.32129e-07	0	1	1	1	O96008	Mitochondrial import receptor subunit TOM40 homolog OS=Homo sapiens OX=9606 GN=TOMM40 PE=1 SV=1	O96008 [294-309]	0	1828.88	0											11018	No Quan Values	Light	Not Found	Not Found	High	Not Found	Not Found	Not Found	Not Found	Not Found	Not Found	Not Found	High	0	5.108e-08	47
FALSE	High	[R].MQEAMTQEVSDVFSDTTTPIK.[L]			2.63045e-16	0	1	1	10	P18206	Vinculin OS=Homo sapiens OX=9606 GN=VCL PE=1 SV=4	P18206 [587-607]	0	2358.08	0	52131990	51286024	45707334	40801604	47453358						11019		Light	High	Not Found	High	Not Found	High	Not Found	High	Not Found	High	Not Found	High	0	3.042e-16	138	81.71
FALSE	High	[K].MQELLQTQDFSK.[F]			1.07716e-07	0	1	1	5	Q9H4M9	EH domain-containing protein 1 OS=Homo sapiens OX=9606 GN=EHD1 PE=1 SV=2	Q9H4M9 [359-370]	0	1467.71	0	2.86209e+06	2.7777e+06	3.31909e+06	4.05565e+06	3.17217e+06						11021		Light	High	Not Found	High	Not Found	High	Not Found	High	Not Found	High	Not Found	High	0	4.44e-07	64	57.46
FALSE	High	[R].MQELQEAQNAR.[I]			3.42885e-06	0	1	1	1	Q9UDY2	Tight junction protein ZO-2 OS=Homo sapiens OX=9606 GN=TJP2 PE=1 SV=2	Q9UDY2 [1097-1107]	0	1317.62	0	238409	203184	379438	209418	467105						11022		Light	Peak Found	Not Found	Peak Found	Not Found	Peak Found	Not Found	Peak Found	Not Found	High	Not Found	High	0	2.532e-06	49	25.17
FALSE	High	[K].MQEPSAHTFDDAQLQIYTLMHR.[D]			9.02798e-06	0	1	1	1	P49795	Regulator of G-protein signaling 19 OS=Homo sapiens OX=9606 GN=RGS19 PE=1 SV=1	P49795 [169-190]	0	2632.23	0	210246	130650	222637	391830							11024		Light	High	Not Found	Peak Found	Not Found	Peak Found	Not Found	Peak Found	Not Found	Not Found	Not Found	High	0	7.098e-07	26	78.25
FALSE	High	[R].MPLFEHYTR.[Q]			5.00772e-05	0	1	1	5	P28838	Cytosol aminopeptidase OS=Homo sapiens OX=9606 GN=LAP3 PE=1 SV=3	P28838 [432-440]	0	1193.58	0	1.22864e+06	1.28328e+06	1.0506e+06	1.02452e+06	1.39001e+06						11010		Light	High	Not Found	High	Not Found	High	Not Found	High	Not Found	High	Not Found	High	0	8.407e-06	34	45.57
FALSE	High	[K].MQEQQADLQR.[R]			3.40478e-05	0	1	1	4	Q14203	Dynactin subunit 1 OS=Homo sapiens OX=9606 GN=DCTN1 PE=1 SV=3	Q14203 [265-274]	0	1246.58	0	622471	594752	617937	677598	452600						11025		Light	High	Not Found	High	Not Found	High	Not Found	High	Not Found	Peak Found	Not Found	High	0	3.717e-06	76	19.1
FALSE	High	[R].MQKEITALAPSTMK.[I]			3.28195e-08	0	2	6	8	P60709; P68032	Actin, cytoplasmic 1 OS=Homo sapiens OX=9606 GN=ACTB PE=1 SV=1 Actin, alpha cardiac muscle 1 OS=Homo sapiens OX=9606 GN=ACTC1 PE=1 SV=1	P60709 [313-326]; P68032 [315-328]	1	1548.81	0	2.2492e+06	5.77784e+06	8.0922e+06	1.14907e+07	2.89814e+06						11029	Shared	Light	High	Not Found	High	Not Found	High	Not Found	High	Not Found	High	Not Found	High	0	7.586e-09	67	42.02
FALSE	High	[R].MQNDTAENETTEKEEK.[S]			2.60387e-09	0	1	1	5	Q05682	Caldesmon OS=Homo sapiens OX=9606 GN=CALD1 PE=1 SV=3	Q05682 [137-152]	1	1896.81	0	1.40166e+06	1.28143e+06	1.52134e+06	1.29698e+06	1.66303e+06						11033		Light	High	Not Found	High	Not Found	High	Not Found	High	Not Found	High	Not Found	High	0	3.372e-09	74	10.97
FALSE	High	[R].MQNDTAENETTEKEEK.[S]	1xOxidation [M1]		2.69818e-10	0	1	1	2	Q05682	Caldesmon OS=Homo sapiens OX=9606 GN=CALD1 PE=1 SV=3	Q05682 [137-152]	1	1912.81	0	36767.3	48607.5	39959	27881.9	78889.8						11032		Light	Peak Found	Not Found	High	Not Found	Peak Found	Not Found	Peak Found	Not Found	High	Not Found	High	0	4.187e-10	78	10.21
FALSE	High	[K].MQPDQQVVINCAIVR.[G]	1xCarbamidomethyl [C11]		1.95446e-08	0	1	1	10	P50552	Vasodilator-stimulated phosphoprotein OS=Homo sapiens OX=9606 GN=VASP PE=1 SV=3	P50552 [54-68]	0	1770.9	0	1.54917e+07	7.90673e+06	1.36142e+07	15968743	1.50435e+07						11034		Light	High	Not Found	High	Not Found	High	Not Found	High	Not Found	High	Not Found	High	0	3.839e-08	72	60.95
FALSE	High	[-].MQPQSVLHSGYFHPLLR.[A]			1.05484e-07	0	1	1	5	P13716	Delta-aminolevulinic acid dehydratase OS=Homo sapiens OX=9606 GN=ALAD PE=1 SV=1	P13716 [1-17]	0	2010.04	0	454707	800534	681673	1.18509e+06							11036		Light	High	Not Found	High	Not Found	High	Not Found	High	Not Found	High	Not Found	High	0	3.628e-07	47	61.99
FALSE	High	[K].MQQLEQMLTALDQMR.[R]			7.63235e-07	0	1	1	2	P40763	Signal transducer and activator of transcription 3 OS=Homo sapiens OX=9606 GN=STAT3 PE=1 SV=2	P40763 [200-214]	0	1835.88	0	580975	644826		528056							11037		Light	Peak Found	Not Found	Peak Found	Not Found	High	Not Found	High	Not Found	Not Found	Not Found	High	0	1.597e-06	64	84.33
FALSE	High	[K].MQQNIQELEEQLEEEESAR.[Q]			1.73973e-14	0	1	1	10	P35579	Myosin-9 OS=Homo sapiens OX=9606 GN=MYH9 PE=1 SV=4	P35579 [941-959]	0	2333.06	0	69459608	50530615	56083936	54789231	41238824						11038		Light	High	Not Found	High	Not Found	High	Not Found	High	Not Found	High	Not Found	High	0	5.748e-14	117	79.71
FALSE	High	[K].MQQNIQELEEQLEEEESAR.[Q]	1xOxidation [M1]		3.29564e-09	0	1	1	2	P35579	Myosin-9 OS=Homo sapiens OX=9606 GN=MYH9 PE=1 SV=4	P35579 [941-959]	0	2349.05	0	676852	783298	777628	791654	531057						11039		Light	High	Not Found	Peak Found	Not Found	Peak Found	Not Found	Peak Found	Not Found	High	Not Found	High	0	3.705e-11	28	76.76
FALSE	High	[R].MQTNQTPPTYNK.[T]			0.000232292	0	1	1	3	Q93050	V-type proton ATPase 116 kDa subunit a isoform 1 OS=Homo sapiens OX=9606 GN=ATP6V0A1 PE=1 SV=3	Q93050 [355-366]	0	1422.67	0	179551	207955	114149	149007	126628						11042		Light	Peak Found	Not Found	High	Not Found	High	Not Found	High	Not Found	Peak Found	Not Found	High	0	5.163e-05	51	21.48
FALSE	High	[K].MQTQQVNTLK.[M]			1.78168e-05	0	1	1	5	O75116	Rho-associated protein kinase 2 OS=Homo sapiens OX=9606 GN=ROCK2 PE=1 SV=4	O75116 [812-821]	0	1190.62	0	1.64262e+06	1.72896e+06	1.73733e+06	1.79183e+06	1.40727e+06						11043		Light	High	Not Found	High	Not Found	High	Not Found	High	Not Found	High	Not Found	High	0	2.377e-06	36	23.55
FALSE	High	[K].MQVDQEEPHVEEQQQQTPAENK.[A]			3.81884e-05	0	1	1	1	P34932	Heat shock 70 kDa protein 4 OS=Homo sapiens OX=9606 GN=HSPA4 PE=1 SV=4	P34932 [522-543]	0	2622.17	0	446563	308462	355300	405988	359881						11044		Light	Peak Found	Not Found	Peak Found	Not Found	High	Not Found	Peak Found	Not Found	Peak Found	Not Found	High	0	5.694e-06	39	30.56
FALSE	High	[K].MQHNVLVAEVTQQLK.[A]			3.74e-05	0	1	1	1	Q13618	Cullin-3 OS=Homo sapiens OX=9606 GN=CUL3 PE=1 SV=2	Q13618 [717-731]	0	1737.93	0					247839						11028		Light	Not Found	Not Found	Not Found	Not Found	Not Found	Not Found	Not Found	Not Found	High	Not Found	High	0	2.291e-05	25	60.72
FALSE	High	[R].MPLATSTDHGHNLQTVQLLIK.[K]			9.24434e-09	0	1	1	3	Q01082	Spectrin beta chain, non-erythrocytic 1 OS=Homo sapiens OX=9606 GN=SPTBN1 PE=1 SV=2	Q01082 [1505-1525]	0	2317.23	0	603099	121588	748612	162195	542122						11009		Light	Peak Found	Not Found	Peak Found	Not Found	High	Not Found	Peak Found	Not Found	High	Not Found	High	0	1.085e-08	36	62.03
FALSE	High	[K].MPHVQYIHTEASESLCGLK.[L]	1xCarbamidomethyl [C16]		6.77195e-05	0	1	1	1	P35625	Metalloproteinase inhibitor 3 OS=Homo sapiens OX=9606 GN=TIMP3 PE=1 SV=2	P35625 [76-94]	0	2200.05	0	431244	366221	719591	441350	228238						11008		Light	Peak Found	Not Found	Peak Found	Not Found	High	Not Found	Peak Found	Not Found	Peak Found	Not Found	High	0	1.091e-05	19	50.7
FALSE	High	[K].MPGAPETAPGDGAGASR.[Q]			5.04704e-07	0	1	1	4	O75116	Rho-associated protein kinase 2 OS=Homo sapiens OX=9606 GN=ROCK2 PE=1 SV=4	O75116 [10-26]	0	1541.7	0	1030741	1192853	1.27572e+06	1.32824e+06	1.19156e+06						11007		Light	Peak Found	Not Found	High	Not Found	High	Not Found	High	Not Found	High	Not Found	High	0	8.943e-07	67	29.91
FALSE	High	[R].MLYPGSVYLLQK.[A]			3.97004e-06	0	1	1	4	O95870	Protein ABHD16A OS=Homo sapiens OX=9606 GN=ABHD16A PE=1 SV=3	O95870 [220-231]	0	1411.77	0	1.44891e+06	1.52605e+06	1.46385e+06	1.71057e+06	1.49649e+06						10968		Light	High	Not Found	Peak Found	Not Found	High	Not Found	High	Not Found	High	Not Found	High	0	2.183e-06	46	77.87
FALSE	High	[K].MLYVPVMPGHAK.[R]			3.40478e-05	0	1	1	1	A0AVT1	Ubiquitin-like modifier-activating enzyme 6 OS=Homo sapiens OX=9606 GN=UBA6 PE=1 SV=1	A0AVT1 [992-1003]	0	1342.7	0	341698	410986	271365	326886	448308						10969		Light	Peak Found	Not Found	Peak Found	Not Found	Peak Found	Not Found	High	Not Found	Peak Found	Not Found	High	0	7.449e-06	31	55.63
FALSE	High	[K].MMADEALGSGLVSR.[V]			5.41357e-10	0	1	1	4	Q13011	Delta(3,5)-Delta(2,4)-dienoyl-CoA isomerase, mitochondrial OS=Homo sapiens OX=9606 GN=ECH1 PE=1 SV=2	Q13011 [232-245]	0	1436.69	0	2.58414e+06	2.51783e+06	2.14072e+06		2.02947e+06						10970		Light	High	Not Found	High	Not Found	High	Not Found	Not Found	Not Found	High	Not Found	High	0	1.759e-11	91	61.84
FALSE	High	[K].MMDYLQGSGETPQTDVR.[W]			1.22516e-09	0	1	1	2	Q14697	Neutral alpha-glucosidase AB OS=Homo sapiens OX=9606 GN=GANAB PE=1 SV=3	Q14697 [338-354]	0	1927.85	0	1.93037e+06	1587434	1.50083e+06	1999604	2.14352e+06						10971		Light	Peak Found	Not Found	Peak Found	Not Found	High	Not Found	Peak Found	Not Found	High	Not Found	High	0	1.681e-09	85	56.07
FALSE	High	[K].MMELSDEVMSPHGEPIK.[M]			9.9714e-06	0	1	1	2	Q02108	Guanylate cyclase soluble subunit alpha-1 OS=Homo sapiens OX=9606 GN=GUCY1A1 PE=1 SV=2	Q02108 [556-572]	0	1929.88	0	461940	490530	479921		371210						10972		Light	Peak Found	Not Found	Peak Found	Not Found	High	Not Found	Not Found	Not Found	High	Not Found	High	0	6.775e-06	27	58.85
FALSE	High	[R].MMEVAAADVK.[Q]			1.8004e-05	0	1	1	4	Q96KP4	Cytosolic non-specific dipeptidase OS=Homo sapiens OX=9606 GN=CNDP2 PE=1 SV=2	Q96KP4 [44-53]	0	1064.51	0	1366350	605166	1.4969e+06	1.64631e+06	1.43351e+06						10973		Light	High	Not Found	High	Not Found	High	Not Found	High	Not Found	Peak Found	Not Found	High	0	2.411e-06	51	39.9
FALSE	High	[R].MMIPDCQR.[R]	1xCarbamidomethyl [C6]		0.000324551	0	1	1	5	O75347	Tubulin-specific chaperone A OS=Homo sapiens OX=9606 GN=TBCA PE=1 SV=3	O75347 [62-69]	0	1050.45	0	2.38596e+06	1.96457e+06	2.16571e+06	2.51941e+06	1.97159e+06						10974		Light	High	Not Found	High	Not Found	High	Not Found	High	Not Found	High	Not Found	High	0	6.702e-05	56	36.58
FALSE	High	[R].MMITSQDVLHSWAVPTLGLK.[T]			1.40383e-09	0	1	1	5	P00403	Cytochrome c oxidase subunit 2 OS=Homo sapiens OX=9606 GN=MT-CO2 PE=1 SV=1	P00403 [152-171]	0	2227.16	0	6087086	6.31291e+06	4.58062e+06	6169787	4.10718e+06						10975		Light	High	Not Found	High	Not Found	High	Not Found	High	Not Found	High	Not Found	High	0	4.61e-10	60	83.02
FALSE	High	[K].MMVDKDGDVTVTNDGATILSMMDVDHQIAK.[L]			6.66045e-12	0	1	1	3	P48643	T-complex protein 1 subunit epsilon OS=Homo sapiens OX=9606 GN=CCT5 PE=1 SV=1	P48643 [60-89]	1	3250.51	0	5.09823e+06	3.60447e+06	3.73155e+06	2255479	2.26948e+06						10979		Light	High	Not Found	High	Not Found	High	Not Found	Peak Found	Not Found	Peak Found	Not Found	High	0	1.191e-13	63	81.64
FALSE	High	[R].MNDFYIVDR.[D]			5.24802e-05	0	1	1	5	Q4KMQ2	Anoctamin-6 OS=Homo sapiens OX=9606 GN=ANO6 PE=1 SV=2	Q4KMQ2 [191-199]	0	1172.54	0	1.12555e+06	844901	923386	948502	616670						10980		Light	High	Not Found	High	Not Found	High	Not Found	High	Not Found	High	Not Found	High	0	1.531e-05	56	60.49
FALSE	High	[K].MNEFLENFEK.[N]			1.52326e-06	0	1	1	5	Q9UFN0	Protein NipSnap homolog 3A OS=Homo sapiens OX=9606 GN=NIPSNAP3A PE=1 SV=2	Q9UFN0 [49-58]	0	1300.59	0	1.91396e+06	2.83154e+06	2.7614e+06	2.72662e+06	2196607						10981		Light	High	Not Found	High	Not Found	High	Not Found	High	Not Found	High	Not Found	High	0	1.133e-06	62	69.12
FALSE	High	[R].MNLAIALTAAR.[Y]			1.81051e-06	0	1	1	4	P43304	Glycerol-3-phosphate dehydrogenase, mitochondrial OS=Homo sapiens OX=9606 GN=GPD2 PE=1 SV=3	P43304 [228-238]	0	1144.65	0	3042662	2716808	2823193	3.00639e+06	2.83778e+06						10982		Light	High	Not Found	High	Not Found	High	Not Found	High	Not Found	Peak Found	Not Found	High	0	1.057e-05	70	72.36
FALSE	High	[K].MNLASEPQEVLHIGSAHNR.[S]			8.17376e-06	0	1	1	2	O00151	PDZ and LIM domain protein 1 OS=Homo sapiens OX=9606 GN=PDLIM1 PE=1 SV=4	O00151 [104-122]	0	2103.04	0	340116	238178	324116	383858	696969						10983		Light	High	Not Found	High	Not Found	Peak Found	Not Found	Peak Found	Not Found	Peak Found	Not Found	High	0	2.039e-06	25	53.85
FALSE	High	[K].MNLSEEVDLEDYVARPDK.[I]			3.62864e-12	0	1	1	5	P43686	26S proteasome regulatory subunit 6B OS=Homo sapiens OX=9606 GN=PSMC4 PE=1 SV=2	P43686 [352-369]	0	2123	0	509230	712617	719079	797250	539004						10988		Light	High	Not Found	High	Not Found	High	Not Found	High	Not Found	High	Not Found	High	0	1.318e-12	114	72.79
FALSE	High	[K].MNPQSAFFQGK.[L]			1.16046e-05	0	1	1	5	P22307	Non-specific lipid-transfer protein OS=Homo sapiens OX=9606 GN=SCP2 PE=1 SV=2	P22307 [512-522]	0	1254.59	0	944480	770643	613037	793581	1.07743e+06						10990		Light	High	Not Found	High	Not Found	High	Not Found	High	Not Found	High	Not Found	High	0	0.0002036	51	52.02
FALSE	High	[K].MNSVVALDLAISK.[E]			1.09304e-08	0	1	1	5	P14543	Nidogen-1 OS=Homo sapiens OX=9606 GN=NID1 PE=1 SV=3	P14543 [1170-1182]	0	1360.75	0	1.83094e+06	2.11497e+06	1.45219e+06	2.19043e+06	1.77025e+06						10992		Light	High	Not Found	High	Not Found	High	Not Found	High	Not Found	High	Not Found	High	0	4.503e-10	68	77.44
FALSE	High	[R].MNTTLSSLK.[E]			2.10599e-05	0	1	1	4	P47712	Cytosolic phospholipase A2 OS=Homo sapiens OX=9606 GN=PLA2G4A PE=1 SV=2	P47712 [308-316]	0	994.524	0	670649	588949	563052	556984	457343						10993		Light	High	Not Found	High	Not Found	High	Not Found	High	Not Found	Peak Found	Not Found	High	0	5.427e-06	64	37.43
FALSE	High	[K].MNVFDTDLQALSR.[V]			9.38062e-10	0	1	1	5	Q93084	Sarcoplasmic/endoplasmic reticulum calcium ATPase 3 OS=Homo sapiens OX=9606 GN=ATP2A3 PE=1 SV=2	Q93084 [452-464]	0	1509.74	0	14153214	14398171	14138908	13682053	14257445				1170918		10996		Light	High	Not Found	High	Not Found	High	Not Found	High	Not Found	High	Peak Found	High	0	7.302e-10	93	81.65
FALSE	High	[K].MNVFDTELK.[G]			2.09501e-05	0	1	1	5	P16615	Sarcoplasmic/endoplasmic reticulum calcium ATPase 2 OS=Homo sapiens OX=9606 GN=ATP2A2 PE=1 SV=1	P16615 [452-460]	0	1096.53	0	5.06563e+06	4.33756e+06	4.27956e+06	4.56543e+06	4139638						10997		Light	High	Not Found	High	Not Found	High	Not Found	High	Not Found	High	Not Found	High	0	1.811e-05	58	61.32
FALSE	High	[K].MNYLVLEENVDNDPCK.[F]	1xCarbamidomethyl [C15]		1.695e-09	0	1	1	3	O60229	Kalirin OS=Homo sapiens OX=9606 GN=KALRN PE=1 SV=2	O60229 [2176-2191]	0	1952.87	0	387132	359772	358600	286007	345853						10998		Light	High	Not Found	High	Not Found	Peak Found	Not Found	Peak Found	Not Found	High	Not Found	High	0	3.334e-09	79	70.75
FALSE	High	[R].MNYSGDQGQTIR.[Q]			4.80332e-05	0	1	1	2	Q5T4S7	E3 ubiquitin-protein ligase UBR4 OS=Homo sapiens OX=9606 GN=UBR4 PE=1 SV=1	Q5T4S7 [1875-1886]	0	1369.62	0	133920	178659	214857	194539	174447						10999		Light	Peak Found	Not Found	Peak Found	Not Found	Peak Found	Not Found	High	Not Found	High	Not Found	High	0	2.884e-05	74	26.53
FALSE	High	[R].MPAAETTGEVCLK.[Y]	1xCarbamidomethyl [C11]		1.99795e-07	0	1	1	1	O00534	von Willebrand factor A domain-containing protein 5A OS=Homo sapiens OX=9606 GN=VWA5A PE=2 SV=2	O00534 [507-519]	0	1406.67	0											11000	No Quan Values	Light	Not Found	Not Found	Not Found	Not Found	Not Found	Not Found	Not Found	Not Found	High	Not Found	High	0	1.842e-07	55
FALSE	High	[R].MPCAEDYLSVVLNQLCVLHEK.[T]	2xCarbamidomethyl [C3; C16]		2.14964e-12	0	1	1	3	P02768	Serum albumin OS=Homo sapiens OX=9606 GN=ALB PE=1 SV=2	P02768 [470-490]	0	2518.21	0	7.51835e+06	6960018	9.68572e+06	5367248		1.13832e+06					11002		Light	High	Peak Found	High	Not Found	High	Not Found	Peak Found	Not Found	Not Found	Not Found	High	0	3.079e-12	79	84.8
FALSE	High	[R].MPCPPECPESLHDLMCQCWR.[K]	4xCarbamidomethyl [C3; C7; C16; C18]		2.34249e-10	0	1	1	1	P12931	Proto-oncogene tyrosine-protein kinase Src OS=Homo sapiens OX=9606 GN=SRC PE=1 SV=3	P12931 [484-503]	0	2603.04	0	1.59854e+06	1.63166e+06	1.80307e+06	1846657	1.39218e+06						11003		Light	Peak Found	Not Found	Peak Found	Not Found	Peak Found	Not Found	High	Not Found	Peak Found	Not Found	High	0	1.657e-11	43	77.54
FALSE	High	[K].MPCQLHQVIVAR.[F]	1xCarbamidomethyl [C3]		2.43998e-06	0	1	1	2	P17655	Calpain-2 catalytic subunit OS=Homo sapiens OX=9606 GN=CAPN2 PE=1 SV=6	P17655 [638-649]	0	1451.76	0	475221	449347	483884	681456	939305						11004		Light	Peak Found	Not Found	Peak Found	Not Found	High	Not Found	High	Not Found	Peak Found	Not Found	High	0	4.14e-07	19	40.94
FALSE	High	[R].MLVTFDEELRPLPVSVR.[V]			4.63129e-05	0	1	1	2	Q13200	26S proteasome non-ATPase regulatory subunit 2 OS=Homo sapiens OX=9606 GN=PSMD2 PE=1 SV=3	Q13200 [829-845]	0	2001.08	0		1.12988e+06	1.07746e+06		1.18408e+06						10965		Light	Not Found	Not Found	Peak Found	Not Found	Peak Found	Not Found	High	Not Found	High	Not Found	High	0	3.481e-05	24	81.6
FALSE	High	[K].LYDIEQQQIR.[N]			2.33795e-05	0	1	1	1	Q9Y2S2	Lambda-crystallin homolog OS=Homo sapiens OX=9606 GN=CRYL1 PE=1 SV=3	Q9Y2S2 [34-43]	0	1305.68	0	261649	210991	302993	324772							10566		Light	Peak Found	Not Found	Peak Found	Not Found	High	Not Found	Peak Found	Not Found	Not Found	Not Found	High	0	3.242e-06	56	48.02
FALSE	High	[K].LYDKIDPEK.[L]			9.19875e-05	0	1	1	5	O14561	Acyl carrier protein, mitochondrial OS=Homo sapiens OX=9606 GN=NDUFAB1 PE=1 SV=3	O14561 [89-97]	1	1120.59	0	733218	1290243	985440	1.20442e+06	1.19174e+06						10565		Light	High	Not Found	High	Not Found	High	Not Found	High	Not Found	High	Not Found	High	0	4.811e-05	24	26.71
FALSE	High	[R].IYDEILQSK.[V]			0.000146462	0	1	1	1	Q9UIB8	SLAM family member 5 OS=Homo sapiens OX=9606 GN=CD84 PE=1 SV=1	Q9UIB8 [295-303]	0	1108.59	0											10563	No Quan Values	Light	Not Found	Not Found	Not Found	Not Found	High	Not Found	Not Found	Not Found	Not Found	Not Found	High	0	2.65e-05	33
FALSE	High	[K].LTMLDIASNR.[I]			8.17376e-06	0	1	1	2	Q15435	Protein phosphatase 1 regulatory subunit 7 OS=Homo sapiens OX=9606 GN=PPP1R7 PE=1 SV=1	Q15435 [276-285]	0	1133.6	0	1.03716e+06	868686	912582	800967	900051						10100		Light	High	Not Found	Peak Found	Not Found	Peak Found	Not Found	Peak Found	Not Found	High	Not Found	High	0	5.633e-06	56	64.31
FALSE	High	[K].LTMVPPNIAELK.[N]			3.80724e-06	0	1	1	10	Q15404	Ras suppressor protein 1 OS=Homo sapiens OX=9606 GN=RSU1 PE=1 SV=3	Q15404 [52-63]	0	1325.75	0	22854008	19194224	20161460	18735526	16627364						10101		Light	High	Not Found	High	Not Found	High	Not Found	High	Not Found	High	Not Found	High	0	2.427e-07	52	75.52
FALSE	High	[R].LTNHEFTYHK.[S]			0.000224148	0	1	1	3	Q14644	Ras GTPase-activating protein 3 OS=Homo sapiens OX=9606 GN=RASA3 PE=1 SV=3	Q14644 [605-614]	0	1289.63	0	419464	401996	405526	356272	384073						10103		Light	Peak Found	Not Found	High	Not Found	High	Not Found	High	Not Found	Peak Found	Not Found	High	0	4.342e-05	23	16.67
FALSE	High	[K].ITNSLTVLCSEK.[Q]	1xCarbamidomethyl [C9]		9.05276e-09	0	1	1	4	O75822	Eukaryotic translation initiation factor 3 subunit J OS=Homo sapiens OX=9606 GN=EIF3J PE=1 SV=2	O75822 [199-210]	0	1364.71	0	406439	525916	587533	527422	611391						10104		Light	Peak Found	Not Found	High	Not Found	High	Not Found	High	Not Found	High	Not Found	High	0	5.093e-08	80	52.1
FALSE	High	[R].LTNVAATSGDGYR.[G]			7.35771e-07	0	1	1	3	Q32P28	Prolyl 3-hydroxylase 1 OS=Homo sapiens OX=9606 GN=P3H1 PE=1 SV=2	Q32P28 [489-501]	0	1324.65	0	267355	259721	375242	342383	362859						10105		Light	Peak Found	Not Found	High	Not Found	High	Not Found	High	Not Found	Peak Found	Not Found	High	0	6.12e-08	58	29.62
FALSE	High	[K].LTPASSTHPNLHAYLQGNTQVSR.[K]			2.27734e-07	0	1	1	7	Q86TP1	Exopolyphosphatase PRUNE1 OS=Homo sapiens OX=9606 GN=PRUNE1 PE=1 SV=2	Q86TP1 [326-348]	0	2492.26	0	1.73426e+06	1.73312e+06	1881100	1.64039e+06	1.9032e+06						10107		Light	High	Not Found	High	Not Found	High	Not Found	Peak Found	Not Found	High	Not Found	High	0	1.559e-08	36	42.54
FALSE	High	[R].ITPELLTR.[G]			0.000302426	0	1	1	5	P19367	Hexokinase-1 OS=Homo sapiens OX=9606 GN=HK1 PE=1 SV=3	P19367 [324-331]	0	942.562	0	6.84137e+06	7.07102e+06	6.80307e+06	5933257	7804535						10110		Light	High	Not Found	High	Not Found	High	Not Found	High	Not Found	High	Not Found	High	2.897e-05	0.0002704	51	49.08
FALSE	High	[K].LTPFMLGALVAMYEHK.[I]			3.02142e-07	0	1	1	3	P06744	Glucose-6-phosphate isomerase OS=Homo sapiens OX=9606 GN=GPI PE=1 SV=4	P06744 [482-497]	0	1820.94	0			658474								10112		Light	Not Found	Not Found	High	Not Found	High	Not Found	High	Not Found	Not Found	Not Found	High	0	4.208e-08	37	84.65
FALSE	High	[K].LTPLGQHLAALPVNVK.[I]			0.000321297	0	1	1	1	Q7Z478	ATP-dependent RNA helicase DHX29 OS=Homo sapiens OX=9606 GN=DHX29 PE=1 SV=2	Q7Z478 [1066-1081]	0	1671	0											10114	No Quan Values	Light	Not Found	Not Found	Not Found	Not Found	Not Found	Not Found	Not Found	Not Found	High	Not Found	High	0	0.0001684	18
FALSE	High	[K].LTPLSHEVISR.[Q]			6.80201e-07	0	1	2	5	P41091	Eukaryotic translation initiation factor 2 subunit 3 OS=Homo sapiens OX=9606 GN=EIF2S3 PE=1 SV=3	P41091 [28-38]	0	1251.71	0	1.34303e+06	1.41916e+06	1.45008e+06	1.3295e+06	1.443e+06						10115		Light	High	Not Found	High	Not Found	High	Not Found	High	Not Found	High	Not Found	High	0	2.861e-07	52	36.25
FALSE	High	[K].LTPITYPQGLAMAK.[E]			1.92605e-07	0	1	1	4	P63000	Ras-related C3 botulinum toxin substrate 1 OS=Homo sapiens OX=9606 GN=RAC1 PE=1 SV=1	P63000 [134-147]	0	1503.82	0	12610991	12587972	12366899	11490479	9599083						10116		Light	Peak Found	Not Found	High	Not Found	High	Not Found	High	Not Found	High	Not Found	High	0	1.283e-08	61	69.53
FALSE	High	[R].LTLYDIAHTPGVAADLSHIETK.[A]			7.3413e-14	0	1	1	7	P40926	Malate dehydrogenase, mitochondrial OS=Homo sapiens OX=9606 GN=MDH2 PE=1 SV=3	P40926 [53-74]	0	2365.24	0	1.52138e+07	9.92639e+06	1.20007e+07	12663103	9004068						10099		Light	High	Not Found	High	Not Found	High	Not Found	Peak Found	Not Found	High	Not Found	High	0	1.161e-11	62	80.64
FALSE	High	[K].ITPNLAEFAFSLYR.[Q]			4.7596e-08	0	1	1	1	P01009	Alpha-1-antitrypsin OS=Homo sapiens OX=9606 GN=SERPINA1 PE=1 SV=3	P01009 [50-63]	0	1641.86	0		1.7557e+06		1.36628e+06							10117		Light	Not Found	Not Found	High	Not Found	Not Found	Not Found	Peak Found	Not Found	Not Found	Not Found	High	0	2.517e-09	51	84.75
FALSE	High	[K].LTPQMFQQLMK.[Q]			7.67126e-05	0	1	1	3	Q04637	Eukaryotic translation initiation factor 4 gamma 1 OS=Homo sapiens OX=9606 GN=EIF4G1 PE=1 SV=4	Q04637 [771-781]	0	1364.71	0	518048	535907	517165	649928	515533						10119		Light	Peak Found	Not Found	High	Not Found	High	Not Found	High	Not Found	Peak Found	Not Found	High	0	1.978e-05	35	77.92
FALSE	High	[R].LTPRPTAAELEEVLQVNSLIQTQK.[S]			2.78129e-11	0	1	1	2	Q9BSJ8	Extended synaptotagmin-1 OS=Homo sapiens OX=9606 GN=ESYT1 PE=1 SV=1	Q9BSJ8 [768-791]	0	2678.47	0		2.65417e+06		2.20873e+06	1.89434e+06						10120		Light	Not Found	Not Found	Peak Found	Not Found	High	Not Found	Peak Found	Not Found	High	Not Found	High	0	1.402e-12	52	82.31
FALSE	High	[K].LTQAQIFDYGEIPNFPR.[S]			2.48904e-12	0	1	1	7	P00491	Purine nucleoside phosphorylase OS=Homo sapiens OX=9606 GN=PNP PE=1 SV=2	P00491 [42-58]	0	2009.01	0	1.65412e+07		13161489	15350410	11476835						10123		Light	High	Not Found	Not Found	Not Found	High	Not Found	High	Not Found	High	Not Found	High	0	5.578e-12	70	82.67
FALSE	High	[R].ITQAVLGAHDGGVFGLCALR.[D]	1xCarbamidomethyl [C17]		1.12069e-14	0	1	1	4	O95834	Echinoderm microtubule-associated protein-like 2 OS=Homo sapiens OX=9606 GN=EML2 PE=1 SV=1	O95834 [285-304]	0	2055.08	0	1.40314e+06	1.18059e+06	1.28618e+06	1.13304e+06	884697						10124		Light	High	Not Found	High	Not Found	High	Not Found	Peak Found	Not Found	High	Not Found	High	0	1.012e-15	82	74.91
FALSE	High	[K].ITQCSVEIQR.[T]	1xCarbamidomethyl [C4]		5.6448e-05	0	1	1	5	O15400	Syntaxin-7 OS=Homo sapiens OX=9606 GN=STX7 PE=1 SV=4	O15400 [25-34]	0	1233.63	0	2.77281e+06	2.8071e+06	3.11308e+06	3.17842e+06	2.98104e+06						10125		Light	High	Not Found	High	Not Found	High	Not Found	High	Not Found	High	Not Found	High	0	9.899e-06	68	30.11
FALSE	High	[K].LTQDQDVDVK.[Y]			8.08479e-07	0	1	1	2	P30153	Serine/threonine-protein phosphatase 2A 65 kDa regulatory subunit A alpha isoform OS=Homo sapiens OX=9606 GN=PPP2R1A PE=1 SV=4	P30153 [567-576]	0	1160.58	1	9098959	10168418	9379814	9507304	1.04777e+07						10126		Light	Peak Found	Not Found	Peak Found	Not Found	Peak Found	Not Found	High	Not Found	High	Not Found	High	0	6.673e-07	81	21.45
FALSE	High	[R].LTQLNLDR.[C]			0.000208686	0	1	1	5	P07359	Platelet glycoprotein Ib alpha chain OS=Homo sapiens OX=9606 GN=GP1BA PE=1 SV=2	P07359 [73-80]	0	972.547	0	37211664	37362036	38851708	35813228	35217448						10129		Light	High	Not Found	High	Not Found	High	Not Found	High	Not Found	High	Not Found	High	0	0.0001126	80	40.24
FALSE	High	[R].LTQLNLDRCELTK.[L]	1xCarbamidomethyl [C9]		1.41557e-05	0	1	1	5	P07359	Platelet glycoprotein Ib alpha chain OS=Homo sapiens OX=9606 GN=GP1BA PE=1 SV=2	P07359 [73-85]	1	1603.85	0	1.68794e+06	2.88657e+06	1757530	2.91138e+06	6.44141e+06						10130		Light	Peak Found	Not Found	High	Not Found	Peak Found	Not Found	High	Not Found	High	Not Found	High	0	4.167e-05	37	46.06
FALSE	High	[R].LTQLYEQAR.[W]			0.000123542	0	1	1	5	Q86UX7	Fermitin family homolog 3 OS=Homo sapiens OX=9606 GN=FERMT3 PE=1 SV=1	Q86UX7 [268-276]	0	1121.59	0	7.11968e+07	7.60357e+07	7.70684e+07	8.51021e+07	76168304						10131		Light	High	Not Found	Peak Found	Not Found	High	Not Found	High	Not Found	High	Not Found	High	0	3.066e-05	23	33.98
FALSE	High	[R].ITQSEFDR.[Q]			5.82384e-05	0	1	1	3	Q9Y371	Endophilin-B1 OS=Homo sapiens OX=9606 GN=SH3GLB1 PE=1 SV=1	Q9Y371 [197-204]	0	995.479	0	692294	745584	814349	713404	625418						10133		Light	High	Not Found	Peak Found	Not Found	Peak Found	Not Found	High	Not Found	High	Not Found	High	0	3.444e-05	80	25.25
FALSE	High	[K].ITQSNAILCYIAR.[K]	1xCarbamidomethyl [C9]		1.01791e-06	0	1	2	3	P09488	Glutathione S-transferase Mu 1 OS=Homo sapiens OX=9606 GN=GSTM1 PE=1 SV=3	P09488 [70-82]	0	1522.8	0		791327	492548		407265						10134		Light	Not Found	Not Found	High	Not Found	High	Not Found	Not Found	Not Found	High	Not Found	High	0	8.934e-08	60	73.86
FALSE	High	[K].LTPNVTDIVSIAR.[A]			7.13416e-06	0	1	1	3	Q12882	Dihydropyrimidine dehydrogenase [NADP(+)] OS=Homo sapiens OX=9606 GN=DPYD PE=1 SV=2	Q12882 [710-722]	0	1398.8	0											10118	No Quan Values	Light	High	Not Found	High	Not Found	High	Not Found	Not Found	Not Found	Not Found	Not Found	High	0	8.669e-07	64
FALSE	High	[K].ITQSNAILR.[Y]			1.08418e-05	0	3	3	4	P21266; P46439; P28161	Glutathione S-transferase Mu 3 OS=Homo sapiens OX=9606 GN=GSTM3 PE=1 SV=3 Glutathione S-transferase Mu 5 OS=Homo sapiens OX=9606 GN=GSTM5 PE=1 SV=3 Glutathione S-transferase Mu 2 OS=Homo sapiens OX=9606 GN=GSTM2 PE=1 SV=2	P21266 [74-82]; P46439 [70-78]; P28161 [70-78]	0	1015.59	0	1.58372e+06	2.0618e+06	1.75809e+06	1.91694e+06	1.33479e+06						10135	Shared	Light	Peak Found	Not Found	High	Not Found	High	Not Found	High	Not Found	High	Not Found	High	0	1.411e-06	65	31.03
FALSE	High	[K].LTLWYYSEER.[K]			2.62263e-05	0	1	1	5	Q9BSJ8	Extended synaptotagmin-1 OS=Homo sapiens OX=9606 GN=ESYT1 PE=1 SV=1	Q9BSJ8 [977-986]	0	1359.66	0	758631	852400	802159	730657	485506						10098		Light	High	Not Found	High	Not Found	High	Not Found	High	Not Found	High	Not Found	High	3.112e-05	0.0006291	39	73.64
FALSE	High	[K].ITLVSAAPGK.[V]			8.91702e-05	0	1	1	1	Q9NPJ3	Acyl-coenzyme A thioesterase 13 OS=Homo sapiens OX=9606 GN=ACOT13 PE=1 SV=1	Q9NPJ3 [28-37]	0	956.578	0	950500	452073	974792	845229	1.11735e+06						10096		Light	Peak Found	Not Found	Peak Found	Not Found	Peak Found	Not Found	Peak Found	Not Found	High	Not Found	High	0	5.119e-05	54	40.2
FALSE	High	[R].ITLEDVISHSK.[K]			2.75215e-06	0	1	1	6	Q13576	Ras GTPase-activating-like protein IQGAP2 OS=Homo sapiens OX=9606 GN=IQGAP2 PE=1 SV=4	Q13576 [840-850]	0	1241.67	0	6582837	5086528	4.71549e+06	5.23874e+06	4.01018e+06						10064		Light	High	Not Found	High	Not Found	High	Not Found	High	Not Found	High	Not Found	High	0	2.854e-07	62	61.42
FALSE	High	[R].LTIGEGQQHHLGGAK.[Q]			6.17724e-09	0	1	1	22	P02679	Fibrinogen gamma chain OS=Homo sapiens OX=9606 GN=FGG PE=1 SV=3	P02679 [418-432]	0	1545.81	0	8.98471e+07	1.106e+08	9.8737e+07	8.38041e+07	6.16991e+07						10066		Light	High	Not Found	High	Not Found	High	Not Found	High	Not Found	High	Not Found	High	0	2.784e-05	71	19.65
FALSE	High	[K].ITIGQAPTEK.[G]			0.000113153	0	1	1	1	P11586	C-1-tetrahydrofolate synthase, cytoplasmic OS=Homo sapiens OX=9606 GN=MTHFD1 PE=1 SV=3	P11586 [544-553]	0	1057.59	0	579413	689892	646699	852688	914529						10067		Light	Peak Found	Not Found	Peak Found	Not Found	Peak Found	Not Found	Peak Found	Not Found	High	Not Found	High	0	6.382e-05	32	31.99
FALSE	High	[K].ITIHEYDSITDSSR.[N]			0.000215181	0	1	1	1	Q14571	Inositol 1,4,5-trisphosphate receptor type 2 OS=Homo sapiens OX=9606 GN=ITPR2 PE=1 SV=2	Q14571 [811-824]	0	1636.78	0		300998	300500	259171	264102						10068		Light	Not Found	Not Found	Peak Found	Not Found	Peak Found	Not Found	High	Not Found	Peak Found	Not Found	High	0	5.703e-05	18	43.21
FALSE	High	[K].LTLIDPETLLPR.[L]			3.51681e-07	0	1	1	3	Q86VP6	Cullin-associated NEDD8-dissociated protein 1 OS=Homo sapiens OX=9606 GN=CAND1 PE=1 SV=2	Q86VP6 [958-969]	0	1380.81	0	1.40635e+06	1.56614e+06	1.54608e+06	1.52173e+06	1440467						10070		Light	High	Not Found	High	Not Found	Peak Found	Not Found	High	Not Found	Peak Found	Not Found	High	0	4.968e-08	55	84.04
FALSE	High	[R].LTILDQSEAPVR.[Q]			2.48918e-05	0	1	1	2	Q9Y4K3	TNF receptor-associated factor 6 OS=Homo sapiens OX=9606 GN=TRAF6 PE=1 SV=1	Q9Y4K3 [432-443]	0	1341.74	1	837136	687334	716019	544651							10071		Light	Peak Found	Not Found	High	Not Found	Peak Found	Not Found	High	Not Found	Not Found	Not Found	High	0	5.263e-06	53	57.61
FALSE	High	[K].LTLLHVLHK.[F]			0.000220744	0	1	1	4	P24557	Thromboxane-A synthase OS=Homo sapiens OX=9606 GN=TBXAS1 PE=1 SV=3	P24557 [491-499]	0	1073.68	0	2795581	3.83704e+06	3.37813e+06	2.5054e+06	2.67095e+06						10073		Light	High	Not Found	High	Not Found	High	Not Found	High	Not Found	Peak Found	Not Found	High	0	4.256e-05	36	42.51
FALSE	High	[R].ITLLLMASQEPQR.[M]			9.76158e-07	0	1	1	2	P04275	von Willebrand factor OS=Homo sapiens OX=9606 GN=VWF PE=1 SV=4	P04275 [1380-1392]	0	1499.83	0	1.42866e+06		2.45006e+06		1.86604e+06						10074		Light	Peak Found	Not Found	Not Found	Not Found	High	Not Found	Not Found	Not Found	High	Not Found	High	0	8.803e-08	72	76.97
FALSE	High	[K].ITLLSALVETR.[T]			9.86432e-07	0	1	1	2	P01011	Alpha-1-antichymotrypsin OS=Homo sapiens OX=9606 GN=SERPINA3 PE=1 SV=2	P01011 [380-390]	0	1215.73	0											10078	No Quan Values	Light	Not Found	Not Found	High	Not Found	Not Found	Not Found	Not Found	Not Found	High	Not Found	High	0	3.68e-07	65
FALSE	High	[K].ITLPVDFVTADK.[F]			9.16719e-07	0	1	1	5	P00558	Phosphoglycerate kinase 1 OS=Homo sapiens OX=9606 GN=PGK1 PE=1 SV=3	P00558 [280-291]	0	1318.73	0	2.38177e+07	1.30989e+07	1.58338e+07	1.85034e+07	13001849						10080		Light	High	Not Found	High	Not Found	High	Not Found	High	Not Found	High	Not Found	High	0	9.42e-07	74	81.86
FALSE	High	[K].ITLPVDFVTADKFDENAK.[T]			2.53116e-11	0	1	1	6	P00558	Phosphoglycerate kinase 1 OS=Homo sapiens OX=9606 GN=PGK1 PE=1 SV=3	P00558 [280-297]	1	2023.04	0	18987994	19575330	18138950	19700140	18058804						10081		Light	High	Not Found	High	Not Found	High	Not Found	High	Not Found	High	Not Found	High	0	1.484e-08	60	81.17
FALSE	High	[K].ITLVSSGSGTMGAAK.[V]			5.14295e-09	0	1	1	3	O75955	Flotillin-1 OS=Homo sapiens OX=9606 GN=FLOT1 PE=1 SV=3	O75955 [378-392]	0	1379.72	0	948884	394897	425704	246136	602532						10097		Light	High	Not Found	High	Not Found	Peak Found	Not Found	Peak Found	Not Found	High	Not Found	High	0	6.31e-09	80	42.96
FALSE	High	[R].LTLQTTSDGVMLDKDLFK.[K]			1.33507e-07	0	1	1	2	O94925	Glutaminase kidney isoform, mitochondrial OS=Homo sapiens OX=9606 GN=GLS PE=1 SV=1	O94925 [184-201]	1	2025.06	0	587496	588868	496344	462556	225735						10083		Light	Peak Found	Not Found	Peak Found	Not Found	Peak Found	Not Found	High	Not Found	High	Not Found	High	0	3.355e-08	50	76.97
FALSE	High	[K].LTLSALVDGK.[S]			3.237e-06	0	1	1	5	P45880	Voltage-dependent anion-selective channel protein 2 OS=Homo sapiens OX=9606 GN=VDAC2 PE=1 SV=2	P45880 [268-277]	0	1016.6	0	10478603	9653491	10473359	9239119	8981405						10085		Light	High	Not Found	High	Not Found	High	Not Found	High	Not Found	High	Not Found	High	0	4.38e-07	78	68.01
FALSE	High	[R].LTLSCEEFVK.[I]	1xCarbamidomethyl [C5]		1.2817e-05	0	1	1	2	O95571	Persulfide dioxygenase ETHE1, mitochondrial OS=Homo sapiens OX=9606 GN=ETHE1 PE=1 SV=2	O95571 [215-224]	0	1225.61	0	409352	604614	466468	339141							10086		Light	Peak Found	Not Found	High	Not Found	Peak Found	Not Found	Peak Found	Not Found	High	Not Found	High	0	1.712e-06	63	58.02
FALSE	High	[R].LTLSDFLIKPIQR.[I]			1.51221e-08	0	1	1	4	O60229	Kalirin OS=Homo sapiens OX=9606 GN=KALRN PE=1 SV=2	O60229 [2049-2061]	0	1543.92	0	3708854	3387052	4.82387e+06	4453473	4264068						10087		Light	High	Not Found	High	Not Found	Peak Found	Not Found	High	Not Found	High	Not Found	High	0	2.469e-10	60	82.51
FALSE	High	[K].LTISEQNIQR.[A]			0.000165707	0	1	1	5	P04114	Apolipoprotein B-100 OS=Homo sapiens OX=9606 GN=APOB PE=1 SV=2	P04114 [335-344]	0	1201.65	0	146509	473786	127198	419372	392155						10088		Light	High	Not Found	High	Not Found	Peak Found	Not Found	High	Not Found	High	Not Found	High	0	3.45e-05	47	38.32
FALSE	High	[K].LTLTFSAQTK.[T]			2.92655e-05	0	1	1	5	O60610	Protein diaphanous homolog 1 OS=Homo sapiens OX=9606 GN=DIAPH1 PE=1 SV=2	O60610 [815-824]	0	1109.62	0	1.95499e+06	1.67943e+06	1262095	1.53072e+06	1.26344e+06						10089		Light	High	Not Found	High	Not Found	High	Not Found	High	Not Found	High	Not Found	High	0	1.019e-05	54	55.23
FALSE	High	[K].ITITNDQNR.[L]			3.23167e-05	0	1	1	5	P11021	Endoplasmic reticulum chaperone BiP OS=Homo sapiens OX=9606 GN=HSPA5 PE=1 SV=2	P11021 [524-532]	0	1074.55	0	3359728	3.46137e+06	3327346	3738667	3411506						10090		Light	High	Not Found	High	Not Found	High	Not Found	High	Not Found	High	Not Found	High	0	5.062e-06	73	21.06
FALSE	High	[R].LTITQFMNHPWINQSMVVPQTPLHTAR.[V]			7.95062e-08	0	1	1	2	Q16644	MAP kinase-activated protein kinase 3 OS=Homo sapiens OX=9606 GN=MAPKAPK3 PE=1 SV=1	Q16644 [293-319]	0	3160.62	0											10091	No Quan Values	Light	Not Found	Not Found	High	Not Found	Not Found	Not Found	High	Not Found	Not Found	Not Found	High	0	4.558e-09	20
FALSE	High	[K].LTITSNPEMTFPGER.[I]			4.00235e-05	0	1	1	2	Q9H3U1	Protein unc-45 homolog A OS=Homo sapiens OX=9606 GN=UNC45A PE=1 SV=1	Q9H3U1 [715-729]	0	1692.83	0	730381	707252	719738	768969	581958						10092		Light	High	Not Found	Peak Found	Not Found	Peak Found	Not Found	High	Not Found	Peak Found	Not Found	High	0	7.585e-06	39	68.1
FALSE	High	[R].LTLVCESAPGPITMDLTGDLEALK.[K]	1xCarbamidomethyl [C5]		4.60687e-14	0	1	1	10	P52566	Rho GDP-dissociation inhibitor 2 OS=Homo sapiens OX=9606 GN=ARHGDIB PE=1 SV=3	P52566 [72-95]	0	2544.29	0	1.48063e+07	1.10218e+07	1.14869e+07	5.00556e+06	9.32256e+06						10093		Light	High	Not Found	High	Not Found	High	Not Found	High	Not Found	High	Not Found	High	0	1.463e-15	91	84.64
FALSE	High	[R].LTLVCESAPGPITMDLTGDLEALKK.[E]	1xCarbamidomethyl [C5]		3.81549e-14	0	1	1	7	P52566	Rho GDP-dissociation inhibitor 2 OS=Homo sapiens OX=9606 GN=ARHGDIB PE=1 SV=3	P52566 [72-96]	1	2672.39	0	19754862	1.48565e+07	1.6477e+07	12981283	12158163						10094		Light	High	Not Found	High	Not Found	High	Not Found	High	Not Found	High	Not Found	High	0	3.264e-14	60	83.04
FALSE	High	[K].LTIVDTVGFGDQINK.[D]			5.62771e-08	0	1	1	3	Q9NVA2	Septin-11 OS=Homo sapiens OX=9606 GN=SEPT11 PE=1 SV=3	Q9NVA2 [96-110]	0	1619.86	0	625742	414292	401206	421087	264633						10095		Light	Peak Found	Not Found	Peak Found	Not Found	High	Not Found	High	Not Found	High	Not Found	High	0	6.707e-09	58	76.66
FALSE	High	[K].LTLSALIDGK.[N]			3.68954e-06	0	2	2	20	P21796; Q9Y277	Voltage-dependent anion-selective channel protein 1 OS=Homo sapiens OX=9606 GN=VDAC1 PE=1 SV=2 Voltage-dependent anion-selective channel protein 3 OS=Homo sapiens OX=9606 GN=VDAC3 PE=1 SV=1	P21796 [257-266]; Q9Y277 [257-266]	0	1030.61	0	3.25901e+07	2.60423e+07	2.58079e+07	2.51315e+07	2.67111e+07						10084	Shared	Light	High	Not Found	High	Not Found	High	Not Found	High	Not Found	High	Not Found	High	0	1.721e-06	70	75.93
FALSE	High	[R].ITQTAEGLDPENYLSIK.[T]			3.98767e-07	0	1	1	2	Q14112	Nidogen-2 OS=Homo sapiens OX=9606 GN=NID2 PE=1 SV=3	Q14112 [629-645]	0	1891.96	0	126019	270121	438095	166088	314982						10136		Light	Peak Found	Not Found	Peak Found	Not Found	High	Not Found	Peak Found	Not Found	High	Not Found	High	0	3.183e-08	48	78.27
FALSE	High	[R].LTQVSVLQYGSITTIDVPWNVVPEK.[A]			5.25742e-08	0	1	1	1	P04275	von Willebrand factor OS=Homo sapiens OX=9606 GN=VWF PE=1 SV=4	P04275 [1727-1751]	0	2786.5	0		763135		703686							10139		Light	Not Found	Not Found	Peak Found	Not Found	Not Found	Not Found	High	Not Found	Not Found	Not Found	High	0	6.21e-09	52	84.6
FALSE	High	[K].ITSAYLQDIENAYK.[K]			3.2201e-06	0	1	1	1	O95299	NADH dehydrogenase [ubiquinone] 1 alpha subcomplex subunit 10, mitochondrial OS=Homo sapiens OX=9606 GN=NDUFA10 PE=1 SV=1	O95299 [229-242]	0	1628.82	0											10140	No Quan Values	Light	High	Not Found	Not Found	Not Found	Not Found	Not Found	Not Found	Not Found	Not Found	Not Found	High	0	1.975e-07	35
FALSE	High	[K].ITVVGVGQVGMACAISILGK.[S]	1xCarbamidomethyl [C13]		1.53925e-11	0	1	1	8	P07195	L-lactate dehydrogenase B chain OS=Homo sapiens OX=9606 GN=LDHB PE=1 SV=2	P07195 [24-43]	0	1973.09	0	17876216	13910694	1.21946e+07	11256460	1.12235e+07						10183		Light	High	Not Found	High	Not Found	High	Not Found	High	Not Found	High	Not Found	High	0	9.644e-14	75	84.49
FALSE	High	[R].LTVYHPSAYLSGHWLCCR.[A]	2xCarbamidomethyl [C16; C17]		1.21622e-06	0	1	1	3	Q14644	Ras GTPase-activating protein 3 OS=Homo sapiens OX=9606 GN=RASA3 PE=1 SV=3	Q14644 [683-700]	0	2220.05	0	664473	486548	486547	470360							10184		Light	High	Not Found	High	Not Found	High	Not Found	Peak Found	Not Found	Not Found	Not Found	High	0	4.642e-07	56	64.26
FALSE	High	[K].LTVYTTLIDVTK.[G]			1.46845e-06	0	1	1	1	Q13510	Acid ceramidase OS=Homo sapiens OX=9606 GN=ASAH1 PE=1 SV=5	Q13510 [367-378]	0	1366.78	0	868367	598667	858296	640307	456260						10185		Light	High	Not Found	Peak Found	Not Found	Peak Found	Not Found	Peak Found	Not Found	Peak Found	Not Found	High	0	7.385e-08	45	79.91
FALSE	High	[R].LTWLEASEIEDEEEKVSR.[Y]			1.83718e-12	0	1	1	4	Q96P48	Arf-GAP with Rho-GAP domain, ANK repeat and PH domain-containing protein 1 OS=Homo sapiens OX=9606 GN=ARAP1 PE=1 SV=3	Q96P48 [1049-1066]	1	2163.05	0	774318	818187	1.0866e+06	1.06532e+06	925555						10186		Light	High	Not Found	High	Not Found	Peak Found	Not Found	High	Not Found	High	Not Found	High	0	2.931e-10	64	72.17
FALSE	High	[K].LTWTYAANVGEHDLLK.[D]			1.39354e-05	0	1	1	1	Q709C8	Vacuolar protein sorting-associated protein 13C OS=Homo sapiens OX=9606 GN=VPS13C PE=1 SV=1	Q709C8 [3020-3035]	0	1830.94	0	122248	98801.8	106032	198776							10189		Light	Peak Found	Not Found	Peak Found	Not Found	Peak Found	Not Found	High	Not Found	Not Found	Not Found	High	0	2.797e-06	32	71.75
FALSE	High	[R].LTYAYFAGGDAGDAFDGFDFGDDPSDK.[F]			3.21719e-16	0	1	1	10	P02679	Fibrinogen gamma chain OS=Homo sapiens OX=9606 GN=FGG PE=1 SV=3	P02679 [302-328]	0	2834.17	0	1.93123e+07	1.19761e+07	15247525	12936418	6.75166e+06						10190		Light	High	Not Found	High	Not Found	High	Not Found	High	Not Found	High	Not Found	High	0	4.628e-16	127	84.34
FALSE	High	[R].ITYGETGGNSPVQEFTVPGSK.[S]			5.24616e-10	0	1	1	8	P02751	Fibronectin OS=Homo sapiens OX=9606 GN=FN1 PE=1 SV=4	P02751 [1480-1500]	0	2168.05	0	989712	995871	1.28826e+06	1.03558e+06	655871						10191		Light	High	Not Found	High	Not Found	High	Not Found	High	Not Found	High	Not Found	High	0	1.699e-11	122	65.42
FALSE	High	[K].LTYLGCASVNAPR.[S]	1xCarbamidomethyl [C6]		0.000344741	0	1	1	1	Q9Y3P9	Rab GTPase-activating protein 1 OS=Homo sapiens OX=9606 GN=RABGAP1 PE=1 SV=3	Q9Y3P9 [150-162]	0	1421.72	0	259260	213225	277268	395319	369683						10192		Light	High	Not Found	Peak Found	Not Found	Peak Found	Not Found	Peak Found	Not Found	Peak Found	Not Found	High	0	6.839e-05	25	50.86
FALSE	High	[K].LTYTAEVSVPK.[E]			2.08537e-06	0	1	1	1	P09960	Leukotriene A-4 hydrolase OS=Homo sapiens OX=9606 GN=LTA4H PE=1 SV=2	P09960 [155-165]	0	1207.66	0	570365	466077	401548	727473	474748						10193		Light	Peak Found	Not Found	Peak Found	Not Found	Peak Found	Not Found	Peak Found	Not Found	High	Not Found	High	0	1.602e-06	28	49.09
FALSE	High	[R].LVACFQGQHGTDAER.[R]	1xCarbamidomethyl [C4]		9.76492e-06	0	1	1	3	Q68EM7	Rho GTPase-activating protein 17 OS=Homo sapiens OX=9606 GN=ARHGAP17 PE=1 SV=1	Q68EM7 [50-64]	0	1688.78	0	266745	285525	208449	205372							10194		Light	High	Not Found	High	Not Found	High	Not Found	Peak Found	Not Found	Not Found	Not Found	High	0	2.902e-06	27	28.19
FALSE	High	[K].IVADKDYSVTANSK.[I]			7.00431e-09	0	1	1	9	P07195	L-lactate dehydrogenase B chain OS=Homo sapiens OX=9606 GN=LDHB PE=1 SV=2	P07195 [78-91]	1	1510.77	0	2.61716e+07	2.75787e+07	2.17277e+07	2.34733e+07	2.80724e+07						10195		Light	High	Not Found	High	Not Found	High	Not Found	High	Not Found	High	Not Found	High	0	7.769e-08	102	23.67
FALSE	High	[R].LTVVDTPGYGDAINCR.[D]	1xCarbamidomethyl [C15]		5.61565e-10	0	1	1	5	Q15019	Septin-2 OS=Homo sapiens OX=9606 GN=SEPT2 PE=1 SV=1	Q15019 [97-112]	0	1750.84	0	1.96852e+06	1.80342e+06	2.08622e+06	2.63499e+06	1.8649e+06						10182		Light	High	Not Found	High	Not Found	High	Not Found	High	Not Found	High	Not Found	High	0	1.63e-10	75	58.08
FALSE	High	[K].LVAEDLSQDCFWTK.[V]	1xCarbamidomethyl [C10]		3.45465e-09	0	1	1	3	O60610	Protein diaphanous homolog 1 OS=Homo sapiens OX=9606 GN=DIAPH1 PE=1 SV=2	O60610 [787-800]	0	1711.8	0	1660235	1.51555e+06	1.13928e+06	1.71998e+06	1.70275e+06						10197		Light	High	Not Found	Peak Found	Not Found	High	Not Found	Peak Found	Not Found	High	Not Found	High	0	8.192e-10	69	75.22
FALSE	High	[K].LVAEGNLYSDK.[I]			5.90925e-06	0	1	1	4	P11277	Spectrin beta chain, erythrocytic OS=Homo sapiens OX=9606 GN=SPTB PE=1 SV=5	P11277 [1234-1244]	0	1208.62	0	1.27309e+06	1.34723e+06	592045	1.42823e+06	1.35016e+06						10200		Light	High	Not Found	High	Not Found	High	Not Found	Peak Found	Not Found	High	Not Found	High	0	9.827e-07	49	38
FALSE	High	[R].LVAEVEESPETAAHPGPIVVHCSAGIGR.[T]	1xCarbamidomethyl [C22]		4.00817e-12	0	1	1	2	P35236	Tyrosine-protein phosphatase non-receptor type 7 OS=Homo sapiens OX=9606 GN=PTPN7 PE=1 SV=3	P35236 [270-297]	0	2882.45	0	476902	622850	633240	476708	608492						10202		Light	Peak Found	Not Found	High	Not Found	Peak Found	Not Found	Peak Found	Not Found	High	Not Found	High	0	8.631e-12	26	52.4
FALSE	High	[K].LVAGEHGLIIR.[V]			2.47621e-05	0	1	1	3	O43847	Nardilysin OS=Homo sapiens OX=9606 GN=NRDC PE=1 SV=3	O43847 [752-762]	0	1177.71	0	390632	441956	360796	370070	337086						10203		Light	High	Not Found	High	Not Found	High	Not Found	Peak Found	Not Found	Peak Found	Not Found	High	0	5.067e-06	48	41.5
FALSE	High	[R].LVAGEMGQNEPDQGGQR.[G]			7.72861e-10	0	1	1	9	Q99714	3-hydroxyacyl-CoA dehydrogenase type-2 OS=Homo sapiens OX=9606 GN=HSD17B10 PE=1 SV=3	Q99714 [131-147]	0	1785.82	0	1.33592e+06	1.30505e+06	1.42122e+06	1.31898e+06	1.13332e+06						10204		Light	High	Not Found	High	Not Found	High	Not Found	High	Not Found	High	Not Found	High	0	1.24e-10	114	30.31
FALSE	High	[R].LVAGQQQVLQQLAEEEPK.[L]			5.39108e-09	0	1	1	1	Q01970	1-phosphatidylinositol 4,5-bisphosphate phosphodiesterase beta-3 OS=Homo sapiens OX=9606 GN=PLCB3 PE=1 SV=2	Q01970 [1150-1167]	0	2008.07	0											10205	No Quan Values	Light	Not Found	Not Found	Not Found	Not Found	Not Found	Not Found	High	Not Found	Not Found	Not Found	High	0	5.146e-10	84
FALSE	High	[K].IVAIGTSDLDK.[T]			6.56398e-05	0	1	1	1	P48507	Glutamate--cysteine ligase regulatory subunit OS=Homo sapiens OX=9606 GN=GCLM PE=1 SV=1	P48507 [159-169]	0	1131.63	0	525820		286798	373191	288994						10209		Light	High	Not Found	Not Found	Not Found	Peak Found	Not Found	Peak Found	Not Found	Peak Found	Not Found	High	0	8.468e-06	34	47.9
FALSE	High	[K].LVALLNTLDR.[W]			9.68799e-05	0	1	1	5	Q15257	Serine/threonine-protein phosphatase 2A activator OS=Homo sapiens OX=9606 GN=PTPA PE=1 SV=3	Q15257 [112-121]	0	1127.68	0	3.34007e+06	3.65322e+06	3.60418e+06	2.82543e+06	3.08675e+06						10210		Light	High	Not Found	High	Not Found	High	Not Found	High	Not Found	High	Not Found	High	0	0.000151	58	73.19
FALSE	High	[K].LVAIVDPHIK.[V]			7.20771e-05	0	1	1	11	Q14697	Neutral alpha-glucosidase AB OS=Homo sapiens OX=9606 GN=GANAB PE=1 SV=3	Q14697 [463-472]	0	1104.68	0	7.03919e+06	6.30368e+06	6.06839e+06	6.80349e+06	8.55289e+06						10212		Light	High	Not Found	High	Not Found	High	Not Found	High	Not Found	High	Not Found	High	0	1.292e-05	58	48
FALSE	High	[R].LVAPDVEGMR.[S]			0.000248184	0	1	1	4	O15231	Zinc finger protein 185 OS=Homo sapiens OX=9606 GN=ZNF185 PE=1 SV=3	O15231 [296-305]	0	1086.56	0	471837	484020	498087	643958	611759						10213		Light	High	Not Found	High	Not Found	High	Not Found	High	Not Found	Peak Found	Not Found	High	0	4.875e-05	41	49.07
FALSE	High	[R].IVAPGKGILAADESTGSIAKR.[L]			7.15254e-09	0	1	1	1	P04075	Fructose-bisphosphate aldolase A OS=Homo sapiens OX=9606 GN=ALDOA PE=1 SV=2	P04075 [23-43]	2	2054.16	0			325042								10214		Light	Not Found	Not Found	Not Found	Not Found	High	Not Found	Not Found	Not Found	Not Found	Not Found	High	0	3.308e-10	53	43.76
FALSE	High	[K].IVAPISDSPKPPPQR.[V]			2.37487e-05	0	1	1	2	O95336	6-phosphogluconolactonase OS=Homo sapiens OX=9606 GN=PGLS PE=1 SV=2	O95336 [171-185]	0	1601.9	0	1.22661e+06	961684	1.1349e+06	1.06263e+06	1.22675e+06						10215		Light	High	Not Found	Peak Found	Not Found	Peak Found	Not Found	Peak Found	Not Found	High	Not Found	High	0	2.383e-06	25	35.13
FALSE	High	[R].LVAEFTTSLTNFQK.[V]			1.26562e-08	0	1	1	5	O15400	Syntaxin-7 OS=Homo sapiens OX=9606 GN=STX7 PE=1 SV=4	O15400 [93-106]	0	1598.84	0	2.6826e+06	2269289	2.30278e+06	2.74575e+06	2.11698e+06						10199		Light	High	Not Found	High	Not Found	High	Not Found	High	Not Found	High	Not Found	High	0	2.079e-09	84	75.97
FALSE	High	[R].LTVSSLQESGLK.[V]			2.74678e-08	0	1	1	4	P21333	Filamin-A OS=Homo sapiens OX=9606 GN=FLNA PE=1 SV=4	P21333 [2335-2346]	0	1261.7	0	59231120	48248048	51685612	46078136	42433052						10181		Light	High	Not Found	High	Not Found	High	Not Found	Peak Found	Not Found	High	Not Found	High	0	2.084e-06	104	50.92
FALSE	High	[R].ITVQGPGACAEVAFPCYR.[W]	2xCarbamidomethyl [C9; C16]		1.48705e-09	0	1	1	6	P18054	Arachidonate 12-lipoxygenase, 12S-type OS=Homo sapiens OX=9606 GN=ALOX12 PE=1 SV=4	P18054 [81-98]	0	1995.94	0	2.22385e+06	1.92538e+06	2.13229e+06	2796508	2.08102e+06						10180		Light	High	Not Found	High	Not Found	High	Not Found	High	Not Found	High	Not Found	High	0	3.265e-09	81	70.13
FALSE	High	[K].LTVPFLLLQGSADR.[L]			4.86542e-07	0	1	1	10	Q99685	Monoglyceride lipase OS=Homo sapiens OX=9606 GN=MGLL PE=1 SV=2	Q99685 [227-240]	0	1529.87	0	8529271	7.52799e+06	8452564	7.07972e+06	8.43002e+06						10179		Light	High	Not Found	High	Not Found	High	Not Found	High	Not Found	High	Not Found	High	0	7.086e-08	77	84.31
FALSE	High	[K].LTSDSTVYDYAGK.[N]			1.97504e-08	0	1	1	5	O14548	Cytochrome c oxidase subunit 7A-related protein, mitochondrial OS=Homo sapiens OX=9606 GN=COX7A2L PE=1 SV=2	O14548 [45-57]	0	1419.66	0	303009	420780	242419	361498	433639						10142		Light	High	Not Found	High	Not Found	High	Not Found	High	Not Found	High	Not Found	High	0	2.128e-09	81	41.51
FALSE	High	[K].ITSEALLVTQQLVK.[V]			3.29918e-08	0	1	1	8	Q86VP6	Cullin-associated NEDD8-dissociated protein 1 OS=Homo sapiens OX=9606 GN=CAND1 PE=1 SV=2	Q86VP6 [535-548]	0	1542.91	0	1.67677e+06	1.55362e+06	1.57413e+06	1.80826e+06	1.38342e+06						10143		Light	High	Not Found	High	Not Found	High	Not Found	High	Not Found	High	Not Found	High	0	4.913e-08	61	77.28
FALSE	High	[R].LTSFIGAIAIGDLVK.[S]			7.33438e-10	0	1	1	5	P78371	T-complex protein 1 subunit beta OS=Homo sapiens OX=9606 GN=CCT2 PE=1 SV=4	P78371 [26-40]	0	1517.89	0					1.08576e+06						10145		Light	High	Not Found	High	Not Found	High	Not Found	High	Not Found	High	Not Found	High	0	6.764e-11	70	84.66
FALSE	High	[R].LTSFITVFK.[Y]			1.83844e-05	0	1	1	5	Q13617	Cullin-2 OS=Homo sapiens OX=9606 GN=CUL2 PE=1 SV=2	Q13617 [415-423]	0	1055.61	0	552756	471286	513332	537936	530536						10146		Light	High	Not Found	High	Not Found	High	Not Found	High	Not Found	High	Not Found	High	0	4.013e-06	59	79.29
FALSE	High	[R].ITSGPFEPDLYK.[S]			5.1809e-07	0	1	1	4	Q9UQ80	Proliferation-associated protein 2G4 OS=Homo sapiens OX=9606 GN=PA2G4 PE=1 SV=3	Q9UQ80 [333-344]	0	1366.69	0	1.75591e+06	1.48319e+06	1444067	1.65173e+06	1.415e+06				500025		10147		Light	Peak Found	Not Found	High	Not Found	High	Not Found	High	Not Found	High	Peak Found	High	0	4.28e-08	80	62.74
FALSE	High	[R].LTSLLEETLNK.[F]			3.94613e-07	0	1	1	3	Q9UHY1	Nuclear receptor-binding protein OS=Homo sapiens OX=9606 GN=NRBP1 PE=1 SV=1	Q9UHY1 [507-517]	0	1260.7	0	1241844	1.27901e+06	1.20061e+06	1.16462e+06	1.21878e+06						10148		Light	High	Not Found	Peak Found	Not Found	High	Not Found	High	Not Found	Peak Found	Not Found	High	0	1.594e-07	62	66.92
FALSE	High	[R].LTSLPLGALR.[G]			0.000174438	0	1	1	7	P07359	Platelet glycoprotein Ib alpha chain OS=Homo sapiens OX=9606 GN=GP1BA PE=1 SV=2	P07359 [128-137]	0	1040.65	0	67432392	60264176	60750684	58733604	51628612						10150		Light	High	Not Found	High	Not Found	High	Not Found	High	Not Found	High	Not Found	High	2.897e-05	0.0009982	58	67.87
FALSE	High	[R].LTSNPLASHDYILK.[I]			8.47484e-07	0	1	1	4	Q969X5	Endoplasmic reticulum-Golgi intermediate compartment protein 1 OS=Homo sapiens OX=9606 GN=ERGIC1 PE=1 SV=1	Q969X5 [177-190]	0	1571.84	0	1.02771e+06	990477	748739	867954	942175	1.24032e+06					10153		Light	High	Peak Found	High	Not Found	High	Not Found	High	Not Found	Peak Found	Not Found	High	0	9.56e-07	43	55.03
FALSE	High	[R].ITSPLMEPSSIEK.[I]			2.17456e-06	0	1	1	5	P28066	Proteasome subunit alpha type-5 OS=Homo sapiens OX=9606 GN=PSMA5 PE=1 SV=3	P28066 [54-66]	0	1431.74	0	1.58283e+06	1.17291e+06	1.26498e+06	1238818	1.10216e+06						10154		Light	High	Not Found	High	Not Found	High	Not Found	High	Not Found	High	Not Found	High	0	2.696e-07	74	57.93
FALSE	High	[K].LTSTVMLWLQTNK.[S]			2.32058e-09	0	1	1	10	P47756	F-actin-capping protein subunit beta OS=Homo sapiens OX=9606 GN=CAPZB PE=1 SV=4	P47756 [169-181]	0	1534.83	0	1.13476e+07	1.04297e+07	9.90532e+06	1.15624e+07	9.75784e+06						10155		Light	High	Not Found	High	Not Found	High	Not Found	High	Not Found	High	Not Found	High	0	3.466e-08	104	82.22
FALSE	High	[R].ITTGAQDDLRK.[V]			1.21639e-05	0	1	1	4	Q9Y4W6	AFG3-like protein 2 OS=Homo sapiens OX=9606 GN=AFG3L2 PE=1 SV=2	Q9Y4W6 [642-652]	1	1217.65	0	117562	176553	152552	206613	171643						10156		Light	Peak Found	Not Found	High	Not Found	High	Not Found	High	Not Found	High	Not Found	High	0	1.005e-05	64	15.84
FALSE	High	[K].LTTLPSDFCGLTHLVK.[L]	1xCarbamidomethyl [C9]		1.26562e-08	0	1	1	4	Q96AG4	Leucine-rich repeat-containing protein 59 OS=Homo sapiens OX=9606 GN=LRRC59 PE=1 SV=1	Q96AG4 [51-66]	0	1801.95	0	2.53783e+06	2.40691e+06	3.25261e+06	2.52285e+06	2.69268e+06						10157		Light	High	Not Found	High	Not Found	High	Not Found	High	Not Found	Peak Found	Not Found	High	0	1.99e-10	39	78.79
FALSE	High	[K].LTTPTYGDLNHLVSATMSGVTTCLR.[F]	1xCarbamidomethyl [C23]		2.63045e-16	0	3	5	13	P04350; P07437; Q9BVA1	Tubulin beta-4A chain OS=Homo sapiens OX=9606 GN=TUBB4A PE=1 SV=2 Tubulin beta chain OS=Homo sapiens OX=9606 GN=TUBB PE=1 SV=2 Tubulin beta-2B chain OS=Homo sapiens OX=9606 GN=TUBB2B PE=1 SV=1	P04350 [217-241]; P07437 [217-241]; Q9BVA1 [217-241]	0	2708.34	0	6.58785e+07	6.97955e+07	7.73266e+07	5.37247e+07	3.33134e+07						10158	Shared	Light	High	Not Found	High	Not Found	High	Not Found	High	Not Found	High	Not Found	High	0	2.122e-16	117	83.42
FALSE	High	[K].LTTPTYGDLNHLVSLTMSGITTSLR.[F]			2.63045e-16	0	1	1	14	Q9H4B7	Tubulin beta-1 chain OS=Homo sapiens OX=9606 GN=TUBB1 PE=1 SV=1	Q9H4B7 [217-241]	0	2691.4	1	5989653	5944948	6.86559e+06	8105678	4140399						10159		Light	High	Not Found	High	Not Found	High	Not Found	High	Not Found	High	Not Found	High	0	2.122e-16	122	84.76
FALSE	High	[K].ITTQLDQVTAK.[L]			1.28031e-07	0	1	1	2	Q15075	Early endosome antigen 1 OS=Homo sapiens OX=9606 GN=EEA1 PE=1 SV=2	Q15075 [686-696]	0	1217.67	0											10161	No Quan Values	Light	High	Not Found	High	Not Found	Not Found	Not Found	Not Found	Not Found	Not Found	Not Found	High	0	7.936e-09	82
FALSE	High	[R].LTTSPAQNAQQLHER.[I]			1.71284e-09	0	1	1	3	Q92556	Engulfment and cell motility protein 1 OS=Homo sapiens OX=9606 GN=ELMO1 PE=1 SV=2	Q92556 [77-91]	0	1693.86	0	224816	276426	234951	329593	283060						10162		Light	High	Not Found	Peak Found	Not Found	Peak Found	Not Found	High	Not Found	High	Not Found	High	0	1.641e-11	83	24.09
FALSE	High	[R].LTTVCPTSKPQTQGLAK.[D]	1xCarbamidomethyl [C5]		1.22138e-07	0	1	1	10	P12931	Proto-oncogene tyrosine-protein kinase Src OS=Homo sapiens OX=9606 GN=SRC PE=1 SV=3	P12931 [244-260]	0	1829.98	0	1.034e+07	9.39111e+06	1.07368e+07	1.23064e+07	1.15008e+07						10163		Light	High	Not Found	High	Not Found	High	Not Found	High	Not Found	High	Not Found	High	0	4.907e-07	60	29.81
FALSE	High	[K].LTTVCPTVKPQTQGLAK.[D]	1xCarbamidomethyl [C5]		2.92175e-09	0	1	1	4	P07947	Tyrosine-protein kinase Yes OS=Homo sapiens OX=9606 GN=YES1 PE=1 SV=3	P07947 [251-267]	0	1842.02	0	872921	643176	652958	859375	765582						10164		Light	High	Not Found	Peak Found	Not Found	High	Not Found	High	Not Found	High	Not Found	High	0	3.756e-09	43	37.81
FALSE	High	[K].LTTVLTTHHHWDHAGGNEK.[L]			0.000114921	0	1	1	6	Q16775	Hydroxyacylglutathione hydrolase, mitochondrial OS=Homo sapiens OX=9606 GN=HAGH PE=1 SV=2	Q16775 [95-113]	0	2154.05	0	538144	372093	532350	364514	366997						10165		Light	High	Not Found	Peak Found	Not Found	High	Not Found	High	Not Found	High	Not Found	High	0	5.178e-05	32	22.13
FALSE	High	[K].LTVEDLEKER.[D]			8.84103e-06	0	1	1	5	Q15691	Microtubule-associated protein RP/EB family member 1 OS=Homo sapiens OX=9606 GN=MAPRE1 PE=1 SV=3	Q15691 [205-214]	1	1231.65	0	8.92227e+06	9.76508e+06	8.20459e+06	9.02801e+06	8.40875e+06						10170		Light	High	Not Found	High	Not Found	High	Not Found	Peak Found	Not Found	High	Not Found	High	0	1.077e-06	46	45.29
FALSE	High	[KR].LTVEDPVTVEYITR.[FY]			2.01683e-08	0	1	2	6	O14818	Proteasome subunit alpha type-7 OS=Homo sapiens OX=9606 GN=PSMA7 PE=1 SV=1	O14818 [96-109]	0	1634.86	0	2.23729e+06	2.2298e+06	1.81576e+06	1.858e+06	1.72073e+06						10171		Light	High	Not Found	High	Not Found	High	Not Found	High	Not Found	High	Not Found	High	0	3.304e-08	79	73.61
FALSE	High	[K].LTVGGPWGQSQEKEK.[G]			8.96338e-05	0	1	1	2	O15117	FYN-binding protein 1 OS=Homo sapiens OX=9606 GN=FYB1 PE=1 SV=2	O15117 [320-334]	1	1643.84	0					423802						10172		Light	Not Found	Not Found	Not Found	Not Found	Not Found	Not Found	High	Not Found	High	Not Found	High	0	5.133e-05	20	38.73
FALSE	High	[R].LTVLPPELGNLDLTGQK.[Q]			7.96669e-11	0	1	1	9	Q15404	Ras suppressor protein 1 OS=Homo sapiens OX=9606 GN=RSU1 PE=1 SV=3	Q15404 [192-208]	0	1808.02	0	43074761	32753039	36413961	28580735	31762865						10175		Light	High	Not Found	High	Not Found	High	Not Found	High	Not Found	High	Not Found	High	0	1.27e-09	84	83.19
FALSE	High	[K].ITVLQLSALLK.[Q]			3.46493e-06	0	1	1	2	Q5T4S7	E3 ubiquitin-protein ligase UBR4 OS=Homo sapiens OX=9606 GN=UBR4 PE=1 SV=1	Q5T4S7 [1921-1931]	0	1198.78	0											10176	No Quan Values	Light	Not Found	Not Found	High	Not Found	High	Not Found	Not Found	Not Found	Not Found	Not Found	High	0	3.728e-07	49
FALSE	High	[K].ITVNEVELLVMK.[A]			6.72419e-08	0	1	1	2	Q9UNM6	26S proteasome non-ATPase regulatory subunit 13 OS=Homo sapiens OX=9606 GN=PSMD13 PE=1 SV=2	Q9UNM6 [302-313]	0	1387.79	0		667704	903705								10178		Light	Not Found	Not Found	High	Not Found	High	Not Found	Not Found	Not Found	Not Found	Not Found	High	0	3.765e-09	92	83.06
FALSE	High	[K].LTLDTIFVPNTGKK.[S]			2.51783e-06	0	1	1	5	Q9Y277	Voltage-dependent anion-selective channel protein 3 OS=Homo sapiens OX=9606 GN=VDAC3 PE=1 SV=1	Q9Y277 [97-110]	1	1546.88	0	2.26103e+06	3.62371e+06	3302844	3.88754e+06	4.55429e+06						10063		Light	High	Not Found	High	Not Found	High	Not Found	High	Not Found	High	Not Found	High	0	2.577e-07	39	67.57
FALSE	High	[K].LTLDTIFVPNTGK.[K]			6.83772e-07	0	1	1	5	Q9Y277	Voltage-dependent anion-selective channel protein 3 OS=Homo sapiens OX=9606 GN=VDAC3 PE=1 SV=1	Q9Y277 [97-109]	0	1418.79	0	16753980	11699936	13937332	13824623	10090050						10062		Light	High	Not Found	High	Not Found	High	Not Found	High	Not Found	High	Not Found	High	0	7.5e-07	67	81.45
FALSE	High	[K].ITLDNAYMEK.[C]	1xOxidation [M8]		0.000120393	0	1	1	5	P14618	Pyruvate kinase PKM OS=Homo sapiens OX=9606 GN=PKM PE=1 SV=4	P14618 [142-151]	0	1213.58	0	790419	648253	601393	527174	938562						10061		Light	High	Not Found	High	Not Found	High	Not Found	High	Not Found	High	Not Found	High	0	2.781e-05	44	49.48
FALSE	High	[K].ITLDNAYMEK.[C]			4.41908e-05	0	1	1	4	P14618	Pyruvate kinase PKM OS=Homo sapiens OX=9606 GN=PKM PE=1 SV=4	P14618 [142-151]	0	1197.58	0	33515096	31255092	31467464	27526198	32133748						10060		Light	High	Not Found	Peak Found	Not Found	High	Not Found	High	Not Found	High	Not Found	High	0	2.679e-05	66	49.48
FALSE	High	[K].ISSVGSALPR.[R]			7.13416e-06	0	1	1	3	Q8N4L2	Type 2 phosphatidylinositol 4,5-bisphosphate 4-phosphatase OS=Homo sapiens OX=9606 GN=PIP4P2 PE=1 SV=1	Q8N4L2 [180-189]	0	986.563	0	514992	452977	461052	483856	355661						9937		Light	Peak Found	Not Found	Peak Found	Not Found	High	Not Found	High	Not Found	High	Not Found	High	0	8.409e-05	64	36.6
FALSE	High	[K].LSSWVLLMK.[Y]			1.31565e-05	0	1	1	5	P01009	Alpha-1-antitrypsin OS=Homo sapiens OX=9606 GN=SERPINA1 PE=1 SV=3	P01009 [259-267]	0	1076.62	0	2061593	3.01759e+06	2.10609e+06	2.68069e+06	1924688						9938		Light	High	Not Found	High	Not Found	High	Not Found	High	Not Found	High	Not Found	High	0	8.759e-06	58	81.96
FALSE	High	[K].LSTDDLNSLIAHAHR.[R]			4.33609e-07	0	1	1	5	Q16891	MICOS complex subunit MIC60 OS=Homo sapiens OX=9606 GN=IMMT PE=1 SV=1	Q16891 [396-410]	0	1662.86	0	1.01958e+06	847836	1.05812e+06	707304	440682						9940		Light	High	Not Found	High	Not Found	High	Not Found	High	Not Found	High	Not Found	High	0	3.49e-08	61	60.56
FALSE	High	[K].ISTEVGITNVDLSTVDKDQSIAPK.[T]			2.57642e-14	0	1	1	4	P04844	Dolichyl-diphosphooligosaccharide--protein glycosyltransferase subunit 2 OS=Homo sapiens OX=9606 GN=RPN2 PE=1 SV=3	P04844 [369-392]	1	2530.32	0	2.80551e+06	2.82773e+06	3.16101e+06	3.40467e+06	1.65948e+06						9942		Light	High	Not Found	High	Not Found	High	Not Found	High	Not Found	Peak Found	Not Found	High	0	7.988e-16	85	67.37
FALSE	High	[R].LSTHELTSLLEK.[E]			1.17267e-05	0	1	1	3	Q6WCQ1	Myosin phosphatase Rho-interacting protein OS=Homo sapiens OX=9606 GN=MPRIP PE=1 SV=3	Q6WCQ1 [670-681]	0	1370.75	0	232613	144949	169326	210889	72423.7						9943		Light	High	Not Found	Peak Found	Not Found	High	Not Found	High	Not Found	Peak Found	Not Found	High	0	1.48e-06	26	62.13
FALSE	High	[K].LSTIALALGVER.[T]			6.44837e-08	0	1	2	5	P30153	Serine/threonine-protein phosphatase 2A 65 kDa regulatory subunit A alpha isoform OS=Homo sapiens OX=9606 GN=PPP2R1A PE=1 SV=4	P30153 [35-46]	0	1242.74	0	1987531	1.70949e+06	1.43602e+06	1.68568e+06	1.47954e+06						9944		Light	High	Not Found	High	Not Found	High	Not Found	High	Not Found	High	Not Found	High	0	3.576e-09	66	76.61
FALSE	High	[R].LSTMETGTGLIR.[A]			6.34788e-08	0	1	1	5	P29144	Tripeptidyl-peptidase 2 OS=Homo sapiens OX=9606 GN=TPP2 PE=1 SV=4	P29144 [301-312]	0	1278.67	0	1.86369e+06	1308390	1.39445e+06	1.42646e+06	2.04346e+06						9945		Light	High	Not Found	High	Not Found	High	Not Found	High	Not Found	High	Not Found	High	0	1.479e-09	94	52.19
FALSE	High	[R].ISVAGVTSSNVGYLAHAIHQVTK.[-]			1.01893e-10	0	1	1	4	P00505	Aspartate aminotransferase, mitochondrial OS=Homo sapiens OX=9606 GN=GOT2 PE=1 SV=3	P00505 [408-430]	0	2352.27	0	1.68547e+06	1546663	1410028	1.74908e+06	1.23935e+06						9947		Light	High	Not Found	Peak Found	Not Found	High	Not Found	High	Not Found	High	Not Found	High	0	6.661e-12	68	73.37
FALSE	High	[R].LSVAPEMDIMDYCK.[K]	1xCarbamidomethyl [C13]		6.32129e-07	0	1	1	4	Q96BN8	Ubiquitin thioesterase otulin OS=Homo sapiens OX=9606 GN=OTULIN PE=1 SV=3	Q96BN8 [80-93]	0	1671.74	0	231589	199354	205823	157897	202446						9948		Light	High	Not Found	Peak Found	Not Found	High	Not Found	High	Not Found	High	Not Found	High	0	5.358e-08	46	79.9
FALSE	High	[K].LSVEEFFMDLHNFR.[N]			3.45095e-10	0	1	1	2	O60610	Protein diaphanous homolog 1 OS=Homo sapiens OX=9606 GN=DIAPH1 PE=1 SV=2	O60610 [1129-1142]	0	1783.85	0											9950	No Quan Values	Light	High	Not Found	Not Found	Not Found	High	Not Found	Not Found	Not Found	Not Found	Not Found	High	0	7.629e-11	55
FALSE	High	[K].LSVEGFAVDK.[M]			3.58714e-05	0	1	1	5	P55786	Puromycin-sensitive aminopeptidase OS=Homo sapiens OX=9606 GN=NPEPPS PE=1 SV=2	P55786 [854-863]	0	1064.56	0	1.37509e+06	1.28849e+06	1.40511e+06	1.59801e+06	1.22886e+06						9951		Light	High	Not Found	High	Not Found	High	Not Found	High	Not Found	High	Not Found	High	0	7.868e-06	43	58.76
FALSE	High	[K].LSSTWEGIQAGK.[E]			9.12294e-06	0	1	1	1	P37837	Transaldolase OS=Homo sapiens OX=9606 GN=TALDO1 PE=1 SV=2	P37837 [143-154]	0	1276.65	0	3058748	2.62192e+06	2555506	3110333	2.5727e+06						9935		Light	Peak Found	Not Found	Peak Found	Not Found	Peak Found	Not Found	Peak Found	Not Found	High	Not Found	High	0	6.247e-06	63	48.2
FALSE	High	[R].LSVEIWDWDLTSR.[N]			8.00058e-07	0	1	1	3	P05771	Protein kinase C beta type OS=Homo sapiens OX=9606 GN=PRKCB PE=1 SV=4	P05771 [240-252]	0	1619.81	0	1.19259e+06	682543	956352								9952		Light	Peak Found	Not Found	High	Not Found	High	Not Found	High	Not Found	Not Found	Not Found	High	0	1.222e-07	46	84.79
FALSE	High	[K].LSVFSTVDAPVAPSDK.[G]			6.76649e-07	0	1	1	3	Q5JRX3	Presequence protease, mitochondrial OS=Homo sapiens OX=9606 GN=PITRM1 PE=1 SV=3	Q5JRX3 [957-972]	0	1632.85	1	447748	454253	448381	446253							9954		Light	Peak Found	Not Found	High	Not Found	High	Not Found	Peak Found	Not Found	Not Found	Not Found	High	0	5.544e-08	46	69.54
FALSE	High	[R].LSVLGAITSVQQR.[L]			1.68213e-05	0	1	1	2	P62495	Eukaryotic peptide chain release factor subunit 1 OS=Homo sapiens OX=9606 GN=ETF1 PE=1 SV=3	P62495 [69-81]	0	1371.8	0	1.8396e+06	1.5097e+06	1.76299e+06	1.43875e+06	1.7083e+06						9955		Light	Peak Found	Not Found	Peak Found	Not Found	Peak Found	Not Found	Peak Found	Not Found	High	Not Found	High	0	1.094e-05	46	74.15
FALSE	High	[K].LSVISVEDPPQR.[T]			1.07153e-07	0	1	1	5	P38117	Electron transfer flavoprotein subunit beta OS=Homo sapiens OX=9606 GN=ETFB PE=1 SV=3	P38117 [222-233]	0	1339.72	0	1.7223e+06	1.68716e+06	1.71461e+06	1.79026e+06	1802556						9957		Light	High	Not Found	High	Not Found	High	Not Found	High	Not Found	High	Not Found	High	0	6.469e-09	70	52.97
FALSE	High	[R].LSVLVDDYQMDFHPSPVVLK.[V]			5.31276e-08	0	1	1	1	O95140	Mitofusin-2 OS=Homo sapiens OX=9606 GN=MFN2 PE=1 SV=3	O95140 [441-460]	0	2302.18	0											9958	No Quan Values	Light	Not Found	Not Found	Not Found	Not Found	Not Found	Not Found	Not Found	Not Found	High	Not Found	High	0	5.436e-08	1
FALSE	High	[K].ISVIVETVYTHVLHPYPTQITQSEK.[Q]			7.80159e-11	0	1	1	3	P04843	Dolichyl-diphosphooligosaccharide--protein glycosyltransferase subunit 1 OS=Homo sapiens OX=9606 GN=RPN1 PE=1 SV=1	P04843 [127-151]	0	2882.53	0	3.96153e+06	730240	2.92914e+06	2.8006e+06							9959		Light	High	Not Found	Peak Found	Not Found	High	Not Found	High	Not Found	Not Found	Not Found	High	0	1.953e-12	67	80.93
FALSE	High	[K].LSVQGEVSTFTGK.[L]			1.09878e-08	0	1	1	6	Q14165	Malectin OS=Homo sapiens OX=9606 GN=MLEC PE=1 SV=1	Q14165 [178-190]	0	1352.71	0	2407747	3.18826e+06	2.47205e+06	2.54346e+06	3.31919e+06						9962		Light	High	Not Found	High	Not Found	High	Not Found	High	Not Found	High	Not Found	High	0	4.541e-10	82	59.89
FALSE	High	[K].LSVQTHSTDDYINANYMPGYHSK.[K]			8.11888e-08	0	1	1	5	Q12913	Receptor-type tyrosine-protein phosphatase eta OS=Homo sapiens OX=9606 GN=PTPRJ PE=1 SV=3	Q12913 [1084-1106]	0	2641.2	0	2.18863e+06	2.36731e+06	2.02267e+06	2.46946e+06	2.39218e+06						9963		Light	High	Not Found	High	Not Found	High	Not Found	High	Not Found	Peak Found	Not Found	High	0	2.669e-08	40	52.64
FALSE	High	[R].ISVYSIMGGSTDGLR.[Q]			8.23859e-09	0	1	1	3	O94979	Protein transport protein Sec31A OS=Homo sapiens OX=9606 GN=SEC31A PE=1 SV=3	O94979 [328-342]	0	1555.78	0	461439	349801	420398	407117	532219						9968		Light	Peak Found	Not Found	High	Not Found	High	Not Found	High	Not Found	Peak Found	Not Found	High	0	3.247e-10	87	78.9
FALSE	High	[R].ISVYYNEATGGK.[Y]			3.08805e-06	0	1	1	5	P07437	Tubulin beta chain OS=Homo sapiens OX=9606 GN=TUBB PE=1 SV=2	P07437 [47-58]	0	1301.64	0	29322074	34397428	32074580	30414344	22070794						9969		Light	High	Not Found	High	Not Found	High	Not Found	High	Not Found	High	Not Found	High	0	5.348e-07	82	40.14
FALSE	High	[R].ISVYYNEAYGR.[K]			1.57187e-06	0	1	1	3	Q9H4B7	Tubulin beta-1 chain OS=Homo sapiens OX=9606 GN=TUBB1 PE=1 SV=1	Q9H4B7 [47-57]	0	1334.64	0	66441844	66715800	62903452	61296848	49090712						9970		Light	High	Not Found	Peak Found	Not Found	High	Not Found	High	Not Found	Peak Found	Not Found	High	0	2.554e-07	50	48.25
FALSE	High	[R].ISYDAQFEVIK.[G]			1.67378e-06	0	1	1	5	P16284	Platelet endothelial cell adhesion molecule OS=Homo sapiens OX=9606 GN=PECAM1 PE=1 SV=2	P16284 [413-423]	0	1312.68	0	5256392	5920060	5971142	5.98019e+06	5482272	2.63642e+06	2.60549e+06	2548926	1.93203e+06	2.25572e+06	9971		Light	High	Peak Found	High	Peak Found	High	Peak Found	High	Peak Found	High	Peak Found	High	0	3.346e-07	71	64.39
FALSE	High	[R].LSVEIWDWDR.[T]			0.00014951	0	1	1	2	P17252	Protein kinase C alpha type OS=Homo sapiens OX=9606 GN=PRKCA PE=1 SV=4	P17252 [240-249]	0	1318.64	0		612084	806278								9953		Light	Not Found	Not Found	High	Not Found	Peak Found	Not Found	Not Found	Not Found	High	Not Found	High	0	8.266e-05	48	83.15
FALSE	High	[K].LSSQISAGEEK.[W]			5.55734e-05	0	1	1	4	Q86UE4	Protein LYRIC OS=Homo sapiens OX=9606 GN=MTDH PE=1 SV=2	Q86UE4 [293-303]	0	1148.58	0	139462	125732	129404	163436	231747						9934		Light	High	Not Found	High	Not Found	High	Not Found	Peak Found	Not Found	High	Not Found	High	0	3.3e-05	54	21.34
FALSE	High	[R].LSSQEAASSFGDDR.[L]			7.36168e-06	0	1	1	5	P05165	Propionyl-CoA carboxylase alpha chain, mitochondrial OS=Homo sapiens OX=9606 GN=PCCA PE=1 SV=4	P05165 [244-257]	0	1469.65	0	143368	120731	210543	167002	235801						9933		Light	High	Not Found	High	Not Found	High	Not Found	High	Not Found	High	Not Found	High	0	1.389e-06	76	34.55
FALSE	High	[K].LSSPAVITDK.[V]			6.23135e-05	0	1	1	3	P00747	Plasminogen OS=Homo sapiens OX=9606 GN=PLG PE=1 SV=2	P00747 [671-680]	0	1030.58	0	1.43078e+06	1.23671e+06	1.22876e+06	1.93525e+06	3.43469e+06						9932		Light	High	Not Found	Peak Found	Not Found	Peak Found	Not Found	High	Not Found	High	Not Found	High	0	0.0001427	57	36.91
FALSE	High	[R].LSPFMADIR.[D]	1xOxidation [M5]		0.000283185	0	1	1	14	P21333	Filamin-A OS=Homo sapiens OX=9606 GN=FLNA PE=1 SV=4	P21333 [656-664]	0	1065.54	0	2.20218e+06	1.90406e+06	2.41811e+06	1.78073e+06	2.634e+06						9897		Light	High	Not Found	High	Not Found	High	Not Found	High	Not Found	High	Not Found	High	3.13e-05	0.0005341	47	55.25
FALSE	High	[R].LSPFMADIRDAPQDFHPDRVK.[A]			2.58186e-05	0	1	1	1	P21333	Filamin-A OS=Homo sapiens OX=9606 GN=FLNA PE=1 SV=4	P21333 [656-676]	2	2455.22	0	257918	470804	888293	1.0872e+06	113921						9898		Light	Peak Found	Not Found	Peak Found	Not Found	High	Not Found	Peak Found	Not Found	Peak Found	Not Found	High	0	3.629e-06	7	61.84
FALSE	High	[R].LSPQAVNSIAK.[R]			3.19811e-05	0	1	1	5	P30626	Sorcin OS=Homo sapiens OX=9606 GN=SRI PE=1 SV=1	P30626 [136-146]	0	1127.64	0	2.75355e+06	2259928	2.16643e+06	2.33677e+06	2.71743e+06						9902		Light	High	Not Found	High	Not Found	High	Not Found	High	Not Found	High	Not Found	High	0	3.694e-05	45	37.34
FALSE	High	[R].LSPTVILDNQVTYVPGGK.[G]			9.41975e-11	0	1	1	7	Q13201	Multimerin-1 OS=Homo sapiens OX=9606 GN=MMRN1 PE=1 SV=3	Q13201 [218-235]	0	1901.04	0	6.59655e+06	6930707	6.72559e+06	6332920	5610231						9903		Light	High	Not Found	High	Not Found	High	Not Found	High	Not Found	High	Not Found	High	0	5.048e-11	76	76.91
FALSE	High	[R].LSPVTACAGQTLQFK.[L]	1xCarbamidomethyl [C7]		3.43661e-09	0	1	1	5	Q8NBF2	NHL repeat-containing protein 2 OS=Homo sapiens OX=9606 GN=NHLRC2 PE=1 SV=1	Q8NBF2 [603-617]	0	1620.84	1											9904		Light	High	Not Found	High	Not Found	High	Not Found	High	Not Found	High	Not Found	High	0	3.918e-11	78	60.96
FALSE	High	[R].ISQAEEEDQQLLGHLLLVAK.[Q]			1.18728e-09	0	1	1	4	Q9BX68	Histidine triad nucleotide-binding protein 2, mitochondrial OS=Homo sapiens OX=9606 GN=HINT2 PE=1 SV=1	Q9BX68 [100-119]	0	2234.2	0	4.28748e+06	3.17931e+06	3.48232e+06	3.66197e+06	3400694						9907		Light	High	Not Found	High	Not Found	High	Not Found	High	Not Found	Peak Found	Not Found	High	0	1.137e-10	52	82.64
FALSE	High	[R].ISQATAQIK.[N]			3.70118e-05	0	1	1	4	Q86Y82	Syntaxin-12 OS=Homo sapiens OX=9606 GN=STX12 PE=1 SV=1	Q86Y82 [36-44]	0	959.552	0	257069	284148	246919	272098	227156						9908		Light	High	Not Found	High	Not Found	High	Not Found	High	Not Found	Peak Found	Not Found	High	0	3.654e-05	49	19.13
FALSE	High	[R].LSQEDPDYGIR.[D]			0.000402591	0	1	1	1	P04040	Catalase OS=Homo sapiens OX=9606 GN=CAT PE=1 SV=3	P04040 [253-263]	0	1292.61	0	6.2505e+06	6.25794e+06	5611012	3.63247e+06	6235369						9909		Light	Peak Found	Not Found	Peak Found	Not Found	Peak Found	Not Found	High	Not Found	Peak Found	Not Found	High	0	0.000116	42	37.7
FALSE	High	[R].LSQEQVDNFTLDINTAYAR.[L]			7.1602e-08	0	1	1	1	Q16891	MICOS complex subunit MIC60 OS=Homo sapiens OX=9606 GN=IMMT PE=1 SV=1	Q16891 [527-545]	0	2198.07	0	393122	197908	308122	281721	157803						9910		Light	Peak Found	Not Found	Peak Found	Not Found	Peak Found	Not Found	Peak Found	Not Found	High	Not Found	High	0	7.169e-08	55	80.75
FALSE	High	[K].LSQGVTLVVDR.[Y]			9.6633e-06	0	1	1	3	P23919	Thymidylate kinase OS=Homo sapiens OX=9606 GN=DTYMK PE=1 SV=4	P23919 [87-97]	0	1186.68	0	701501	763068	621600	835132	660319						9911		Light	High	Not Found	Peak Found	Not Found	Peak Found	Not Found	High	Not Found	High	Not Found	High	0	2.636e-06	35	50.8
FALSE	High	[R].LSQLEGVNVER.[Y]			8.47484e-07	0	1	1	3	Q96QK1	Vacuolar protein sorting-associated protein 35 OS=Homo sapiens OX=9606 GN=VPS35 PE=1 SV=2	Q96QK1 [227-237]	0	1243.66	0	895858	1.1256e+06	1.1248e+06	956593	1.1161e+06						9912		Light	Peak Found	Not Found	High	Not Found	High	Not Found	High	Not Found	Peak Found	Not Found	High	0	5.774e-07	71	42.94
FALSE	High	[K].ISQMPVILTPLHFDRDPLQK.[Q]			6.93877e-08	0	1	1	1	P49915	GMP synthase [glutamine-hydrolyzing] OS=Homo sapiens OX=9606 GN=GMPS PE=1 SV=1	P49915 [608-627]	1	2348.28	0											9914	No Quan Values	Light	Not Found	Not Found	Not Found	Not Found	High	Not Found	Not Found	Not Found	Not Found	Not Found	High	0	4.356e-09	11
FALSE	High	[K].LSQNNFALGYK.[A]			8.04257e-07	0	1	1	5	Q9Y277	Voltage-dependent anion-selective channel protein 3 OS=Homo sapiens OX=9606 GN=VDAC3 PE=1 SV=1	Q9Y277 [164-174]	0	1254.65	0	10575152	9262433	10072387	10698392	9978589						9916		Light	High	Not Found	High	Not Found	High	Not Found	High	Not Found	High	Not Found	High	0	9.521e-07	85	50.41
FALSE	High	[K].LSQSGEVGEPAGTDPGLDDLDVALSNLEVK.[L]			2.63045e-16	0	1	1	9	Q86UX7	Fermitin family homolog 3 OS=Homo sapiens OX=9606 GN=FERMT3 PE=1 SV=1	Q86UX7 [304-333]	0	3025.48	0	4.17136e+07	37631368	36724863	3.19019e+07	34781711						9917		Light	High	Not Found	High	Not Found	High	Not Found	High	Not Found	High	Not Found	High	0	2.122e-16	94	84.36
FALSE	High	[R].ISQSNYIPTQQDVLR.[T]			5.5787e-06	0	1	1	5	P08754	Guanine nucleotide-binding protein G(k) subunit alpha OS=Homo sapiens OX=9606 GN=GNAI3 PE=1 SV=3	P08754 [162-176]	0	1761.91	0	392447	336980	314686	329649	385866						9918		Light	High	Not Found	High	Not Found	High	Not Found	Peak Found	Not Found	High	Not Found	High	0	6.317e-07	39	57.59
FALSE	High	[K].LSQTLQVQLER.[I]			6.22278e-07	0	1	1	5	Q15276	Rab GTPase-binding effector protein 1 OS=Homo sapiens OX=9606 GN=RABEP1 PE=1 SV=2	Q15276 [824-834]	0	1314.74	0	175062	153655	85727.3								9920		Light	High	Not Found	High	Not Found	High	Not Found	High	Not Found	High	Not Found	High	0	2.543e-08	66	51.38
FALSE	High	[K].ISRDELLQVLR.[M]			5.08658e-05	0	1	1	5	Q99653	Calcineurin B homologous protein 1 OS=Homo sapiens OX=9606 GN=CHP1 PE=1 SV=3	Q99653 [130-140]	1	1341.78	0	271524	482965	482312	564046	432548						9921		Light	High	Not Found	High	Not Found	High	Not Found	High	Not Found	High	Not Found	High	0	7.87e-06	30	65.49
FALSE	High	[K].ISREESEQIVLIGSK.[T]			3.32284e-06	0	1	1	4	P43405	Tyrosine-protein kinase SYK OS=Homo sapiens OX=9606 GN=SYK PE=1 SV=1	P43405 [173-187]	1	1687.92	0	1.40799e+06	1.3894e+06	1.29914e+06	1.30779e+06	1.54267e+06						9922		Light	Peak Found	Not Found	High	Not Found	High	Not Found	High	Not Found	High	Not Found	High	0	9.726e-05	28	47.55
FALSE	High	[R].LSRPASWDR.[I]			9.78888e-05	0	1	1	4	Q9H6Q3	Src-like-adapter 2 OS=Homo sapiens OX=9606 GN=SLA2 PE=1 SV=3	Q9H6Q3 [136-144]	0	1087.56	0	213459	352174	290673	502126	388231						9923		Light	High	Not Found	High	Not Found	High	Not Found	High	Not Found	Peak Found	Not Found	High	0	1.877e-05	28	22.66
FALSE	High	[K].LSSAIAFTYNPR.[A]			9.90603e-08	0	1	1	4	P50851	Lipopolysaccharide-responsive and beige-like anchor protein OS=Homo sapiens OX=9606 GN=LRBA PE=1 SV=4	P50851 [413-424]	0	1339.7	0	1.3937e+06	1166204		1.4439e+06	1033168						9924		Light	High	Not Found	High	Not Found	High	Not Found	High	Not Found	Peak Found	Not Found	High	0	1.245e-08	62	61.39
FALSE	High	[R].LSSAYLLGVPGSEQPDR.[A]			1.26161e-06	0	1	1	2	Q96P48	Arf-GAP with Rho-GAP domain, ANK repeat and PH domain-containing protein 1 OS=Homo sapiens OX=9606 GN=ARAP1 PE=1 SV=3	Q96P48 [427-443]	0	1788.91	0	445343	466098	645820	471739	490999						9925		Light	Peak Found	Not Found	Peak Found	Not Found	Peak Found	Not Found	High	Not Found	High	Not Found	High	0	2.01e-07	46	69.14
FALSE	High	[K].LSSCDMCELAR.[N]	2xCarbamidomethyl [C4; C7]		1.49953e-06	0	1	1	4	Q01433	AMP deaminase 2 OS=Homo sapiens OX=9606 GN=AMPD2 PE=1 SV=2	Q01433 [789-799]	0	1341.56	0	1.14526e+06	910575	956988	1.10095e+06	1.09586e+06						9926		Light	Peak Found	Not Found	High	Not Found	High	Not Found	High	Not Found	High	Not Found	High	0	7.374e-07	77	44.6
FALSE	High	[K].LSSLIILMPHHVEPLER.[L]			4.60747e-09	0	1	1	4	P50454	Serpin H1 OS=Homo sapiens OX=9606 GN=SERPINH1 PE=1 SV=2	P50454 [264-280]	0	1984.1	0	854626	745397	1.05575e+06	976721	337253						9928		Light	High	Not Found	High	Not Found	High	Not Found	High	Not Found	Peak Found	Not Found	High	0	2.003e-10	38	71.22
FALSE	High	[K].ISSIQSIVPALEIANAHR.[K]			3.48353e-11	0	1	1	5	P10809	60 kDa heat shock protein, mitochondrial OS=Homo sapiens OX=9606 GN=HSPD1 PE=1 SV=2	P10809 [251-268]	0	1919.07	0	5910952	5.6559e+06	4748956	5.13752e+06	4408919						9930		Light	High	Not Found	High	Not Found	High	Not Found	High	Not Found	High	Not Found	High	0	6.335e-11	110	80.13
FALSE	High	[R].LSSMAMISGLSGR.[K]			7.81835e-09	0	1	1	4	Q15746	Myosin light chain kinase, smooth muscle OS=Homo sapiens OX=9606 GN=MYLK PE=1 SV=4	Q15746 [1758-1770]	0	1309.66	0	3847585	4363463	3.27603e+06	3.42184e+06	3805097						9931		Light	High	Not Found	Peak Found	Not Found	High	Not Found	High	Not Found	High	Not Found	High	0	9.303e-09	75	67.51
FALSE	High	[R].LSYGEDLQMDWDGR.[G]			3.20705e-10	0	1	1	5	P04275	von Willebrand factor OS=Homo sapiens OX=9606 GN=VWF PE=1 SV=4	P04275 [492-505]	0	1684.73	0	1.95286e+06	2.00867e+06	2658133	2.29852e+06	1.71422e+06						9972		Light	High	Not Found	High	Not Found	High	Not Found	High	Not Found	High	Not Found	High	0	6.17e-12	104	73.97
FALSE	High	[R].LVAQDNFGYDLAAVEAAK.[K]			1.59178e-09	0	1	1	3	P11277	Spectrin beta chain, erythrocytic OS=Homo sapiens OX=9606 GN=SPTB PE=1 SV=5	P11277 [444-461]	0	1894.95	0	301740	212384	105437	307364	286536						10216		Light	High	Not Found	Peak Found	Not Found	Peak Found	Not Found	High	Not Found	High	Not Found	High	0	2.143e-09	72	79.47
FALSE	High	[R].ISYGNDALMPSLTETK.[T]			1.37621e-08	0	1	1	5	P05067	Amyloid-beta precursor protein OS=Homo sapiens OX=9606 GN=APP PE=1 SV=3	P05067 [586-601]	0	1739.85	0	649394	670682	759318	655830	707556						9973		Light	High	Not Found	High	Not Found	High	Not Found	High	Not Found	High	Not Found	High	0	1.565e-08	55	69.32
FALSE	High	[R].LTAALVLR.[H]			0.000310156	0	1	1	5	P51812	Ribosomal protein S6 kinase alpha-3 OS=Homo sapiens OX=9606 GN=RPS6KA3 PE=1 SV=1	P51812 [668-675]	0	856.561	0	524851	396336	397969	515918	370530						9977		Light	High	Not Found	High	Not Found	High	Not Found	High	Not Found	High	Not Found	High	0	5.967e-05	55	55.35
FALSE	High	[R].LTEVLLGHNSWR.[C]			1.6461e-07	0	1	1	6	P40197	Platelet glycoprotein V OS=Homo sapiens OX=9606 GN=GP5 PE=1 SV=1	P40197 [413-424]	0	1424.76	0	1.87033e+07	1.45043e+07	15490540	1.78352e+07	10690585						10021		Light	High	Not Found	High	Not Found	High	Not Found	High	Not Found	High	Not Found	High	0	1.353e-06	51	54.44
FALSE	High	[K].ITEYLCEPLRK.[C]	1xCarbamidomethyl [C6]		4.48872e-05	0	2	2	5	P63010; Q10567	AP-2 complex subunit beta OS=Homo sapiens OX=9606 GN=AP2B1 PE=1 SV=1 AP-1 complex subunit beta-1 OS=Homo sapiens OX=9606 GN=AP1B1 PE=1 SV=2	P63010 [118-128]; Q10567 [118-128]	1	1421.75	0	1.42843e+06	1.30848e+06	1372477	1.49669e+06	1.86173e+06						10023	Shared	Light	High	Not Found	High	Not Found	High	Not Found	High	Not Found	High	Not Found	High	9.232e-05	0.0005168	30	43.53
FALSE	High	[R].ITFDAFPGEPDKELNPK.[K]			6.22278e-07	0	1	1	5	Q12904	Aminoacyl tRNA synthase complex-interacting multifunctional protein 1 OS=Homo sapiens OX=9606 GN=AIMP1 PE=1 SV=2	Q12904 [251-267]	1	1917.96	0	610360	440628	737493	576659	602877						10025		Light	High	Not Found	High	Not Found	High	Not Found	High	Not Found	High	Not Found	High	0	5.017e-08	25	65.61
FALSE	High	[K].LTFDAITTIR.[G]			4.00235e-05	0	1	1	1	P03956	Interstitial collagenase OS=Homo sapiens OX=9606 GN=MMP1 PE=1 SV=3	P03956 [282-291]	0	1150.65	0											10026	No Quan Values	Light	High	Not Found	Not Found	Not Found	Not Found	Not Found	Not Found	Not Found	Not Found	Not Found	High	0	4.549e-06	57
FALSE	High	[K].ITFDDYIACCVK.[L]	2xCarbamidomethyl [C9; C10]		1.3074e-07	0	1	1	2	P30626	Sorcin OS=Homo sapiens OX=9606 GN=SRI PE=1 SV=1	P30626 [154-165]	0	1504.68	0	1.87809e+06	1.61517e+06	1.68411e+06	1.45521e+06	1.57519e+06						10027		Light	High	Not Found	Peak Found	Not Found	Peak Found	Not Found	Peak Found	Not Found	High	Not Found	High	0	6.096e-08	78	73.64
FALSE	High	[K].LTFDSSFSPNTGK.[K]			3.04999e-08	0	1	1	4	P21796	Voltage-dependent anion-selective channel protein 1 OS=Homo sapiens OX=9606 GN=VDAC1 PE=1 SV=2	P21796 [97-109]	0	1400.67	0	3.21884e+06	2823713	3.54926e+06	3.02644e+06	2.56865e+06						10030		Light	High	Not Found	High	Not Found	High	Not Found	High	Not Found	Peak Found	Not Found	High	0	5.952e-10	87	57.27
FALSE	High	[K].LTFDSSFSPNTGKK.[N]			0.000125471	0	1	1	1	P21796	Voltage-dependent anion-selective channel protein 1 OS=Homo sapiens OX=9606 GN=VDAC1 PE=1 SV=2	P21796 [97-110]	1	1528.76	0											10031	No Quan Values	Light	Not Found	Not Found	Not Found	Not Found	Not Found	Not Found	High	Not Found	Not Found	Not Found	High	0	3.134e-05	72
FALSE	High	[K].LTFDTTFSPNTGK.[K]			2.81038e-06	0	1	1	5	P45880	Voltage-dependent anion-selective channel protein 2 OS=Homo sapiens OX=9606 GN=VDAC2 PE=1 SV=2	P45880 [108-120]	0	1428.7	0	3.61861e+06	3.13556e+06	3326876	3.30323e+06	2715845		455029	333133		480609	10032		Light	High	Not Found	High	Peak Found	High	Peak Found	High	Peak Found	High	Not Found	High	0	2.104e-06	65	62.14
FALSE	High	[K].LTFDTTFSPNTGKK.[S]			7.96271e-06	0	1	1	4	P45880	Voltage-dependent anion-selective channel protein 2 OS=Homo sapiens OX=9606 GN=VDAC2 PE=1 SV=2	P45880 [108-121]	1	1556.8	0	1.25452e+06	1490942	1.32246e+06	1.82146e+06	2.27616e+06						10033		Light	High	Not Found	Peak Found	Not Found	High	Not Found	High	Not Found	High	Not Found	High	0	1.508e-06	38	49.8
FALSE	High	[R].LTFGESLMTHAMTFTAVSEKDDQDGAFTK.[W]			4.99932e-11	0	1	1	1	Q13867	Bleomycin hydrolase OS=Homo sapiens OX=9606 GN=BLMH PE=1 SV=1	Q13867 [363-391]	1	3178.47	0											10035	No Quan Values	Light	Not Found	Not Found	Not Found	Not Found	Not Found	Not Found	Not Found	Not Found	High	Not Found	High	0	8.859e-11	36
FALSE	High	[R].LTFIPGFIGSLK.[Q]			4.59662e-06	0	1	1	1	Q96RT1	Erbin OS=Homo sapiens OX=9606 GN=ERBIN PE=1 SV=2	Q96RT1 [219-230]	0	1292.76	0											10036	No Quan Values	Light	Not Found	Not Found	Not Found	Not Found	Not Found	Not Found	High	Not Found	Not Found	Not Found	High	0	8.27e-07	39
FALSE	High	[R].LTESPCALVASQYGWSGNMER.[I]	1xCarbamidomethyl [C6]		2.10283e-13	0	1	1	5	P14625	Endoplasmin OS=Homo sapiens OX=9606 GN=HSP90B1 PE=1 SV=1	P14625 [640-660]	0	2356.07	0	1.02779e+06	1.10588e+06	982080	1.11151e+06	957257						10020		Light	High	Not Found	High	Not Found	High	Not Found	High	Not Found	High	Not Found	High	0	5.707e-13	90	77.05
FALSE	High	[K].LTFSCLGGSDNFK.[H]	1xCarbamidomethyl [C5]		1.36333e-07	0	1	1	5	Q15185	Prostaglandin E synthase 3 OS=Homo sapiens OX=9606 GN=PTGES3 PE=1 SV=1	Q15185 [36-48]	0	1445.67	0	3717164	3.25596e+06	3796452	3.62773e+06	3143916		1.2537e+06	1.14695e+06	1.2942e+06	930568	10038		Light	High	Not Found	High	Peak Found	High	Peak Found	High	Peak Found	High	Peak Found	High	0	2.604e-07	66	64.83
FALSE	High	[K].ITGEIMHALK.[M]			7.02305e-06	0	1	1	3	Q9NR12	PDZ and LIM domain protein 7 OS=Homo sapiens OX=9606 GN=PDLIM7 PE=1 SV=1	Q9NR12 [348-357]	0	1112.61	0	2.44691e+06	3.18923e+06	3.27689e+06	2884029	3.26097e+06						10040		Light	Peak Found	Not Found	Peak Found	Not Found	High	Not Found	High	Not Found	High	Not Found	High	0	1.355e-05	38	40.04
FALSE	High	[K].ITGIEPLPGENK.[I]			4.71496e-07	0	1	1	3	Q5JSH3	WD repeat-containing protein 44 OS=Homo sapiens OX=9606 GN=WDR44 PE=1 SV=1	Q5JSH3 [745-756]	0	1267.69	0			2354928	2.686e+06							10041		Light	Not Found	Not Found	Not Found	Not Found	High	Not Found	High	Not Found	High	Not Found	High	0	3.834e-08	48	49.83
FALSE	High	[K].LTGLSEISLR.[L]			4.48872e-05	0	1	1	1	Q5JSL3	Dedicator of cytokinesis protein 11 OS=Homo sapiens OX=9606 GN=DOCK11 PE=1 SV=2	Q5JSL3 [1789-1798]	0	1088.63	0	310166	172757	232967	216107	118493						10042		Light	High	Not Found	Peak Found	Not Found	Peak Found	Not Found	Peak Found	Not Found	Peak Found	Not Found	High	0	5.25e-06	35	63.29
FALSE	High	[K].LTGMAFRVPTANVSVVDLTCRLEKPAK.[Y]	1xCarbamidomethyl [C20]		1.02325e-06	0	1	1	1	P04406	Glyceraldehyde-3-phosphate dehydrogenase OS=Homo sapiens OX=9606 GN=GAPDH PE=1 SV=3	P04406 [228-254]	2	2973.6	0											10045	No Quan Values	Light	Not Found	Not Found	Not Found	Not Found	Not Found	Not Found	High	Not Found	Not Found	Not Found	High	0	1.599e-07	0
FALSE	High	[K].LTGPIQVIHLAK.[A]			3.32284e-06	0	1	1	4	O15117	FYN-binding protein 1 OS=Homo sapiens OX=9606 GN=FYB1 PE=1 SV=2	O15117 [506-517]	0	1289.79	0	8.26471e+06	7.51766e+06	7.26038e+06	7.60071e+06	6755210						10046		Light	High	Not Found	High	Not Found	High	Not Found	High	Not Found	Peak Found	Not Found	High	0	3.541e-07	48	58.04
FALSE	High	[K].LTGSCSYVLFQNK.[E]	1xCarbamidomethyl [C5]		4.66096e-08	0	1	1	2	P04275	von Willebrand factor OS=Homo sapiens OX=9606 GN=VWF PE=1 SV=4	P04275 [1968-1980]	0	1516.75	0	3080948	3.41479e+06	3.71935e+06	4.03005e+06	2.57055e+06						10047		Light	High	Not Found	High	Not Found	Peak Found	Not Found	Peak Found	Not Found	Peak Found	Not Found	High	0	2.452e-09	73	58.42
FALSE	High	[K].LTGSLSGWSSPK.[D]			1.91396e-08	0	1	1	4	Q99798	Aconitate hydratase, mitochondrial OS=Homo sapiens OX=9606 GN=ACO2 PE=1 SV=2	Q99798 [234-245]	0	1219.63	0	1.44446e+06	1.14841e+06	1.3381e+06	1.13868e+06	1.08771e+06						10048		Light	High	Not Found	Peak Found	Not Found	High	Not Found	High	Not Found	High	Not Found	High	0	8.104e-08	66	49.21
FALSE	High	[K].ITHLPGALLDK.[M]			2.98831e-05	0	1	1	11	P40197	Platelet glycoprotein V OS=Homo sapiens OX=9606 GN=GP5 PE=1 SV=1	P40197 [110-120]	0	1177.69	0	1.49051e+07	1.30252e+07	1.3068e+07	1.16973e+07	9.24632e+06						10053		Light	High	Not Found	High	Not Found	High	Not Found	High	Not Found	High	Not Found	High	0	6.44e-06	61	47.46
FALSE	High	[K].ITHSPLTICFPEYTGANK.[Y]	1xCarbamidomethyl [C9]		3.29211e-10	0	1	1	5	P04899	Guanine nucleotide-binding protein G(i) subunit alpha-2 OS=Homo sapiens OX=9606 GN=GNAI2 PE=1 SV=3	P04899 [279-296]	0	2049.01	0	4.48651e+06	3.66769e+06	4.19776e+06	4.40529e+06	4095980						10054		Light	High	Not Found	High	Not Found	High	Not Found	High	Not Found	High	Not Found	High	0	7.62e-12	42	67.23
FALSE	High	[R].LTHVDSPLEAPAGPLGQVK.[L]			7.87525e-12	0	1	1	5	Q9BSJ8	Extended synaptotagmin-1 OS=Homo sapiens OX=9606 GN=ESYT1 PE=1 SV=1	Q9BSJ8 [958-976]	0	1929.04	0	981479	1.20633e+06	1.03581e+06	1.23887e+06	1.45244e+06						10055		Light	High	Not Found	High	Not Found	High	Not Found	High	Not Found	High	Not Found	High	0	4.853e-11	51	59.11
FALSE	High	[K].LTKDFSALESQLQDTQELLQEENRQK.[L]			4.66537e-12	0	1	1	4	P35579	Myosin-9 OS=Homo sapiens OX=9606 GN=MYH9 PE=1 SV=4	P35579 [1299-1324]	2	3091.55	0	1.19252e+06	696957	1.5445e+06	1.62151e+06							10056		Light	High	Not Found	High	Not Found	High	Not Found	High	Not Found	Not Found	Not Found	High	0	1.051e-14	57	80.84
FALSE	High	[R].LTGADGTPPGFLLK.[A]			1.03945e-06	0	1	1	4	Q02978	Mitochondrial 2-oxoglutarate/malate carrier protein OS=Homo sapiens OX=9606 GN=SLC25A11 PE=1 SV=3	Q02978 [109-122]	0	1386.76	0	487377	603929	457411	508948	465972						10039		Light	Peak Found	Not Found	High	Not Found	High	Not Found	High	Not Found	High	Not Found	High	0	8.432e-07	38	69.14
FALSE	High	[R].LTESLNIFETIVNNR.[V]			0.000153407	0	1	1	1	Q14344	Guanine nucleotide-binding protein subunit alpha-13 OS=Homo sapiens OX=9606 GN=GNA13 PE=1 SV=2	Q14344 [265-279]	0	1762.93	0											10019	No Quan Values	Light	Not Found	Not Found	Not Found	Not Found	High	Not Found	Not Found	Not Found	Not Found	Not Found	High	0	2.791e-05	44
FALSE	High	[R].LTEQAVQAINK.[L]			1.16655e-05	0	1	1	3	Q9BRF8	Serine/threonine-protein phosphatase CPPED1 OS=Homo sapiens OX=9606 GN=CPPED1 PE=1 SV=3	Q9BRF8 [67-77]	0	1214.67	0											10018	No Quan Values	Light	High	Not Found	High	Not Found	Not Found	Not Found	Not Found	Not Found	Not Found	Not Found	High	0	9.803e-07	56
FALSE	High	[K].ITENIGCVMTGMTADSR.[S]	1xCarbamidomethyl [C7]		5.35718e-10	0	1	1	7	P60900	Proteasome subunit alpha type-6 OS=Homo sapiens OX=9606 GN=PSMA6 PE=1 SV=1	P60900 [72-88]	0	1855.83	0	1.05673e+06	1.0394e+06	1.27454e+06	960242	937340						10017		Light	High	Not Found	High	Not Found	High	Not Found	High	Not Found	High	Not Found	High	0	3.854e-12	89	66.51
FALSE	High	[R].ITAAQALAHAYFAQYHDPDDEPVADPYDQSFESR.[D]			2.02498e-14	0	1	1	3	Q16539	Mitogen-activated protein kinase 14 OS=Homo sapiens OX=9606 GN=MAPK14 PE=1 SV=3	Q16539 [297-330]	0	3838.73	0		2.5902e+06	2152803		900938						9978		Light	High	Not Found	High	Not Found	High	Not Found	Not Found	Not Found	Peak Found	Not Found	High	0	3.639e-15	52	81.23
FALSE	High	[R].ITAAQHSVTGSAVSK.[T]			3.24858e-05	0	1	1	5	Q13492	Phosphatidylinositol-binding clathrin assembly protein OS=Homo sapiens OX=9606 GN=PICALM PE=1 SV=2	Q13492 [10-24]	0	1456.78	0	644924	703521	720607	590373	683544						9979		Light	High	Not Found	High	Not Found	High	Not Found	High	Not Found	High	Not Found	High	0	7.07e-06	68	15.79
FALSE	High	[K].LTAASVGVQGSGWGWLGFNK.[E]			1.80855e-12	0	1	1	7	P04179	Superoxide dismutase [Mn], mitochondrial OS=Homo sapiens OX=9606 GN=SOD2 PE=1 SV=3	P04179 [135-154]	0	2035.04	1	14651154	1.46599e+07	14093206	1.39988e+07	6664769	6.31564e+06	5024835		5.18081e+06		9980		Light	High	Peak Found	High	Peak Found	High	Not Found	High	Not Found	High	Peak Found	High	0	3.229e-15	101	83.46
FALSE	High	[R].LTAEDLFEAR.[I]			2.3625e-05	0	1	1	1	Q15149	Plectin OS=Homo sapiens OX=9606 GN=PLEC PE=1 SV=3	Q15149 [3784-3793]	0	1164.59	0											9981	No Quan Values	Light	High	Not Found	Not Found	Not Found	Not Found	Not Found	Not Found	Not Found	Not Found	Not Found	High	0	2.365e-06	41
FALSE	High	[K].ITAIITQGCK.[S]	1xCarbamidomethyl [C9]		9.36119e-07	0	1	1	5	P12259	Coagulation factor V OS=Homo sapiens OX=9606 GN=F5 PE=1 SV=4	P12259 [2133-2142]	0	1104.61	0	833660	1.93154e+06	1.97085e+06	1.56984e+06	1.8737e+06						9983		Light	High	Not Found	High	Not Found	High	Not Found	High	Not Found	High	Not Found	High	0	1.114e-06	78	36.98
FALSE	High	[K].ITAVSLDVLDKR.[L]			1.17881e-05	0	1	1	2	P01133	Pro-epidermal growth factor OS=Homo sapiens OX=9606 GN=EGF PE=1 SV=2	P01133 [202-213]	1	1329.77	0	558731	732444	484710	703658	463353						9985		Light	High	Not Found	High	Not Found	Peak Found	Not Found	Peak Found	Not Found	Peak Found	Not Found	High	0	5.903e-06	43	59.13
FALSE	High	[K].LTAWTKPDCMK.[S]	1xCarbamidomethyl [C9]		2.04023e-07	0	1	1	5	P50453	Serpin B9 OS=Homo sapiens OX=9606 GN=SERPINB9 PE=1 SV=1	P50453 [251-261]	0	1350.65	0	2.07147e+06	1.08832e+06	850308	1316915	900518						9986		Light	High	Not Found	High	Not Found	High	Not Found	High	Not Found	High	Not Found	High	0	1.359e-06	32	35.83
FALSE	High	[K].LTAYAMTIPFVR.[Q]			3.51681e-07	0	1	1	5	P40939	Trifunctional enzyme subunit alpha, mitochondrial OS=Homo sapiens OX=9606 GN=HADHA PE=1 SV=2	P40939 [268-279]	0	1382.75	0											9987	No Quan Values	Light	High	Not Found	High	Not Found	High	Not Found	High	Not Found	High	Not Found	High	0	1.739e-06	64	82.76
FALSE	High	[K].ITCLCQVPQNAANR.[G]	2xCarbamidomethyl [C3; C5]		1.4186e-09	0	1	1	3	P49588	Alanine--tRNA ligase, cytoplasmic OS=Homo sapiens OX=9606 GN=AARS PE=1 SV=2	P49588 [899-912]	0	1644.79	0	418385	371614	326790	484810	462753						9988		Light	High	Not Found	Peak Found	Not Found	Peak Found	Not Found	High	Not Found	High	Not Found	High	0	1.3e-11	61	38.97
FALSE	High	[R].ITCTEEGWSPTPK.[C]	1xCarbamidomethyl [C3]		6.98242e-07	0	1	2	3	Q03591	Complement factor H-related protein 1 OS=Homo sapiens OX=9606 GN=CFHR1 PE=1 SV=2	Q03591 [70-82]	0	1505.69	0											9990	No Quan Values	Light	Not Found	Not Found	High	Not Found	Not Found	Not Found	High	Not Found	High	Not Found	High	0	5.745e-08	48
FALSE	High	[K].ITCVETVVPEKNPPPER.[Q]	1xCarbamidomethyl [C3]		1.47604e-05	0	1	1	2	Q06187	Tyrosine-protein kinase BTK OS=Homo sapiens OX=9606 GN=BTK PE=1 SV=3	Q06187 [61-77]	1	1965.01	0	758087	835634	430227	541344	582765						9991		Light	Peak Found	Not Found	Peak Found	Not Found	Peak Found	Not Found	High	Not Found	High	Not Found	High	0	6.545e-06	29	37.48
FALSE	High	[K].LTDDHVQFLIYQILR.[G]			1.99155e-10	0	1	1	2	Q16539	Mitogen-activated protein kinase 14 OS=Homo sapiens OX=9606 GN=MAPK14 PE=1 SV=3	Q16539 [122-136]	0	1874.02	0											9993	No Quan Values	Light	High	Not Found	Not Found	Not Found	Not Found	Not Found	High	Not Found	Not Found	Not Found	High	0	1.123e-12	79
FALSE	High	[R].LTDELAPPKPPLPEGEVPPPRPPPPEEKDEEFPEQK.[A]			2.53659e-09	0	1	1	4	P18206	Vinculin OS=Homo sapiens OX=9606 GN=VCL PE=1 SV=4	P18206 [854-889]	1	4026.04	0	14891419	4057203	4.81999e+06	1.18225e+07	25014601						9994		Light	Peak Found	Not Found	High	Not Found	Peak Found	Not Found	High	Not Found	High	Not Found	High	0	1.691e-08	9	60.93
FALSE	High	[R].ITDGTMLQAIER.[Y]			4.55945e-05	0	1	1	1	Q9UBF2	Coatomer subunit gamma-2 OS=Homo sapiens OX=9606 GN=COPG2 PE=1 SV=1	Q9UBF2 [131-142]	0	1347.69	0	412918	499567	521429	382594	475469						9996		Light	Peak Found	Not Found	Peak Found	Not Found	Peak Found	Not Found	High	Not Found	Peak Found	Not Found	High	0	1.022e-05	45	63.42
FALSE	High	[K].ITDLANLSAANHDAAIFPGGFGAAK.[N]			5.33424e-14	0	1	2	3	A0A0B4J2D5	Glutamine amidotransferase-like class 1 domain-containing protein 3B, mitochondrial OS=Homo sapiens OX=9606 GN=GATD3B PE=1 SV=1	A0A0B4J2D5 [117-141]	0	2442.24	0	1.03129e+06	1.52209e+06	2162551	2.40478e+06	2.64483e+06						9997		Light	Peak Found	Not Found	Peak Found	Not Found	High	Not Found	High	Not Found	High	Not Found	High	0	1.652e-12	43	79.14
FALSE	High	[R].ITDNMFCAGYKPDEGK.[R]	1xCarbamidomethyl [C7]		2.91527e-06	0	1	1	2	P00734	Prothrombin OS=Homo sapiens OX=9606 GN=F2 PE=1 SV=2	P00734 [544-559]	0	1845.81	0	323050	489706	305939	400396	363556						10001		Light	Peak Found	Not Found	High	Not Found	Peak Found	Not Found	Peak Found	Not Found	High	Not Found	High	0	3.043e-07	32	46.45
FALSE	High	[K].LTDQLPLIIVCDR.[F]	1xCarbamidomethyl [C11]		5.36293e-09	0	1	2	5	Q00610	Clathrin heavy chain 1 OS=Homo sapiens OX=9606 GN=CLTC PE=1 SV=5	Q00610 [768-780]	0	1555.85	0	1.61435e+06	1.95883e+06	1.78686e+06	2.0663e+06	1.09088e+06						10002		Light	High	Not Found	High	Not Found	High	Not Found	High	Not Found	High	Not Found	High	0	1.971e-10	97	82.72
FALSE	High	[K].ITDSAGHILYSK.[E]			2.74383e-09	0	1	1	5	P49755	Transmembrane emp24 domain-containing protein 10 OS=Homo sapiens OX=9606 GN=TMED10 PE=1 SV=2	P49755 [76-87]	0	1304.68	0	649501	705794	573330	789362	738588						10003		Light	High	Not Found	High	Not Found	High	Not Found	High	Not Found	High	Not Found	High	0	3.819e-10	96	31.89
FALSE	High	[K].ITDTLDSIK.[E]			0.000199299	0	1	1	3	Q8N1Q1	Carbonic anhydrase 13 OS=Homo sapiens OX=9606 GN=CA13 PE=1 SV=1	Q8N1Q1 [161-169]	0	1005.55	0	1.17916e+06	1.04556e+06	1.34773e+06	1.12523e+06	902379						10004		Light	Peak Found	Not Found	High	Not Found	High	Not Found	High	Not Found	Peak Found	Not Found	High	0	5.244e-05	28	42.38
FALSE	High	[R].LTEDLEYHELLDR.[A]			2.20898e-06	0	1	1	3	P22059	Oxysterol-binding protein 1 OS=Homo sapiens OX=9606 GN=OSBP PE=1 SV=1	P22059 [450-462]	0	1645.81	0	756527	712650	622847	794257	717883						10008		Light	Peak Found	Not Found	High	Not Found	High	Not Found	Peak Found	Not Found	High	Not Found	High	0	8.332e-06	29	60.59
FALSE	High	[K].LTEDPEKQTLPGSK.[A]			4.71849e-06	0	1	1	3	Q6XQN6	Nicotinate phosphoribosyltransferase OS=Homo sapiens OX=9606 GN=NAPRT PE=1 SV=2	Q6XQN6 [408-421]	1	1542.8	0	692147	969756	807756	1.00542e+06	1.04154e+06						10009		Light	High	Not Found	Peak Found	Not Found	High	Not Found	High	Not Found	Peak Found	Not Found	High	0	8.541e-07	40	27.64
FALSE	High	[R].ITEIYEGTSEIQR.[L]			2.25123e-08	0	1	1	2	P16219	Short-chain specific acyl-CoA dehydrogenase, mitochondrial OS=Homo sapiens OX=9606 GN=ACADS PE=1 SV=1	P16219 [387-399]	0	1538.77	0											10013	No Quan Values	Light	Not Found	Not Found	Not Found	Not Found	High	Not Found	Not Found	Not Found	High	Not Found	High	0	2.467e-08	81
FALSE	High	[R].LTEMETLQSQLMAEK.[L]			2.0337e-10	0	1	1	10	P35579	Myosin-9 OS=Homo sapiens OX=9606 GN=MYH9 PE=1 SV=4	P35579 [868-882]	0	1751.86	1	81409448	38866092	76498932	41681476	37332200						10014		Light	High	Not Found	High	Not Found	High	Not Found	Peak Found	Not Found	High	Not Found	High	0	3.229e-10	89	73.98
FALSE	High	[R].LTEMETLQSQLMAEK.[L]	1xOxidation [M]		4.17567e-08	0	1	1	5	P35579	Myosin-9 OS=Homo sapiens OX=9606 GN=MYH9 PE=1 SV=4	P35579 [868-882]	0	1767.85	0	648944	672379	812599	557565	1.21444e+06					1.12243e+06	10015		Light	High	Not Found	High	Not Found	Peak Found	Not Found	High	Peak Found	High	Not Found	High	0	2.158e-09	52	73.72
FALSE	High	[R].ITENDIQIALDDAK.[I]			4.06342e-09	0	1	1	1	P04114	Apolipoprotein B-100 OS=Homo sapiens OX=9606 GN=APOB PE=1 SV=2	P04114 [2151-2164]	0	1558.8	0		423444			190699						10016		Light	Not Found	Not Found	High	Not Found	Not Found	Not Found	Not Found	Not Found	Peak Found	Not Found	High	0	1.423e-10	75	71.42
FALSE	High	[K].LSYYEYDFER.[G]			9.71398e-06	0	1	1	5	Q06187	Tyrosine-protein kinase BTK OS=Homo sapiens OX=9606 GN=BTK PE=1 SV=3	Q06187 [37-46]	0	1384.61	0	950677	1.35915e+06	1.05539e+06	1.33265e+06	910997						9976		Light	High	Not Found	High	Not Found	High	Not Found	High	Not Found	High	Not Found	High	0	2.914e-06	52	62.87
FALSE	High	[K].IVAQVWPFLGQYMEK.[L]			1.33365e-08	0	1	1	4	Q9BSJ8	Extended synaptotagmin-1 OS=Homo sapiens OX=9606 GN=ESYT1 PE=1 SV=1	Q9BSJ8 [145-159]	0	1808.94	0		1.29589e+06		289632							10218		Light	Not Found	Not Found	High	Not Found	High	Not Found	High	Not Found	High	Not Found	High	0	4.705e-09	64	83.97
FALSE	High	[R].LVASAEQLLK.[E]			2.17306e-05	0	1	1	4	Q9NY33	Dipeptidyl peptidase 3 OS=Homo sapiens OX=9606 GN=DPP3 PE=1 SV=2	Q9NY33 [346-355]	0	1071.64	0	1660381	1.26285e+06	1.21673e+06	1.39086e+06	1.2949e+06						10219		Light	High	Not Found	High	Not Found	High	Not Found	Peak Found	Not Found	High	Not Found	High	0	2.995e-06	43	55.68
FALSE	High	[R].LVASAYSIAQK.[A]			5.61549e-05	0	1	1	2	O95861	3'(2'),5'-bisphosphate nucleotidase 1 OS=Homo sapiens OX=9606 GN=BPNT1 PE=1 SV=1	O95861 [11-21]	0	1150.65	0	466875	466697	378085	445886	488526						10220		Light	High	Not Found	Peak Found	Not Found	Peak Found	Not Found	Peak Found	Not Found	High	Not Found	High	0	6.985e-06	29	41.47
FALSE	High	[R].LVSGWVKPIIIGR.[H]			2.31554e-06	0	1	1	5	O75874	Isocitrate dehydrogenase [NADP] cytoplasmic OS=Homo sapiens OX=9606 GN=IDH1 PE=1 SV=2	O75874 [120-132]	0	1437.89	0	2.98317e+06	2.43355e+06	2.69908e+06	3.00579e+06	2.37626e+06						10445		Light	High	Not Found	High	Not Found	High	Not Found	High	Not Found	High	Not Found	High	0	5.57e-07	52	68.87
FALSE	High	[K].IVSLFAEHNDLQYAAPGGLIGVGTK.[I]			1.20866e-07	0	1	2	3	P41091	Eukaryotic translation initiation factor 2 subunit 3 OS=Homo sapiens OX=9606 GN=EIF2S3 PE=1 SV=3	P41091 [318-342]	0	2570.36	0											10447	No Quan Values	Light	High	Not Found	High	Not Found	Not Found	Not Found	High	Not Found	Not Found	Not Found	High	0	7.442e-09	28
FALSE	High	[K].LVSIGAEEIVDGNAK.[M]			2.25123e-08	0	1	1	5	O43707	Alpha-actinin-4 OS=Homo sapiens OX=9606 GN=ACTN4 PE=1 SV=2	O43707 [126-140]	0	1514.81	0	1.66489e+06	1.88779e+06	1.85543e+06	1.29042e+06	2.36156e+06						10448		Light	High	Not Found	High	Not Found	High	Not Found	High	Not Found	High	Not Found	High	0	5.837e-08	72	61.59
FALSE	High	[K].LVSIGAEEIVDGNVK.[M]			3.65945e-09	0	1	2	8	P12814	Alpha-actinin-1 OS=Homo sapiens OX=9606 GN=ACTN1 PE=1 SV=2	P12814 [107-121]	0	1542.84	0	1.16393e+07	1.48372e+07	1.17497e+07	1.23482e+07	1.4429e+07						10449		Light	High	Not Found	High	Not Found	High	Not Found	High	Not Found	High	Not Found	High	0	9.884e-10	84	66.34
FALSE	High	[R].LVSNHSLHETSSVFVDSLTK.[A]			2.903e-15	0	1	1	19	P21333	Filamin-A OS=Homo sapiens OX=9606 GN=FLNA PE=1 SV=4	P21333 [2521-2540]	0	2200.12	0	1.43326e+08	1.09663e+08	1.28718e+08	1.20362e+08	1.11406e+08						10453		Light	High	Not Found	High	Not Found	High	Not Found	High	Not Found	High	Not Found	High	0	2.964e-12	94	52.82
FALSE	High	[R].LVSQDNFGFDLPAVEAATK.[K]			6.40096e-10	0	1	1	1	Q01082	Spectrin beta chain, non-erythrocytic 1 OS=Homo sapiens OX=9606 GN=SPTBN1 PE=1 SV=2	Q01082 [444-462]	0	2022.02	0	801959		883026								10454		Light	High	Not Found	Not Found	Not Found	Peak Found	Not Found	Not Found	Not Found	Not Found	Not Found	High	0	4.809e-12	80	82.81
FALSE	High	[R].LVSQDNFGFDLPAVEAATKK.[H]			0.000108567	0	1	1	2	Q01082	Spectrin beta chain, non-erythrocytic 1 OS=Homo sapiens OX=9606 GN=SPTBN1 PE=1 SV=2	Q01082 [444-463]	1	2150.11	0											10455	No Quan Values	Light	Not Found	Not Found	Not Found	Not Found	High	Not Found	Not Found	Not Found	High	Not Found	High	0	6.144e-05	8
FALSE	High	[K].LVSQEEMEFIQR.[G]			2.04099e-05	0	1	1	1	P82909	28S ribosomal protein S36, mitochondrial OS=Homo sapiens OX=9606 GN=MRPS36 PE=1 SV=2	P82909 [88-99]	0	1508.74	0											10456	No Quan Values	Light	Not Found	Not Found	Not Found	Not Found	Not Found	Not Found	Not Found	Not Found	High	Not Found	High	0	1.308e-05	57
FALSE	High	[R].IVSQLLTLMDGLK.[Q]			5.77079e-09	0	1	1	10	P55072	Transitional endoplasmic reticulum ATPase OS=Homo sapiens OX=9606 GN=VCP PE=1 SV=4	P55072 [324-336]	0	1430.83	0	1.06759e+07	8594640	9.24025e+06	8113019	8.35445e+06						10457		Light	High	Not Found	High	Not Found	High	Not Found	High	Not Found	High	Not Found	High	0	2.15e-10	108	84.5
FALSE	High	[R].IVSRPEELREDDVGTGAGLLEIK.[K]			7.71269e-07	0	1	1	5	P49368	T-complex protein 1 subunit gamma OS=Homo sapiens OX=9606 GN=CCT3 PE=1 SV=4	P49368 [331-353]	1	2496.33	0	6.04328e+06	5.18813e+06	5.80806e+06	5.5869e+06	4.37279e+06						10458		Light	High	Not Found	High	Not Found	High	Not Found	Peak Found	Not Found	High	Not Found	High	0	9.178e-08	18	61.5
FALSE	High	[R].IVSRPEELREDDVGTGAGLLEIKK.[I]			3.46201e-07	0	1	1	1	P49368	T-complex protein 1 subunit gamma OS=Homo sapiens OX=9606 GN=CCT3 PE=1 SV=4	P49368 [331-354]	2	2624.43	0											10459	No Quan Values	Light	Not Found	Not Found	Not Found	Not Found	Not Found	Not Found	Not Found	Not Found	High	Not Found	High	0	3.057e-07	18
FALSE	High	[R].LVSGMQHPGSAGGVYETTQHFIDIK.[E]			4.42786e-07	0	1	1	7	P49257	Protein ERGIC-53 OS=Homo sapiens OX=9606 GN=LMAN1 PE=1 SV=2	P49257 [416-440]	0	2672.31	0	2.63462e+06	2.64089e+06	2.62572e+06	2.60065e+06	2.29865e+06						10444		Light	High	Not Found	High	Not Found	High	Not Found	High	Not Found	High	Not Found	High	0	1.09e-06	24	61.64
FALSE	High	[K].IVSSAMEPDREYHFGQAVR.[F]			1.43795e-05	0	1	1	5	P08603	Complement factor H OS=Homo sapiens OX=9606 GN=CFH PE=1 SV=4	P08603 [157-175]	1	2192.06	0	731102	719240	581282	832806	634768						10460		Light	High	Not Found	High	Not Found	High	Not Found	High	Not Found	High	Not Found	High	0	1.956e-06	30	44.42
FALSE	High	[R].LVSSPCCIVTSTYGWTANMER.[I]	2xCarbamidomethyl [C6; C7]		3.65898e-14	0	1	1	1	P08238	Heat shock protein HSP 90-beta OS=Homo sapiens OX=9606 GN=HSP90AB1 PE=1 SV=4	P08238 [584-604]	0	2432.1	0											10462	No Quan Values	Light	Not Found	Not Found	Not Found	Not Found	High	Not Found	Not Found	Not Found	Not Found	Not Found	High	0	4.755e-16	107
FALSE	High	[K].IVSSSDVGHDEYSTQSLVK.[K]			1.12551e-10	0	1	1	4	Q01082	Spectrin beta chain, non-erythrocytic 1 OS=Homo sapiens OX=9606 GN=SPTBN1 PE=1 SV=2	Q01082 [766-784]	0	2050.99	0	1.828e+06	882259	2.24081e+06	1.01432e+06	1.84797e+06						10463		Light	High	Not Found	Peak Found	Not Found	High	Not Found	High	Not Found	High	Not Found	High	0	5.215e-11	35	42.76
FALSE	High	[R].LVSTECLMTRPWVCSK.[M]	2xCarbamidomethyl [C6; C14]		1.95237e-09	0	1	1	2	P0C7M8	C-type lectin domain family 2 member L OS=Homo sapiens OX=9606 GN=CLEC2L PE=3 SV=1	P0C7M8 [195-210]	0	1966.95	0											10464	No Quan Values	Light	Not Found	Not Found	High	Not Found	High	Not Found	Not Found	Not Found	Not Found	Not Found	High	0	7.562e-11	49
FALSE	High	[R].LVSVPYVGGNMEVNVYGAIMHEVR.[F]			2.6341e-08	0	1	1	1	P04275	von Willebrand factor OS=Homo sapiens OX=9606 GN=VWF PE=1 SV=4	P04275 [2028-2051]	0	2633.32	0											10466	No Quan Values	Light	Not Found	Not Found	Not Found	Not Found	Not Found	Not Found	Not Found	Not Found	High	Not Found	High	0	2.851e-08	16
FALSE	High	[R].IVSWSQVGVEPSIMGIGPIPAIK.[Q]			8.02572e-09	0	1	1	4	Q9BWD1	Acetyl-CoA acetyltransferase, cytosolic OS=Homo sapiens OX=9606 GN=ACAT2 PE=1 SV=2	Q9BWD1 [280-302]	0	2378.32	0	561813			307655							10467		Light	High	Not Found	High	Not Found	Not Found	Not Found	High	Not Found	High	Not Found	High	0	1.799e-08	40	84.63
FALSE	High	[K].LVSWYTLMEGQEPIAR.[K]			3.05136e-05	0	1	1	1	Q9Y4E8	Ubiquitin carboxyl-terminal hydrolase 15 OS=Homo sapiens OX=9606 GN=USP15 PE=1 SV=3	Q9Y4E8 [100-115]	0	1892.96	0											10468	No Quan Values	Light	High	Not Found	Not Found	Not Found	Not Found	Not Found	Not Found	Not Found	Not Found	Not Found	High	0	3.246e-06	32
FALSE	High	[K].LVTENLKEEPMESGK.[E]			2.88491e-06	0	1	1	1	Q9NW15	Anoctamin-10 OS=Homo sapiens OX=9606 GN=ANO10 PE=1 SV=2	Q9NW15 [642-656]	1	1703.85	0	531010	435949	490110	398795	427638						10471		Light	Peak Found	Not Found	Peak Found	Not Found	Peak Found	Not Found	Peak Found	Not Found	High	Not Found	High	0	2.162e-06	45	35.37
FALSE	High	[R].LVTLEEFLK.[A]			0.000102559	0	1	1	4	P80303	Nucleobindin-2 OS=Homo sapiens OX=9606 GN=NUCB2 PE=1 SV=3	P80303 [312-320]	0	1091.63	0	2.37494e+06	1.97412e+06	1885391	2.20441e+06	1.838e+06						10473		Light	High	Not Found	Peak Found	Not Found	High	Not Found	High	Not Found	High	Not Found	High	0	1.756e-05	59	82.81
FALSE	High	[K].LVTLPVSFAQLK.[N]			2.79222e-05	0	1	1	5	Q96AG4	Leucine-rich repeat-containing protein 59 OS=Homo sapiens OX=9606 GN=LRRC59 PE=1 SV=1	Q96AG4 [97-108]	0	1315.8	0	3759204	3.90398e+06	5.04713e+06	4947097	5289797						10474		Light	High	Not Found	High	Not Found	High	Not Found	High	Not Found	High	Not Found	High	0	0.0001574	48	82.58
FALSE	High	[R].LVTMQIWDTAGQER.[F]			1.2709e-09	0	1	1	9	P51149	Ras-related protein Rab-7a OS=Homo sapiens OX=9606 GN=RAB7A PE=1 SV=1	P51149 [56-69]	0	1647.82	0	8.77778e+06	8444211	7.82885e+06	8.87776e+06	7.40512e+06						10475		Light	High	Not Found	High	Not Found	High	Not Found	High	Not Found	High	Not Found	High	0	1.73e-10	83	73.57
FALSE	High	[R].IVTNYFSAHDNDANLQMDIFLEEDGNVNSK.[L]			5.15188e-16	0	1	1	8	P00488	Coagulation factor XIII A chain OS=Homo sapiens OX=9606 GN=F13A1 PE=1 SV=4	P00488 [335-364]	0	3413.56	0	31489307	2.24944e+07	22451458	21914334	1.2929e+07						10476		Light	High	Not Found	High	Not Found	High	Not Found	High	Not Found	High	Not Found	High	0	3.388e-14	85	82.02
FALSE	High	[R].LVSSDPEINTK.[K]			7.87982e-06	0	1	1	4	Q9Y266	Nuclear migration protein nudC OS=Homo sapiens OX=9606 GN=NUDC PE=1 SV=1	Q9Y266 [257-267]	0	1202.63	0	812819	869691	936203	815290	808492						10461		Light	High	Not Found	High	Not Found	High	Not Found	High	Not Found	Peak Found	Not Found	High	0	0.0004366	42	29.17
FALSE	High	[R].IVSGIIHHTQAPK.[L]			2.58186e-05	0	1	1	10	Q9C0I1	Myotubularin-related protein 12 OS=Homo sapiens OX=9606 GN=MTMR12 PE=1 SV=2	Q9C0I1 [164-176]	0	1400.8	0	695926	737357	721203	748987	779590						10443		Light	High	Not Found	High	Not Found	High	Not Found	High	Not Found	High	Not Found	High	0	3.547e-05	35	19.03
FALSE	High	[R].LVSEFPYIEAEVK.[Y]			8.78219e-08	0	1	1	5	P43304	Glycerol-3-phosphate dehydrogenase, mitochondrial OS=Homo sapiens OX=9606 GN=GPD2 PE=1 SV=3	P43304 [526-538]	0	1523.8	0	3.37559e+06	3.10285e+06	3832359	3.20453e+06	3.14942e+06	1.01792e+06			502576	301251	10441		Light	High	Peak Found	High	Not Found	High	Not Found	High	Peak Found	High	Peak Found	High	0	1.087e-08	59	78.56
FALSE	High	[K].LVRPPVQVYGIEGR.[Y]			6.81601e-10	0	1	1	5	P48047	ATP synthase subunit O, mitochondrial OS=Homo sapiens OX=9606 GN=ATP5PO PE=1 SV=1	P48047 [27-40]	0	1582.91	0	3.93168e+06	3.48241e+06	3.00783e+06	3.64353e+06	3.33495e+06						10440		Light	High	Not Found	High	Not Found	High	Not Found	High	Not Found	High	Not Found	High	0	9.817e-10	66	54.14
FALSE	High	[K].LVPLVQATFPENAVTK.[R]			6.87838e-05	0	1	1	1	P16157	Ankyrin-1 OS=Homo sapiens OX=9606 GN=ANK1 PE=1 SV=3	P16157 [1087-1102]	0	1726.97	0		335135	316699								10402		Light	Not Found	Not Found	Peak Found	Not Found	High	Not Found	Not Found	Not Found	Not Found	Not Found	High	0	1.109e-05	7	78.96
FALSE	High	[K].LVPNHHFDPHLEASALR.[D]			0.000227604	0	1	1	6	Q6ZNJ1	Neurobeachin-like protein 2 OS=Homo sapiens OX=9606 GN=NBEAL2 PE=1 SV=2	Q6ZNJ1 [1842-1858]	0	1953.01	0	1.16376e+06	1.31741e+06	1.48935e+06	1260927	1.01884e+06						10403		Light	Peak Found	Not Found	High	Not Found	High	Not Found	High	Not Found	High	Not Found	High	9.232e-05	0.0004668	29	40.87
FALSE	High	[K].IVPNVLLEQGK.[A]			3.6059e-05	0	1	1	4	O75390	Citrate synthase, mitochondrial OS=Homo sapiens OX=9606 GN=CS PE=1 SV=2	O75390 [383-393]	0	1209.72	0	7822561	7.17408e+06	7589648	7736891	7952867						10407		Light	Peak Found	Not Found	High	Not Found	High	Not Found	High	Not Found	High	Not Found	High	0	9.936e-06	56	59.62
FALSE	High	[K].LVPPECHCVR.[E]	2xCarbamidomethyl [C6; C8]		2.42501e-05	0	1	1	2	P98194	Calcium-transporting ATPase type 2C member 1 OS=Homo sapiens OX=9606 GN=ATP2C1 PE=1 SV=3	P98194 [134-143]	0	1266.61	0	300880	340377	294403	346472	480165						10408		Light	High	Not Found	High	Not Found	Peak Found	Not Found	Peak Found	Not Found	Peak Found	Not Found	High	0	2.435e-06	18	21.04
FALSE	High	[K].IVPVEITISLLK.[R]			1.6477e-06	0	1	1	5	P30085	UMP-CMP kinase OS=Homo sapiens OX=9606 GN=CMPK1 PE=1 SV=3	P30085 [62-73]	0	1324.85	0	4.00854e+06	3177471	3.05813e+06	3.71861e+06	3.67256e+06						10411		Light	High	Not Found	High	Not Found	High	Not Found	High	Not Found	High	Not Found	High	0	7.692e-06	56	84.12
FALSE	High	[K].LVQAAQMLQSDPYSVPAR.[D]			8.82717e-13	0	1	1	8	P18206	Vinculin OS=Homo sapiens OX=9606 GN=VCL PE=1 SV=4	P18206 [88-105]	0	1974.01	0	53626452	56089046	52371342	50732140	49692042	1.08041e+06	825401	1.04613e+06	682918	802313	10415		Light	High	Peak Found	High	Peak Found	High	Peak Found	High	Peak Found	High	Peak Found	High	0	7.647e-15	103	68.41
FALSE	High	[K].LVQAAQMLQSDPYSVPAR.[D]	1xOxidation [M7]		3.87639e-09	0	1	1	2	P18206	Vinculin OS=Homo sapiens OX=9606 GN=VCL PE=1 SV=4	P18206 [88-105]	0	1990.01	0											10416	No Quan Values	Light	Not Found	Not Found	High	Not Found	Not Found	Not Found	High	Not Found	Not Found	Not Found	High	0	1.35e-10	83
FALSE	High	[K].LVQAAQMLQSDPYSVPARDYLIDGSR.[G]			1.24723e-07	0	1	1	2	P18206	Vinculin OS=Homo sapiens OX=9606 GN=VCL PE=1 SV=4	P18206 [88-113]	1	2893.45	0		558058	750915	1.13957e+06	342678						10417		Light	Not Found	Not Found	Peak Found	Not Found	High	Not Found	Peak Found	Not Found	High	Not Found	High	0	9.965e-08	31	80.09
FALSE	High	[K].IVQAEGEAEAAK.[M]			2.19306e-08	0	1	1	5	Q99623	Prohibitin-2 OS=Homo sapiens OX=9606 GN=PHB2 PE=1 SV=2	Q99623 [225-236]	0	1215.62	0	2.25572e+06	2.12081e+06	2203174	2.42161e+06	1.96388e+06						10418		Light	High	Not Found	High	Not Found	High	Not Found	High	Not Found	High	Not Found	High	0	1.019e-09	85	18.96
FALSE	High	[R].LVQAFQYTDEHGEVCPAGWKPGSDTIKPNVDDSK.[E]	1xCarbamidomethyl [C15]		2.43774e-07	0	1	1	1	P32119	Peroxiredoxin-2 OS=Homo sapiens OX=9606 GN=PRDX2 PE=1 SV=5	P32119 [158-191]	0	3788.79	0	293893	916922	300801	293456	285403						10420		Light	Peak Found	Not Found	High	Not Found	Peak Found	Not Found	Peak Found	Not Found	Peak Found	Not Found	High	0	1.686e-08	8	58.73
FALSE	High	[R].LVQAFQYTDK.[H]			7.36168e-06	0	1	1	5	Q13162	Peroxiredoxin-4 OS=Homo sapiens OX=9606 GN=PRDX4 PE=1 SV=1	Q13162 [231-240]	0	1212.63	0	4.32164e+06	3689045	3675939	4.14472e+06	4.14396e+06						10421		Light	High	Not Found	High	Not Found	High	Not Found	High	Not Found	High	Not Found	High	0	8.748e-07	56	46.55
FALSE	High	[K].LVQCVDAFEEK.[A]	1xCarbamidomethyl [C4]		6.77047e-06	0	1	1	4	Q15746	Myosin light chain kinase, smooth muscle OS=Homo sapiens OX=9606 GN=MYLK PE=1 SV=4	Q15746 [1521-1531]	0	1337.64	0	3.62779e+06	2.86662e+06	2.92612e+06	3444251	2.82585e+06						10422		Light	High	Not Found	High	Not Found	High	Not Found	Peak Found	Not Found	High	Not Found	High	0	8.128e-07	62	48.71
FALSE	High	[K].LVQDVANNTNEEAGDGTTTATVLAR.[S]			2.63045e-16	0	1	1	7	P10809	60 kDa heat shock protein, mitochondrial OS=Homo sapiens OX=9606 GN=HSPD1 PE=1 SV=2	P10809 [97-121]	0	2560.25	0	4.99567e+06	4.0833e+06	3.91454e+06	5.12107e+06	5.55681e+06						10423		Light	High	Not Found	High	Not Found	High	Not Found	High	Not Found	High	Not Found	High	0	2.952e-16	188	53.46
FALSE	High	[R].LVQDYGLESEVAQHLAATYGDK.[A]			1.18473e-11	0	1	1	5	P43304	Glycerol-3-phosphate dehydrogenase, mitochondrial OS=Homo sapiens OX=9606 GN=GPD2 PE=1 SV=3	P43304 [483-504]	0	2407.18	0	3.86481e+06	4.3206e+06	4.04455e+06	3.69108e+06	4.0121e+06						10424		Light	High	Not Found	High	Not Found	High	Not Found	High	Not Found	High	Not Found	High	0	3.842e-10	64	80.21
FALSE	High	[R].LVQFEQEIER.[E]			1.63019e-05	0	1	1	3	Q99501	GAS2-like protein 1 OS=Homo sapiens OX=9606 GN=GAS2L1 PE=1 SV=2	Q99501 [157-166]	0	1290.67	0	1.92379e+06	1.18526e+06	1.40564e+06	1.60365e+06	1.69602e+06						10425		Light	High	Not Found	Peak Found	Not Found	Peak Found	Not Found	High	Not Found	High	Not Found	High	0	1.191e-05	57	54.58
FALSE	High	[K].LVQGFMPHFFR.[L]			9.4632e-06	0	1	1	5	P05121	Plasminogen activator inhibitor 1 OS=Homo sapiens OX=9606 GN=SERPINE1 PE=1 SV=1	P05121 [128-138]	0	1378.71	0	3.24264e+06	3.26356e+06	2.82033e+06	3.39954e+06	1.33422e+06						10427		Light	High	Not Found	Peak Found	Not Found	High	Not Found	High	Not Found	Peak Found	Not Found	High	0	7.525e-07	59	73.68
FALSE	High	[K].LVQIEYALAAVAGGAPSVGIK.[A]			3.85615e-09	0	1	1	5	P25787	Proteasome subunit alpha type-2 OS=Homo sapiens OX=9606 GN=PSMA2 PE=1 SV=2	P25787 [19-39]	0	2027.15	0	2613583	1.94469e+06	1.83687e+06	1.7855e+06	1174680						10428		Light	High	Not Found	High	Not Found	High	Not Found	High	Not Found	High	Not Found	High	0	1.338e-10	59	84.24
FALSE	High	[K].IVQILPWEQNEQVK.[N]			5.46314e-06	0	1	1	1	P04114	Apolipoprotein B-100 OS=Homo sapiens OX=9606 GN=APOB PE=1 SV=2	P04114 [577-590]	0	1723.94	0	173817	443545	168708	149814	232699						10429		Light	Peak Found	Not Found	High	Not Found	Peak Found	Not Found	Peak Found	Not Found	Peak Found	Not Found	High	0	6.326e-07	28	77.08
FALSE	High	[K].LVQLYGVCTK.[Q]	1xCarbamidomethyl [C8]		1.06173e-05	0	1	1	5	Q06187	Tyrosine-protein kinase BTK OS=Homo sapiens OX=9606 GN=BTK PE=1 SV=3	Q06187 [457-466]	0	1180.64	0	1.83053e+06	2110491	2.05574e+06	2.071e+06	1.70694e+06						10430		Light	High	Not Found	High	Not Found	High	Not Found	High	Not Found	High	Not Found	High	0	1.323e-06	49	52.73
FALSE	High	[R].LVQTAAQQVAEDK.[F]			4.73475e-08	0	1	1	4	Q53FT3	Protein Hikeshi OS=Homo sapiens OX=9606 GN=HIKESHI PE=1 SV=2	Q53FT3 [10-22]	0	1400.74	0	253423	170985	148866	155090							10432		Light	High	Not Found	High	Not Found	High	Not Found	High	Not Found	Not Found	Not Found	High	0	1.028e-09	97	30.88
FALSE	High	[K].IVQTYHVNMAGTNPYTTITPQEINGK.[W]			6.44755e-13	0	1	1	2	P12814	Alpha-actinin-1 OS=Homo sapiens OX=9606 GN=ACTN1 PE=1 SV=2	P12814 [578-603]	0	2890.44	0	1.11851e+06	1.06566e+06	816122	694337	1.27264e+06						10434		Light	Peak Found	Not Found	Peak Found	Not Found	High	Not Found	Peak Found	Not Found	High	Not Found	High	0	1.608e-12	57	64.12
FALSE	High	[R].LVQWGPGLVALQEAEIPEHFGAVR.[A]			7.1602e-08	0	1	1	1	Q32P44	Echinoderm microtubule-associated protein-like 3 OS=Homo sapiens OX=9606 GN=EML3 PE=1 SV=1	Q32P44 [538-561]	0	2616.39	0											10435	No Quan Values	Light	Not Found	Not Found	Not Found	Not Found	High	Not Found	Not Found	Not Found	Not Found	Not Found	High	0	4.529e-09	32
FALSE	High	[R].LVRPEVDVMCTAFHDNEETFLK.[K]	1xCarbamidomethyl [C10]		8.40283e-15	0	1	1	15	P02768	Serum albumin OS=Homo sapiens OX=9606 GN=ALB PE=1 SV=2	P02768 [139-160]	0	2650.26	0	5.25505e+07	6.18771e+07	5.15137e+07	6.25622e+07	2.68818e+07						10437		Light	High	Not Found	High	Not Found	High	Not Found	High	Not Found	High	Not Found	High	0	5.794e-13	68	74.05
FALSE	High	[R].LVRPEVDVMCTAFHDNEETFLK.[K]	1xCarbamidomethyl [C10]; 1xOxidation [M9]		4.72968e-09	0	1	1	3	P02768	Serum albumin OS=Homo sapiens OX=9606 GN=ALB PE=1 SV=2	P02768 [139-160]	0	2666.26	0	607626	718444	507560	734139							10438		Light	High	Not Found	High	Not Found	Peak Found	Not Found	High	Not Found	Not Found	Not Found	High	0	5.721e-10	45	74.05
FALSE	High	[R].LVRPEVDVMCTAFHDNEETFLKK.[Y]	1xCarbamidomethyl [C10]		1.76203e-07	0	1	1	4	P02768	Serum albumin OS=Homo sapiens OX=9606 GN=ALB PE=1 SV=2	P02768 [139-161]	1	2778.36	0	21651018	25961388	26367932	26673586	16443051						10439		Light	High	Not Found	High	Not Found	High	Not Found	Peak Found	Not Found	High	Not Found	High	0	5.264e-09	47	66.4
FALSE	High	[R].LVTQDTENELK.[K]			1.32948e-05	0	2	2	5	P51692; P42229	Signal transducer and activator of transcription 5B OS=Homo sapiens OX=9606 GN=STAT5B PE=1 SV=2 Signal transducer and activator of transcription 5A OS=Homo sapiens OX=9606 GN=STAT5A PE=1 SV=1	P51692 [153-163]; P42229 [153-163]	0	1289.66	0	695400	587967	772372	664830	566616						10477	Shared	Light	High	Not Found	High	Not Found	High	Not Found	High	Not Found	High	Not Found	High	0	1.787e-06	49	32.18
FALSE	High	[K].LVPLLDTGDIIIDGGNSEYRDTTR.[R]			2.37475e-07	0	1	1	1	P52209	6-phosphogluconate dehydrogenase, decarboxylating OS=Homo sapiens OX=9606 GN=PGD PE=1 SV=3	P52209 [88-111]	1	2633.34	0	1055386	1.35309e+06		1.4604e+06	2666129						10401		Light	Peak Found	Not Found	Peak Found	Not Found	Not Found	Not Found	Peak Found	Not Found	High	Not Found	High	0	2.164e-07	47	82.32
FALSE	High	[R].LVTQDTENELKK.[L]			8.12207e-05	0	2	2	6	P51692; P42229	Signal transducer and activator of transcription 5B OS=Homo sapiens OX=9606 GN=STAT5B PE=1 SV=2 Signal transducer and activator of transcription 5A OS=Homo sapiens OX=9606 GN=STAT5A PE=1 SV=1	P51692 [153-164]; P42229 [153-164]	1	1417.75	0	1.43691e+06	1.66347e+06	1.61442e+06	1.64434e+06	1.57532e+06						10478	Shared	Light	High	Not Found	High	Not Found	High	Not Found	High	Not Found	High	Not Found	High	0	1.486e-05	34	23.46
FALSE	High	[K].LVTVWSAPNYCYR.[C]	1xCarbamidomethyl [C11]		6.90969e-07	0	1	1	2	O00743	Serine/threonine-protein phosphatase 6 catalytic subunit OS=Homo sapiens OX=9606 GN=PPP6C PE=1 SV=1	O00743 [252-264]	0	1628.79	0	386321	618081	497471	550423	423848						10482		Light	Peak Found	Not Found	High	Not Found	High	Not Found	Peak Found	Not Found	Peak Found	Not Found	High	0	2.593e-06	48	70.57
FALSE	High	[K].LWEGLTELVTATGNYGNYR.[R]			3.81549e-14	0	1	1	9	Q7LDG7	RAS guanyl-releasing protein 2 OS=Homo sapiens OX=9606 GN=RASGRP2 PE=1 SV=1	Q7LDG7 [272-290]	0	2157.06	0	2954837	2.56558e+06	2733883	2.31469e+06	2.2944e+06						10523		Light	High	Not Found	High	Not Found	High	Not Found	High	Not Found	High	Not Found	High	0	2.122e-16	105	84.23
FALSE	High	[K].LWFTLDHPPK.[D]			4.17282e-05	0	1	1	3	Q9UHQ9	NADH-cytochrome b5 reductase 1 OS=Homo sapiens OX=9606 GN=CYB5R1 PE=1 SV=1	Q9UHQ9 [239-248]	0	1253.67	0	784696	694136	681587	675033	319669						10525		Light	Peak Found	Not Found	High	Not Found	High	Not Found	High	Not Found	Peak Found	Not Found	High	0	9.269e-06	47	65.68
FALSE	High	[K].LWFTLDHPPKDWAYSK.[G]			1.37185e-05	0	1	1	2	Q9UHQ9	NADH-cytochrome b5 reductase 1 OS=Homo sapiens OX=9606 GN=CYB5R1 PE=1 SV=1	Q9UHQ9 [239-254]	1	2004	0	352056	167370	224427	243397							10526		Light	High	Not Found	Peak Found	Not Found	High	Not Found	Peak Found	Not Found	Not Found	Not Found	High	0	1.773e-06	29	73.45
FALSE	High	[R].LWGDHGQEALESAHVCLINATATGTEILK.[N]	1xCarbamidomethyl [C16]		3.7324e-15	0	1	1	1	Q13564	NEDD8-activating enzyme E1 regulatory subunit OS=Homo sapiens OX=9606 GN=NAE1 PE=1 SV=1	Q13564 [19-47]	0	3134.56	0											10527	No Quan Values	Light	High	Not Found	Not Found	Not Found	Not Found	Not Found	Not Found	Not Found	Not Found	Not Found	High	0	2.122e-16	52
FALSE	High	[R].LWGTQDVSQDIQEMK.[D]			2.42993e-10	0	1	2	5	P11169	Solute carrier family 2, facilitated glucose transporter member 3 OS=Homo sapiens OX=9606 GN=SLC2A3 PE=1 SV=1	P11169 [229-243]	0	1777.84	0	4.85291e+06	3.59441e+06	4.02035e+06	3818503	2.19724e+06						10528		Light	High	Not Found	High	Not Found	High	Not Found	High	Not Found	High	Not Found	High	0	3.788e-10	93	73.32
FALSE	High	[R].LWGTQDVSQDIQEMKDESAR.[M]			7.11017e-16	0	1	2	8	P11169	Solute carrier family 2, facilitated glucose transporter member 3 OS=Homo sapiens OX=9606 GN=SLC2A3 PE=1 SV=1	P11169 [229-248]	1	2336.08	0	3.2916e+07	4.64028e+07	3.87344e+07	4.14136e+07	3.68322e+07						10529		Light	High	Not Found	High	Not Found	High	Not Found	High	Not Found	High	Not Found	High	0	2.098e-16	167	72.76
FALSE	High	[R].LWGTQDVSQDIQEMKDESAR.[M]	1xOxidation [M14]		2.53931e-08	0	1	2	2	P11169	Solute carrier family 2, facilitated glucose transporter member 3 OS=Homo sapiens OX=9606 GN=SLC2A3 PE=1 SV=1	P11169 [229-248]	1	2352.08	0		811114		512279							10530		Light	Not Found	Not Found	High	Not Found	Not Found	Not Found	High	Not Found	Not Found	Not Found	High	0	3.967e-09	19	72.76
FALSE	High	[K].IWHHTFYNELR.[V]			4.33946e-06	0	3	9	111	P0CG39; P60709; P68032	POTE ankyrin domain family member J OS=Homo sapiens OX=9606 GN=POTEJ PE=3 SV=1 Actin, cytoplasmic 1 OS=Homo sapiens OX=9606 GN=ACTB PE=1 SV=1 Actin, alpha cardiac muscle 1 OS=Homo sapiens OX=9606 GN=ACTC1 PE=1 SV=1	P0CG39 [748-758]; P60709 [85-95]; P68032 [87-97]	0	1515.75	0	6.8848e+08	6.50172e+08	5.89814e+08	5.62245e+08	2.74187e+08	12536061	12045045	11950908	12494765	12653735	10531	Shared	Light	High	Peak Found	High	Peak Found	High	Peak Found	High	Peak Found	High	Peak Found	High	0	1.462e-06	58	38.76
FALSE	High	[R].IWLDNLSCSGTEQSVTECASR.[G]	2xCarbamidomethyl [C8; C18]		0.000288976	0	1	1	3	P58215	Lysyl oxidase homolog 3 OS=Homo sapiens OX=9606 GN=LOXL3 PE=1 SV=1	P58215 [107-127]	0	2413.08	0	286932	202999	259680		256658						10533		Light	High	Not Found	Peak Found	Not Found	High	Not Found	Not Found	Not Found	High	Not Found	High	0.0002816	0.002816	20	71.7
FALSE	High	[R].LWLDNTENDLNQGDDHGFSPLHWACR.[E]	1xCarbamidomethyl [C25]		4.5656e-16	0	1	1	7	Q13418	Integrin-linked protein kinase OS=Homo sapiens OX=9606 GN=ILK PE=1 SV=2	Q13418 [18-43]	0	3110.38	0	66527886	35864388	5.33698e+07	4.75628e+07	12102444						10534		Light	High	Not Found	High	Not Found	High	Not Found	High	Not Found	High	Not Found	High	0	2.122e-16	77	81.3
FALSE	High	[K].LWIDQSGEIDIVNHK.[T]			3.70118e-05	0	1	1	2	P22059	Oxysterol-binding protein 1 OS=Homo sapiens OX=9606 GN=OSBP PE=1 SV=1	P22059 [590-604]	0	1766.91	0	271943			269694	170212						10535		Light	High	Not Found	Not Found	Not Found	Not Found	Not Found	Peak Found	Not Found	High	Not Found	High	0	4.141e-06	49	69.8
FALSE	High	[K].LWEEQLAAAK.[A]			2.31365e-05	0	1	1	6	P14314	Glucosidase 2 subunit beta OS=Homo sapiens OX=9606 GN=PRKCSH PE=1 SV=2	P14314 [197-206]	0	1158.62	0	5.5546e+06	4555160	4.96303e+06	5.5006e+06	5.57269e+06						10522		Light	High	Not Found	High	Not Found	High	Not Found	High	Not Found	High	Not Found	High	0	3.425e-06	37	53.4
FALSE	High	[R].LWLEDRTPEALLQVR.[C]			4.86542e-07	0	1	1	5	P14770	Platelet glycoprotein IX OS=Homo sapiens OX=9606 GN=GP9 PE=1 SV=3	P14770 [98-112]	1	1839.01	0	3.13432e+06	3900197	3.31552e+06	5.08762e+06	7369639						10536		Light	High	Not Found	High	Not Found	High	Not Found	High	Not Found	High	Not Found	High	0	3.775e-08	46	80.58
FALSE	High	[K].IWPYVYAFLQTK.[V]			0.000114921	0	1	1	1	Q9UIJ7	GTP:AMP phosphotransferase AK3, mitochondrial OS=Homo sapiens OX=9606 GN=AK3 PE=1 SV=4	Q9UIJ7 [204-215]	0	1528.82	0											10544	No Quan Values	Light	Not Found	Not Found	Not Found	Not Found	Not Found	Not Found	Not Found	Not Found	High	Not Found	High	0	6.471e-05	31
FALSE	High	[K].IWQGIDIETK.[M]			9.0568e-05	0	1	1	1	Q96BS2	Calcineurin B homologous protein 3 OS=Homo sapiens OX=9606 GN=TESC PE=1 SV=3	Q96BS2 [190-199]	0	1202.64	0	707786	733768	435453	619952	419235						10545		Light	Peak Found	Not Found	Peak Found	Not Found	High	Not Found	Peak Found	Not Found	Peak Found	Not Found	High	0	1.524e-05	30	63.11
FALSE	High	[K].LWRDGRGALQNIIPASTGAAK.[A]			0.000255869	0	1	1	1	P04406	Glyceraldehyde-3-phosphate dehydrogenase OS=Homo sapiens OX=9606 GN=GAPDH PE=1 SV=3	P04406 [195-215]	2	2195.2	0	811492			1.21441e+06							10548		Light	Peak Found	Not Found	Not Found	Not Found	Not Found	Not Found	High	Not Found	Not Found	Not Found	High	0	6.917e-05	15	56.87
FALSE	High	[R].LWSEIPSEIAIDDYDSSGASKDEIK.[E]			5.30707e-09	0	1	1	3	Q14643	Inositol 1,4,5-trisphosphate receptor type 1 OS=Homo sapiens OX=9606 GN=ITPR1 PE=1 SV=3	Q14643 [807-831]	1	2768.31	0											10549	No Quan Values	Light	High	Not Found	Not Found	Not Found	High	Not Found	Not Found	Not Found	High	Not Found	High	0	2.351e-10	47
FALSE	High	[R].LWSYLQELLQSR.[R]			6.03424e-06	0	1	1	1	P11277	Spectrin beta chain, erythrocytic OS=Homo sapiens OX=9606 GN=SPTB PE=1 SV=5	P11277 [509-520]	0	1535.82	0											10552	No Quan Values	Light	High	Not Found	Not Found	Not Found	Not Found	Not Found	Not Found	Not Found	Not Found	Not Found	High	0	4.296e-07	43
FALSE	High	[K].IWYHTFYNELR.[V]			3.79898e-05	0	1	1	10	Q562R1	Beta-actin-like protein 2 OS=Homo sapiens OX=9606 GN=ACTBL2 PE=1 SV=2	Q562R1 [86-96]	0	1541.75	0	41892503	2.08664e+07	32416872	2.98272e+07	1.79507e+06						10553		Light	High	Not Found	High	Not Found	High	Not Found	High	Not Found	High	Not Found	High	0	9.938e-05	41	62.84
FALSE	High	[K].IYAMHWGTDSR.[L]			1.77299e-06	0	2	2	6	P62873; P62879	Guanine nucleotide-binding protein G(I)/G(S)/G(T) subunit beta-1 OS=Homo sapiens OX=9606 GN=GNB1 PE=1 SV=3 Guanine nucleotide-binding protein G(I)/G(S)/G(T) subunit beta-2 OS=Homo sapiens OX=9606 GN=GNB2 PE=1 SV=3	P62873 [58-68]; P62879 [58-68]	0	1336.61	0	8.10272e+06	8.51456e+06	8.96235e+06	8670585	8.20658e+06						10554	Shared	Light	High	Not Found	High	Not Found	High	Not Found	High	Not Found	High	Not Found	High	0	2.617e-05	66	44.93
FALSE	High	[K].IYAMHWGYDSR.[L]			2.56841e-05	0	1	1	4	Q9HAV0	Guanine nucleotide-binding protein subunit beta-4 OS=Homo sapiens OX=9606 GN=GNB4 PE=1 SV=3	Q9HAV0 [58-68]	0	1398.63	0	1.3363e+06	1.29126e+06	1130263	1.33605e+06	1.05263e+06						10556		Light	High	Not Found	High	Not Found	High	Not Found	High	Not Found	Peak Found	Not Found	High	0	2.623e-06	35	52.25
FALSE	High	[K].IYANFFPYGDASK.[F]			2.76659e-06	0	1	2	5	P37235	Hippocalcin-like protein 1 OS=Homo sapiens OX=9606 GN=HPCAL1 PE=1 SV=3	P37235 [51-63]	0	1492.71	0	1.97941e+06	1.77182e+06	1.37017e+06	1.56764e+06	1.14697e+06						10557		Light	High	Not Found	High	Not Found	High	Not Found	High	Not Found	High	Not Found	High	0	2.077e-06	41	74.89
FALSE	High	[K].LYCIYVAIGQK.[R]	1xCarbamidomethyl [C3]		2.63928e-06	0	1	1	4	P25705	ATP synthase subunit alpha, mitochondrial OS=Homo sapiens OX=9606 GN=ATP5F1A PE=1 SV=1	P25705 [242-252]	0	1327.71	0	2.7743e+06	2.25814e+06	2544376	3084081	1.99742e+06						10560		Light	High	Not Found	High	Not Found	High	Not Found	High	Not Found	Peak Found	Not Found	High	0	2.723e-07	61	69.89
FALSE	High	[R].LYCPVEFSK.[E]	1xCarbamidomethyl [C3]		0.000153407	0	1	1	3	P52788	Spermine synthase OS=Homo sapiens OX=9606 GN=SMS PE=1 SV=2	P52788 [335-343]	0	1142.56	0	497912	394194	433403	451174	545773			1.09489e+06			10561		Light	High	Not Found	Peak Found	Not Found	High	Peak Found	High	Not Found	Peak Found	Not Found	High	0	2.794e-05	51	52.37
FALSE	High	[K].LWMAAMKEDPTVSALLTSEK.[D]			3.61357e-11	0	1	1	2	P78417	Glutathione S-transferase omega-1 OS=Homo sapiens OX=9606 GN=GSTO1 PE=1 SV=2	P78417 [201-220]	1	2221.12	0		844116									10540		Light	Not Found	Not Found	High	Not Found	Not Found	Not Found	High	Not Found	Not Found	Not Found	High	0	5.789e-13	87	81.63
FALSE	High	[R].IWDTTQKEHLLK.[Y]			2.56841e-05	0	1	1	8	O75083	WD repeat-containing protein 1 OS=Homo sapiens OX=9606 GN=WDR1 PE=1 SV=4	O75083 [84-95]	1	1511.82	0	2.00658e+06	3.01266e+06	1.92507e+06	2.36561e+06	5.66909e+06						10520		Light	High	Not Found	High	Not Found	High	Not Found	High	Not Found	High	Not Found	High	0	0.0002443	19	35.13
FALSE	High	[R].LWDLQQLR.[K]			0.000329489	0	1	1	3	P80217	Interferon-induced 35 kDa protein OS=Homo sapiens OX=9606 GN=IFI35 PE=1 SV=5	P80217 [23-30]	0	1071.59	0	502444	530635	345217	207945	283870						10519		Light	High	Not Found	High	Not Found	High	Not Found	Peak Found	Not Found	Peak Found	Not Found	High	0	7.867e-05	37	71.74
FALSE	High	[K].IWDLNMENRPVETYQVHEYLR.[S]			7.04862e-08	0	1	1	1	P63151	Serine/threonine-protein phosphatase 2A 55 kDa regulatory subunit B alpha isoform OS=Homo sapiens OX=9606 GN=PPP2R2A PE=1 SV=1	P63151 [310-330]	0	2705.31	0	358962	278141	636000	339840							10518		Light	High	Not Found	Peak Found	Not Found	Peak Found	Not Found	Peak Found	Not Found	Not Found	Not Found	High	0	1.69e-09	14	70.26
FALSE	High	[K].LVVECVMNNVTCTR.[I]	2xCarbamidomethyl [C5; C12]		8.81885e-09	0	1	1	3	Q01469	Fatty acid-binding protein 5 OS=Homo sapiens OX=9606 GN=FABP5 PE=1 SV=3	Q01469 [116-129]	0	1694.8	0	903129	920286	1.04048e+06	899569	720223						10484		Light	Peak Found	Not Found	High	Not Found	High	Not Found	High	Not Found	Peak Found	Not Found	High	0	1.481e-09	90	64.23
FALSE	High	[K].LVVENVDVLTQMR.[T]			1.10455e-08	0	1	1	4	Q9Y2A7	Nck-associated protein 1 OS=Homo sapiens OX=9606 GN=NCKAP1 PE=1 SV=1	Q9Y2A7 [869-881]	0	1515.82	0	937302	856626	714565	579823	499661				298927	323965	10485		Light	High	Not Found	High	Not Found	Peak Found	Not Found	High	Peak Found	High	Peak Found	High	0	5.424e-10	105	77.17
FALSE	High	[K].LVVFDTSLQVK.[K]			3.64372e-05	0	1	1	5	P54619	5'-AMP-activated protein kinase subunit gamma-1 OS=Homo sapiens OX=9606 GN=PRKAG1 PE=1 SV=1	P54619 [48-58]	0	1248.72	0	316408	269889	283491	341942	289284						10486		Light	High	Not Found	High	Not Found	High	Not Found	High	Not Found	High	Not Found	High	0	8.004e-06	50	73.5
FALSE	High	[R].IVVFQYSDGK.[L]			7.6363e-06	0	1	1	3	Q16531	DNA damage-binding protein 1 OS=Homo sapiens OX=9606 GN=DDB1 PE=1 SV=1	Q16531 [848-857]	0	1155.6	0	831194	700361	679362	700556	772668						10487		Light	Peak Found	Not Found	Peak Found	Not Found	High	Not Found	High	Not Found	High	Not Found	High	0	2.212e-06	39	54.7
FALSE	High	[R].IVVLAKPEHENR.[I]			3.68193e-05	0	1	1	5	Q92835	Phosphatidylinositol 3,4,5-trisphosphate 5-phosphatase 1 OS=Homo sapiens OX=9606 GN=INPP5D PE=1 SV=2	Q92835 [490-501]	0	1404.8	0	91809.6	168230	106878	157695	120678						10488		Light	High	Not Found	High	Not Found	High	Not Found	High	Not Found	High	Not Found	High	0	5.862e-06	40	19.43
FALSE	High	[R].LVVLATPQVSDSMR.[K]			1.45935e-07	0	1	1	5	P46976	Glycogenin-1 OS=Homo sapiens OX=9606 GN=GYG1 PE=1 SV=4	P46976 [35-48]	0	1515.82	0	1.6652e+06	1.00476e+06	933330	1.22381e+06	1.18628e+06						10489		Light	High	Not Found	High	Not Found	High	Not Found	High	Not Found	High	Not Found	High	0	2.191e-07	64	66
FALSE	High	[R].LVVLDEELEGISPDELKDELPER.[Q]			1.05145e-10	0	1	1	1	P60983	Glia maturation factor beta OS=Homo sapiens OX=9606 GN=GMFB PE=1 SV=2	P60983 [42-64]	1	2637.35	0	1.27338e+06	1.26042e+06									10490		Light	High	Not Found	Peak Found	Not Found	Not Found	Not Found	Not Found	Not Found	Not Found	Not Found	High	0	5.09e-13	60	82.83
FALSE	High	[R].LVVLGIRPIR.[L]			0.000400589	0	1	1	4	Q92900	Regulator of nonsense transcripts 1 OS=Homo sapiens OX=9606 GN=UPF1 PE=1 SV=2	Q92900 [699-708]	0	1135.77	0	282496	392563	428123	412055	203160						10491		Light	High	Not Found	High	Not Found	High	Not Found	High	Not Found	Peak Found	Not Found	High	3.13e-05	0.0002116	31	59.13
FALSE	High	[K].LVVLGSGGVGK.[S]			3.88779e-06	0	2	2	5	P61224; P62834	Ras-related protein Rap-1b OS=Homo sapiens OX=9606 GN=RAP1B PE=1 SV=1 Ras-related protein Rap-1A OS=Homo sapiens OX=9606 GN=RAP1A PE=1 SV=1	P61224 [6-16]; P62834 [6-16]	0	985.604	0	210473744	183172496	201619472	206963648	196758000						10492	Shared	Light	High	Not Found	High	Not Found	High	Not Found	High	Not Found	High	Not Found	High	0	4.23e-07	74	45.62
FALSE	High	[R].LVVPASQCGSLIGK.[G]	1xCarbamidomethyl [C8]		7.75134e-05	0	2	2	4	P57721; Q15366	Poly(rC)-binding protein 3 OS=Homo sapiens OX=9606 GN=PCBP3 PE=2 SV=2 Poly(rC)-binding protein 2 OS=Homo sapiens OX=9606 GN=PCBP2 PE=1 SV=1	P57721 [134-147]; Q15366 [102-115]	0	1428.79	0	2467512	1.96381e+06	2.02928e+06	2.64454e+06	2.31881e+06						10494	Shared	Light	High	Not Found	Peak Found	Not Found	High	Not Found	High	Not Found	High	Not Found	High	9.232e-05	0.0004594	41	55.71
FALSE	High	[R].LVVPATQCGSLIGK.[G]	1xCarbamidomethyl [C8]		1.5393e-06	0	1	1	4	Q15365	Poly(rC)-binding protein 1 OS=Homo sapiens OX=9606 GN=PCBP1 PE=1 SV=2	Q15365 [102-115]	0	1442.8	0	7.02713e+06	5.90387e+06	6259866	6.18437e+06	6380902						10495		Light	High	Not Found	High	Not Found	Peak Found	Not Found	High	Not Found	High	Not Found	High	0	3.754e-07	65	58.19
FALSE	High	[K].LVVSESYDTYISR.[S]			9.86432e-07	0	1	1	3	Q8TF42	Ubiquitin-associated and SH3 domain-containing protein B OS=Homo sapiens OX=9606 GN=UBASH3B PE=1 SV=2	Q8TF42 [540-552]	0	1531.76	0											10496	No Quan Values	Light	Not Found	Not Found	High	Not Found	Not Found	Not Found	High	Not Found	High	Not Found	High	0	6.524e-06	53
FALSE	High	[R].LVVVDENDVVK.[G]			4.51217e-05	0	1	1	5	P54619	5'-AMP-activated protein kinase subunit gamma-1 OS=Homo sapiens OX=9606 GN=PRKAG1 PE=1 SV=1	P54619 [300-310]	0	1228.68	0	789990	735494	878205	805382	890762						10498		Light	High	Not Found	High	Not Found	High	Not Found	High	Not Found	High	Not Found	High	0	1.011e-05	37	51
FALSE	High	[K].LVVVGAGGVGK.[S]			1.06173e-05	0	2	3	5	P01116; P01111	GTPase KRas OS=Homo sapiens OX=9606 GN=KRAS PE=1 SV=1 GTPase NRas OS=Homo sapiens OX=9606 GN=NRAS PE=1 SV=1	P01116 [6-16]; P01111 [6-16]	0	955.593	0	3.11415e+06	2.48432e+06	2.39239e+06	2678979	2539694						10499	Shared	Light	High	Not Found	High	Not Found	High	Not Found	High	Not Found	High	Not Found	High	0	1.379e-06	56	40.54
FALSE	High	[R].LVVVLCNLKPQK.[M]	1xCarbamidomethyl [C6]		2.97695e-06	0	1	1	5	P54577	Tyrosine--tRNA ligase, cytoplasmic OS=Homo sapiens OX=9606 GN=YARS PE=1 SV=4	P54577 [419-430]	0	1410.85	0	2.12101e+06	1.7406e+06	2.12016e+06	1966985	1.0408e+06						10500		Light	High	Not Found	High	Not Found	High	Not Found	High	Not Found	High	Not Found	High	0	3.123e-07	35	53.31
FALSE	High	[K].IVYGHLDDPASQEIER.[G]			9.38062e-10	0	1	1	3	Q99798	Aconitate hydratase, mitochondrial OS=Homo sapiens OX=9606 GN=ACO2 PE=1 SV=2	Q99798 [69-84]	0	1841.9	0	3.03579e+06	2.22634e+06	2.71118e+06	2.47407e+06	2.3606e+06						10504		Light	High	Not Found	High	Not Found	High	Not Found	Peak Found	Not Found	Peak Found	Not Found	High	0	2.585e-11	58	47.49
FALSE	High	[R].IVYLCITDDDFER.[S]	1xCarbamidomethyl [C5]		2.33795e-05	0	1	1	1	P51809	Vesicle-associated membrane protein 7 OS=Homo sapiens OX=9606 GN=VAMP7 PE=1 SV=3	P51809 [60-72]	0	1658.77	0			265615	225183							10505		Light	Not Found	Not Found	Not Found	Not Found	High	Not Found	Peak Found	Not Found	Not Found	Not Found	High	0	3.247e-06	32	80.07
FALSE	High	[K].LVYLYLMNYAK.[S]			1.46834e-05	0	2	2	5	P63010; Q10567	AP-2 complex subunit beta OS=Homo sapiens OX=9606 GN=AP2B1 PE=1 SV=1 AP-1 complex subunit beta-1 OS=Homo sapiens OX=9606 GN=AP1B1 PE=1 SV=2	P63010 [68-78]; Q10567 [68-78]	0	1390.74	0		996001	1.2907e+06	1.0108e+06	598702						10507	Shared	Light	High	Not Found	High	Not Found	High	Not Found	High	Not Found	High	Not Found	High	0	4.501e-06	54	82.92
FALSE	High	[K].LVYQNIFTAMQAMIR.[A]			9.02434e-07	0	1	3	1	P50148	Guanine nucleotide-binding protein G(q) subunit alpha OS=Homo sapiens OX=9606 GN=GNAQ PE=1 SV=4	P50148 [78-92]	0	1798.93	0				854644							10509		Light	Not Found	Not Found	Not Found	Not Found	Not Found	Not Found	High	Not Found	Not Found	Not Found	High	0	1.395e-07	45	84.87
FALSE	High	[R].LWADHGVQACFGR.[S]	1xCarbamidomethyl [C10]		1.94722e-05	0	1	1	1	P04899	Guanine nucleotide-binding protein G(i) subunit alpha-2 OS=Homo sapiens OX=9606 GN=GNAI2 PE=1 SV=3	P04899 [131-143]	0	1516.71	0	5478949	4.47307e+06	4.56247e+06	4.41327e+06	3.85516e+06						10511		Light	Peak Found	Not Found	Peak Found	Not Found	Peak Found	Not Found	Peak Found	Not Found	High	Not Found	High	0	1.258e-05	42	50.44
FALSE	High	[R].LWADPGAQACFSR.[S]	1xCarbamidomethyl [C10]		5.29054e-07	0	1	1	5	P19086	Guanine nucleotide-binding protein G(z) subunit alpha OS=Homo sapiens OX=9606 GN=GNAZ PE=1 SV=3	P19086 [131-143]	0	1478.68	0	875648	687974	833824	746251	710475						10512		Light	High	Not Found	High	Not Found	High	Not Found	High	Not Found	High	Not Found	High	0	2.483e-07	54	59.16
FALSE	High	[R].LWAHVYAGAPVSSPEYTK.[K]			5.53407e-09	0	1	1	4	P61086	Ubiquitin-conjugating enzyme E2 K OS=Homo sapiens OX=9606 GN=UBE2K PE=1 SV=3	P61086 [147-164]	0	1975.99	0	1.70722e+06	1.20856e+06	1.50416e+06	1.38942e+06	1.37888e+06						10513		Light	High	Not Found	High	Not Found	High	Not Found	High	Not Found	Peak Found	Not Found	High	0	7.061e-11	48	55.14
FALSE	High	[K].LWDFQGFECIR.[T]	1xCarbamidomethyl [C9]		2.06243e-05	0	1	1	1	P43034	Platelet-activating factor acetylhydrolase IB subunit alpha OS=Homo sapiens OX=9606 GN=PAFAH1B1 PE=1 SV=2	P43034 [176-186]	0	1470.68	0											10514	No Quan Values	Light	Peak Found	Not Found	Peak Found	Not Found	Peak Found	Not Found	Peak Found	Not Found	High	Not Found	High	0	1.323e-05	22	83.08
FALSE	High	[K].IWDLADPEGK.[G]			4.39611e-05	0	1	1	1	Q9UBC2	Epidermal growth factor receptor substrate 15-like 1 OS=Homo sapiens OX=9606 GN=EPS15L1 PE=1 SV=1	Q9UBC2 [56-65]	0	1143.57	0	592222	784279	819297	858390	900321						10515		Light	Peak Found	Not Found	Peak Found	Not Found	Peak Found	Not Found	Peak Found	Not Found	High	Not Found	High	0	2.658e-05	38	65.13
FALSE	High	[K].IWDLADTDGK.[G]			3.05136e-05	0	1	1	3	P42566	Epidermal growth factor receptor substrate 15 OS=Homo sapiens OX=9606 GN=EPS15 PE=1 SV=2	P42566 [56-65]	0	1133.55	0	907761	528922	501442	422878	533771						10516		Light	Peak Found	Not Found	High	Not Found	High	Not Found	Peak Found	Not Found	High	Not Found	High	0	4.403e-06	32	58.57
FALSE	High	[K].LVTSIGDVVNHDPVVGDR.[L]			1.19351e-09	0	1	1	5	P11216	Glycogen phosphorylase, brain form OS=Homo sapiens OX=9606 GN=PYGB PE=1 SV=5	P11216 [623-640]	0	1891.99	0	8175394	5.58562e+06	6578461	6872653	5773740						10480		Light	High	Not Found	High	Not Found	High	Not Found	High	Not Found	High	Not Found	High	0	2.142e-10	67	61.54
FALSE	High	[R].NAFEISGSMIER.[I]			1.21622e-06	0	1	1	1	Q14155	Rho guanine nucleotide exchange factor 7 OS=Homo sapiens OX=9606 GN=ARHGEF7 PE=1 SV=2	Q14155 [544-555]	0	1353.65	0	696694	424451	412530	435633	526575						11201		Light	High	Not Found	Peak Found	Not Found	Peak Found	Not Found	Peak Found	Not Found	Peak Found	Not Found	High	0	5.851e-08	62	63.69
FALSE	High	[K].LVPLLDTGDIIIDGGNSEYR.[D]			1.34607e-14	0	1	1	10	P52209	6-phosphogluconate dehydrogenase, decarboxylating OS=Homo sapiens OX=9606 GN=PGD PE=1 SV=3	P52209 [88-107]	0	2160.12	0	6576116	5.75074e+06	4.98159e+06	5143279	2.89461e+06				5932525	392132	10400		Light	High	Not Found	High	Not Found	High	Not Found	High	Peak Found	High	Peak Found	High	0	6.54e-14	96	84.01
FALSE	High	[R].LVPGWTKPITIGR.[H]			5.60416e-07	0	1	1	6	P48735	Isocitrate dehydrogenase [NADP], mitochondrial OS=Homo sapiens OX=9606 GN=IDH2 PE=1 SV=2	P48735 [160-172]	0	1437.86	0	16013640	1.27003e+07	1.53674e+07	1.56815e+07	1.29066e+07						10396		Light	Peak Found	Not Found	High	Not Found	High	Not Found	High	Not Found	High	Not Found	High	0	5.514e-07	60	59.66
FALSE	High	[R].LVEPGSPAEK.[A]			0.000343014	0	1	1	5	O14745	Na(+)/H(+) exchange regulatory cofactor NHE-RF1 OS=Homo sapiens OX=9606 GN=SLC9A3R1 PE=1 SV=4	O14745 [41-50]	0	1026.55	0	2.30445e+06	2.51816e+06	2291576	2488381	2.39341e+06						10275		Light	High	Not Found	High	Not Found	High	Not Found	High	Not Found	High	Not Found	High	0	8.259e-05	27	22.7
FALSE	High	[K].IVETQNEEYPHTFQVSGK.[E]			8.29921e-07	0	1	1	4	Q96M96	FYVE, RhoGEF and PH domain-containing protein 4 OS=Homo sapiens OX=9606 GN=FGD4 PE=1 SV=2	Q96M96 [478-495]	0	2106.01	0	187181		291797								10278		Light	High	Not Found	Not Found	Not Found	High	Not Found	High	Not Found	High	Not Found	High	0	3.638e-08	33	43.12
FALSE	High	[K].IVFGNIHQIYDWHK.[D]			2.67799e-05	0	1	1	2	O60229	Kalirin OS=Homo sapiens OX=9606 GN=KALRN PE=1 SV=2	O60229 [1973-1986]	0	1769.91	0	1.20328e+06	537510	1.03348e+06	1.07797e+06	236509						10284		Light	High	Not Found	Peak Found	Not Found	Peak Found	Not Found	High	Not Found	Peak Found	Not Found	High	0	5.695e-06	28	63.64
FALSE	High	[K].LVFLGLDNAGK.[T]			1.98835e-05	0	2	2	5	Q9NR31; Q9Y6B6	GTP-binding protein SAR1a OS=Homo sapiens OX=9606 GN=SAR1A PE=1 SV=1 GTP-binding protein SAR1b OS=Homo sapiens OX=9606 GN=SAR1B PE=1 SV=1	Q9NR31 [28-38]; Q9Y6B6 [28-38]	0	1146.65	0	13108446	11250644	16268524	11769275	12667192						10286	Shared	Light	High	Not Found	High	Not Found	High	Not Found	High	Not Found	High	Not Found	High	0	2.855e-06	51	73.83
FALSE	High	[K].LVFVHSAEGNEFWSALLEK.[A]			3.72137e-08	0	1	1	3	P07384	Calpain-1 catalytic subunit OS=Homo sapiens OX=9606 GN=CAPN1 PE=1 SV=1	P07384 [175-193]	0	2176.11	0	18762806	8693244	16203125	12432630							10288		Light	Peak Found	Not Found	High	Not Found	High	Not Found	High	Not Found	Not Found	Not Found	High	0	1.314e-07	71	82.85
FALSE	High	[K].LVGAIVYYDGQHNDAR.[M]			2.94934e-10	0	1	1	5	P43304	Glycerol-3-phosphate dehydrogenase, mitochondrial OS=Homo sapiens OX=9606 GN=GPD2 PE=1 SV=3	P43304 [212-227]	0	1790.88	0	2.61557e+06	2.01084e+06	2.31401e+06	2.05023e+06	1.15604e+06						10289		Light	High	Not Found	High	Not Found	High	Not Found	High	Not Found	High	Not Found	High	0	2.78e-07	54	49.05
FALSE	High	[K].IVGAPMHDLLLWNNATVTTCHSK.[T]	1xCarbamidomethyl [C20]		8.16988e-07	0	1	1	4	P11586	C-1-tetrahydrofolate synthase, cytoplasmic OS=Homo sapiens OX=9606 GN=MTHFD1 PE=1 SV=3	P11586 [176-198]	0	2578.29	0											10290	No Quan Values	Light	High	Not Found	High	Not Found	High	Not Found	Not Found	Not Found	High	Not Found	High	0	6.879e-07	34
FALSE	High	[R].LVGEALLESNTIIDHVYCSPSLR.[C]	1xCarbamidomethyl [C18]		1.39781e-13	0	1	1	4	Q8TF42	Ubiquitin-associated and SH3 domain-containing protein B OS=Homo sapiens OX=9606 GN=UBASH3B PE=1 SV=2	Q8TF42 [451-473]	0	2586.32	0	2.55401e+06	2.56577e+06	2.52906e+06	2.799e+06							10291		Light	High	Not Found	High	Not Found	High	Not Found	High	Not Found	Not Found	Not Found	High	0	2.122e-16	98	82.45
FALSE	High	[K].IVGEDYPGWSEDSFGAR.[V]			9.54955e-08	0	1	1	3	Q86WI1	Fibrocystin-L OS=Homo sapiens OX=9606 GN=PKHD1L1 PE=2 SV=2	Q86WI1 [3263-3279]	0	1884.84	0	297702			318276	439968						10292		Light	High	Not Found	Not Found	Not Found	Not Found	Not Found	Peak Found	Not Found	High	Not Found	High	0	9.321e-08	68	70.52
FALSE	High	[R].LVGEEEAGFGECDK.[F]	1xCarbamidomethyl [C12]		4.07206e-07	0	1	1	5	O94919	Endonuclease domain-containing 1 protein OS=Homo sapiens OX=9606 GN=ENDOD1 PE=1 SV=2	O94919 [23-36]	0	1539.66	0	421945	297184	232173	362066	175909						10293		Light	High	Not Found	High	Not Found	High	Not Found	High	Not Found	High	Not Found	High	0	1.714e-07	64	42.89
FALSE	High	[R].IVGELEQMVSEDVPLDHR.[V]			0.000108567	0	1	1	2	Q00341	Vigilin OS=Homo sapiens OX=9606 GN=HDLBP PE=1 SV=2	Q00341 [1120-1137]	0	2066.02	0				229975							10294		Light	Not Found	Not Found	High	Not Found	Not Found	Not Found	High	Not Found	Not Found	Not Found	High	0	2.098e-05	24	80.38
FALSE	High	[R].IVENLQSFNEITAMTGDGVNDAPALKK.[A]			1.73996e-09	0	1	1	3	Q93084	Sarcoplasmic/endoplasmic reticulum calcium ATPase 3 OS=Homo sapiens OX=9606 GN=ATP2A3 PE=1 SV=2	Q93084 [687-713]	1	2875.45	0	2.47001e+06	2.73465e+06	2.8028e+06	3.32223e+06	2.7703e+06						10274		Light	High	Not Found	High	Not Found	High	Not Found	Peak Found	Not Found	Peak Found	Not Found	High	0	6.636e-11	47	79.5
FALSE	High	[R].LVGGKDFEQPLAISR.[V]			2.45025e-12	0	1	1	9	O00151	PDZ and LIM domain protein 1 OS=Homo sapiens OX=9606 GN=PDLIM1 PE=1 SV=4	O00151 [18-32]	1	1629.9	0	1.01435e+07	1.84674e+07	1.50116e+07	1.71479e+07	2.64156e+07						10297		Light	High	Not Found	High	Not Found	High	Not Found	High	Not Found	High	Not Found	High	0	5.481e-12	97	54.25
FALSE	High	[K].LVGGQAGLGR.[R]			4.0867e-05	0	1	1	5	Q9Y6C2	EMILIN-1 OS=Homo sapiens OX=9606 GN=EMILIN1 PE=1 SV=3	Q9Y6C2 [779-788]	0	927.537	0	3648708	3815919	3.21845e+06	3.92468e+06	2.86805e+06						10299		Light	High	Not Found	High	Not Found	High	Not Found	High	Not Found	High	Not Found	High	0	9.073e-06	57	26.92
FALSE	High	[R].LVGIFENQER.[K]			2.33795e-05	0	1	1	6	O95989	Diphosphoinositol polyphosphate phosphohydrolase 1 OS=Homo sapiens OX=9606 GN=NUDT3 PE=1 SV=1	O95989 [80-89]	0	1204.63	0	1.21242e+06	1.88835e+06	1.06466e+06	1.05259e+06	982234						10301		Light	High	Not Found	High	Not Found	High	Not Found	High	Not Found	High	Not Found	High	0	3.463e-06	46	55.77
FALSE	High	[K].IVGNLLYYR.[Y]			0.000100457	0	1	1	5	Q13576	Ras GTPase-activating-like protein IQGAP2 OS=Homo sapiens OX=9606 GN=IQGAP2 PE=1 SV=4	Q13576 [1099-1107]	0	1110.63	0	4.1129e+06	2.92531e+06	3.21831e+06	2.97186e+06	2.40235e+06						10303		Light	High	Not Found	High	Not Found	High	Not Found	High	Not Found	High	Not Found	High	0	2.004e-05	46	63.79
FALSE	High	[R].IVGNSGLNIYNLYAPCAGGVPSHFR.[Y]	1xCarbamidomethyl [C16]		1.84113e-10	0	1	1	4	P10619	Lysosomal protective protein OS=Homo sapiens OX=9606 GN=CTSA PE=1 SV=2	P10619 [266-290]	0	2676.34	0	612987	674494	427071	691677	190456						10304		Light	High	Not Found	High	Not Found	High	Not Found	High	Not Found	Peak Found	Not Found	High	0	3.865e-12	35	79.55
FALSE	High	[K].IVGPSGAAVPCK.[V]	1xCarbamidomethyl [C11]		2.6927e-07	0	1	1	9	P21333	Filamin-A OS=Homo sapiens OX=9606 GN=FLNA PE=1 SV=4	P21333 [1008-1019]	0	1155.62	0	92883184	84757040	98743400	101610768	88630272						10306		Light	High	Not Found	High	Not Found	High	Not Found	High	Not Found	High	Not Found	High	0	4.094e-08	74	32.79
FALSE	High	[K].IVGPSGAAVPCKVEPGLGADNSVVR.[F]	1xCarbamidomethyl [C11]		3.33033e-09	0	1	1	3	P21333	Filamin-A OS=Homo sapiens OX=9606 GN=FLNA PE=1 SV=4	P21333 [1008-1032]	1	2449.29	0	941759	2.81024e+06	2.20713e+06	2320685	2.48256e+06						10307		Light	Peak Found	Not Found	High	Not Found	Peak Found	Not Found	High	Not Found	High	Not Found	High	0	3.031e-10	36	55.62
FALSE	High	[R].LVGQGASAVLLDLPNSGGEAQAK.[K]			2.20457e-08	0	1	1	4	Q99714	3-hydroxyacyl-CoA dehydrogenase type-2 OS=Homo sapiens OX=9606 GN=HSD17B10 PE=1 SV=3	Q99714 [30-52]	0	2195.17	0	1.27637e+06	1.7406e+06	1.2911e+06		1.91505e+06						10308		Light	High	Not Found	High	Not Found	High	Not Found	Not Found	Not Found	High	Not Found	High	0	2.413e-08	78	75.72
FALSE	High	[K].LVGQSIIAYLQK.[K]			1.1185e-06	0	1	1	2	P53621	Coatomer subunit alpha OS=Homo sapiens OX=9606 GN=COPA PE=1 SV=2	P53621 [620-631]	0	1332.79	0	1.92872e+06	1.54961e+06	1.94671e+06	1.54313e+06	1.63223e+06						10309		Light	Peak Found	Not Found	Peak Found	Not Found	High	Not Found	High	Not Found	Peak Found	Not Found	High	0	1.758e-07	77	81.57
FALSE	High	[R].LVGSGLHTVEAAGEAR.[Q]			2.26275e-13	0	1	1	9	Q9Y6C2	EMILIN-1 OS=Homo sapiens OX=9606 GN=EMILIN1 PE=1 SV=3	Q9Y6C2 [513-528]	0	1566.82	0	6.42399e+06	6.56623e+06	5.0914e+06	6.11247e+06	5.36056e+06			418232	463132	445853	10311		Light	High	Not Found	High	Not Found	High	Peak Found	High	Peak Found	High	Peak Found	High	0	1.564e-15	118	35.78
FALSE	High	[R].LVGSQEELASWGHEYVR.[H]			4.52594e-11	0	1	1	4	Q13200	26S proteasome non-ATPase regulatory subunit 2 OS=Homo sapiens OX=9606 GN=PSMD2 PE=1 SV=3	Q13200 [144-160]	0	1959.96	0	895323	903842	925786	736824	961190						10312		Light	High	Not Found	Peak Found	Not Found	Peak Found	Not Found	High	Not Found	High	Not Found	High	0	5.174e-09	62	61.48
FALSE	High	[R].IVGTTAYMAPEALR.[G]			2.05168e-05	0	1	1	2	Q9NWZ3	Interleukin-1 receptor-associated kinase 4 OS=Homo sapiens OX=9606 GN=IRAK4 PE=1 SV=1	Q9NWZ3 [348-361]	0	1492.78	0		377673	270829	345170	434396						10313		Light	Not Found	Not Found	Peak Found	Not Found	Peak Found	Not Found	High	Not Found	High	Not Found	High	0	1.315e-05	51	61.17
FALSE	High	[R].LVGGPMDASVEEEGVRR.[A]			0.000181746	0	1	1	5	P01034	Cystatin-C OS=Homo sapiens OX=9606 GN=CST3 PE=1 SV=1	P01034 [35-51]	1	1800.89	0	257407	314597	222987	259626	360773						10298		Light	High	Not Found	High	Not Found	High	Not Found	High	Not Found	High	Not Found	High	0	3.847e-05	23	43.4
FALSE	High	[R].IVENLQSFNEITAMTGDGVNDAPALK.[K]			4.65536e-14	0	1	1	9	Q93084	Sarcoplasmic/endoplasmic reticulum calcium ATPase 3 OS=Homo sapiens OX=9606 GN=ATP2A3 PE=1 SV=2	Q93084 [687-712]	0	2747.36	0	6.00511e+06	4.82299e+06	4.69323e+06	5.05307e+06	4579047						10273		Light	High	Not Found	High	Not Found	High	Not Found	High	Not Found	High	Not Found	High	0	1.474e-15	133	82.61
FALSE	High	[K].IVEIPFNSTNK.[Y]			0.000214085	0	1	1	2	P05023	Sodium/potassium-transporting ATPase subunit alpha-1 OS=Homo sapiens OX=9606 GN=ATP1A1 PE=1 SV=1	P05023 [477-487]	0	1261.68	0	643804	501201	543055	518089	485156						10271		Light	Peak Found	Not Found	Peak Found	Not Found	High	Not Found	Peak Found	Not Found	High	Not Found	High	0	0.0001202	50	57.3
FALSE	High	[K].LVEKPSPLTLAPHDFANIK.[A]			1.87429e-08	0	1	1	9	P53618	Coatomer subunit beta OS=Homo sapiens OX=9606 GN=COPB1 PE=1 SV=3	P53618 [768-786]	0	2090.16	0	2.1687e+06	2.10942e+06	1761170	2.22487e+06	2.232e+06						10267		Light	High	Not Found	High	Not Found	High	Not Found	High	Not Found	High	Not Found	High	0	3.098e-08	45	61.04
FALSE	High	[R].IVATKPLYVALAQR.[K]			2.1295e-06	0	1	2	4	P11940	Polyadenylate-binding protein 1 OS=Homo sapiens OX=9606 GN=PABPC1 PE=1 SV=2	P11940 [357-370]	0	1542.94	0	1718133	1.41843e+06	1.61198e+06	1.77028e+06	1.39881e+06						10221		Light	High	Not Found	High	Not Found	High	Not Found	High	Not Found	Peak Found	Not Found	High	0	2.127e-05	59	56.44
FALSE	High	[R].IVAVTGAEAQK.[A]			4.50139e-06	0	1	1	5	P49588	Alanine--tRNA ligase, cytoplasmic OS=Homo sapiens OX=9606 GN=AARS PE=1 SV=2	P49588 [752-762]	0	1086.62	0	1.07152e+06	1.14444e+06	1.07327e+06	1.23018e+06	965316						10223		Light	High	Not Found	High	Not Found	High	Not Found	High	Not Found	High	Not Found	High	0	8.908e-07	43	25.37
FALSE	High	[R].LVAYYTLIGASGQR.[E]			7.20523e-07	0	1	1	4	P01024	Complement C3 OS=Homo sapiens OX=9606 GN=C3 PE=1 SV=2	P01024 [531-544]	0	1511.82	0	194752	996829	971724	1.08738e+06	105802						10224		Light	Peak Found	Not Found	High	Not Found	High	Not Found	High	Not Found	Peak Found	Not Found	High	0	2.367e-06	39	72.35
FALSE	High	[K].LVCPADNLR.[A]	1xCarbamidomethyl [C3]		0.000178971	0	1	1	4	P04275	von Willebrand factor OS=Homo sapiens OX=9606 GN=VWF PE=1 SV=4	P04275 [774-782]	0	1057.55	0	4861797	5075815	6145914	5585516	4511195						10226		Light	Peak Found	Not Found	High	Not Found	High	Not Found	High	Not Found	High	Not Found	High	0	0.0001171	45	36.47
FALSE	High	[K].IVDAVIQEHQPSVLLELGAYCGYSAVR.[M]	1xCarbamidomethyl [C21]		1.14809e-11	0	1	1	2	P21964	Catechol O-methyltransferase OS=Homo sapiens OX=9606 GN=COMT PE=1 SV=2	P21964 [99-125]	0	2987.53	0											10229	No Quan Values	Light	High	Not Found	High	Not Found	Not Found	Not Found	Not Found	Not Found	Not Found	Not Found	High	0	3.226e-14	46
FALSE	High	[R].IVDDWANDGWGLK.[K]			3.21049e-09	0	1	1	1	P27824	Calnexin OS=Homo sapiens OX=9606 GN=CANX PE=1 SV=2	P27824 [446-458]	0	1488.71	0	3.89221e+06	4.12959e+06	3.92696e+06	3.65352e+06	3.48683e+06						10230		Light	Peak Found	Not Found	Peak Found	Not Found	Peak Found	Not Found	Peak Found	Not Found	High	Not Found	High	0	4.102e-09	72	77.47
FALSE	High	[R].LVDEYSLNAGK.[Q]			2.04023e-07	0	1	1	4	P19367	Hexokinase-1 OS=Homo sapiens OX=9606 GN=HK1 PE=1 SV=3	P19367 [728-738]	0	1208.62	0	5452122	5.7161e+06	5907292	5746228	5.85597e+06						10232		Light	High	Not Found	High	Not Found	High	Not Found	Peak Found	Not Found	High	Not Found	High	0	1.875e-07	70	42.7
FALSE	High	[K].IVDIIDTTGSGDVNTATEVEPK.[D]			1.35848e-15	0	1	1	5	P29144	Tripeptidyl-peptidase 2 OS=Homo sapiens OX=9606 GN=TPP2 PE=1 SV=4	P29144 [64-85]	0	2274.13	0	667783	491495	428609	484629	738459						10236		Light	High	Not Found	High	Not Found	High	Not Found	High	Not Found	High	Not Found	High	0	2.122e-16	167	68.42
FALSE	High	[R].LVDSCCQHLEK.[H]	2xCarbamidomethyl [C5; C6]		4.59314e-07	0	1	1	5	O43182	Rho GTPase-activating protein 6 OS=Homo sapiens OX=9606 GN=ARHGAP6 PE=1 SV=3	O43182 [413-423]	0	1388.63	0	1421093	1.14e+06	1.23787e+06	1433488	1.02695e+06						10240		Light	High	Not Found	High	Not Found	High	Not Found	High	Not Found	High	Not Found	High	0	3.73e-08	54	17.54
FALSE	High	[R].LVDTGDKFR.[F]			1.58813e-05	0	1	1	1	Q01082	Spectrin beta chain, non-erythrocytic 1 OS=Homo sapiens OX=9606 GN=SPTBN1 PE=1 SV=2	Q01082 [1907-1915]	1	1050.56	0	896735	512136	1233762	722646	1.01238e+06						10241		Light	Peak Found	Not Found	High	Not Found	Peak Found	Not Found	Peak Found	Not Found	Peak Found	Not Found	High	0	2.207e-06	50	23.11
FALSE	High	[K].LVDTLCMETQER.[D]	1xCarbamidomethyl [C6]		3.59124e-07	0	1	1	4	Q9NQ75	Cas scaffolding protein family member 4 OS=Homo sapiens OX=9606 GN=CASS4 PE=1 SV=2	Q9NQ75 [716-727]	0	1494.69	0	538250	710302	495437	534673	691101						10242		Light	High	Not Found	Peak Found	Not Found	High	Not Found	High	Not Found	High	Not Found	High	0	6.91e-08	78	50.56
FALSE	High	[R].IVDVYENLYAGR.[K]			2.31339e-07	0	1	1	1	P49137	MAP kinase-activated protein kinase 2 OS=Homo sapiens OX=9606 GN=MAPKAPK2 PE=1 SV=1	P49137 [120-131]	0	1411.72	0	630322	605542	608668	747267	579321						10244		Light	High	Not Found	Peak Found	Not Found	Peak Found	Not Found	Peak Found	Not Found	Peak Found	Not Found	High	0	7.428e-09	79	65.18
FALSE	High	[K].IVEAAENEYQTAISENYQTMSDTTFK.[A]			7.77752e-09	0	1	1	3	P47755	F-actin-capping protein subunit alpha-2 OS=Homo sapiens OX=9606 GN=CAPZA2 PE=1 SV=3	P47755 [231-256]	0	2983.35	0	2.01847e+06	1.89325e+06	1.64345e+06	1.80785e+06	1985576						10247		Light	Peak Found	Not Found	Peak Found	Not Found	High	Not Found	High	Not Found	High	Not Found	High	0	7.664e-10	57	79.08
FALSE	High	[K].LVEALCAAGHR.[A]	1xCarbamidomethyl [C6]		2.72027e-05	0	1	1	4	P23919	Thymidylate kinase OS=Homo sapiens OX=9606 GN=DTYMK PE=1 SV=4	P23919 [26-36]	0	1196.62	0	679538	633934	621605	703150	549425						10248		Light	High	Not Found	High	Not Found	Peak Found	Not Found	High	Not Found	High	Not Found	High	0	2.914e-05	40	30.63
FALSE	High	[R].IVEAILSHPAFAEGK.[R]			0.000220744	0	1	1	4	Q9Y210	Short transient receptor potential channel 6 OS=Homo sapiens OX=9606 GN=TRPC6 PE=1 SV=1	Q9Y210 [176-190]	0	1581.86	0	591627	486860	629370	680360	486562						10250		Light	High	Not Found	Peak Found	Not Found	High	Not Found	High	Not Found	High	Not Found	High	0	0.0001186	25	57.61
FALSE	High	[R].LVECLETVLNK.[A]	1xCarbamidomethyl [C4]		2.85486e-06	0	1	1	1	O95782	AP-2 complex subunit alpha-1 OS=Homo sapiens OX=9606 GN=AP2A1 PE=1 SV=3	O95782 [280-290]	0	1317.71	0	933816		1.06165e+06	676862	630336						10251		Light	Peak Found	Not Found	Not Found	Not Found	Peak Found	Not Found	Peak Found	Not Found	High	Not Found	High	0	2.138e-06	48	66.72
FALSE	High	[R].LVECQYELTDR.[L]	1xCarbamidomethyl [C4]		5.10016e-07	0	1	1	4	Q9Y2X7	ARF GTPase-activating protein GIT1 OS=Homo sapiens OX=9606 GN=GIT1 PE=1 SV=2	Q9Y2X7 [219-229]	0	1425.67	0	467171	339190	323919	376020	580361						10252		Light	High	Not Found	High	Not Found	High	Not Found	Peak Found	Not Found	High	Not Found	High	0	1.771e-07	64	44.39
FALSE	High	[R].IVEDEPNKICEADR.[V]	1xCarbamidomethyl [C10]		1.25503e-06	0	1	1	3	P55060	Exportin-2 OS=Homo sapiens OX=9606 GN=CSE1L PE=1 SV=3	P55060 [76-89]	1	1687.8	0	360842	337191	351433	322700	375447						10253		Light	High	Not Found	High	Not Found	Peak Found	Not Found	Peak Found	Not Found	High	Not Found	High	0	3.9e-06	40	27.14
FALSE	High	[K].LVEDHLAVQSLIR.[A]			8.12722e-07	0	1	2	2	Q02218	2-oxoglutarate dehydrogenase, mitochondrial OS=Homo sapiens OX=9606 GN=OGDH PE=1 SV=3	Q02218 [123-135]	0	1492.85	0	664560	498643	523768	608856	322772						10254		Light	High	Not Found	Peak Found	Not Found	Peak Found	Not Found	High	Not Found	Peak Found	Not Found	High	0	1.244e-07	37	61.44
FALSE	High	[R].LVEDMENKIR.[S]			0.000331152	0	1	1	1	P47756	F-actin-capping protein subunit beta OS=Homo sapiens OX=9606 GN=CAPZB PE=1 SV=4	P47756 [216-225]	1	1246.65	0	180428	158945	197533	318318	522348						10259		Light	Peak Found	Not Found	Peak Found	Not Found	High	Not Found	Peak Found	Not Found	Peak Found	Not Found	High	0	6.862e-05	15	33.74
FALSE	High	[K].LVEENALAPDFSK.[G]			1.11618e-08	0	1	1	5	Q13201	Multimerin-1 OS=Homo sapiens OX=9606 GN=MMRN1 PE=1 SV=3	Q13201 [1080-1092]	0	1432.73	0	13805471	18574684	12323856	19126768	15356552						10261		Light	High	Not Found	High	Not Found	High	Not Found	High	Not Found	High	Not Found	High	0	3.268e-08	94	58.95
FALSE	High	[K].IVEFLQSFDEITAMTGDGVNDAPALKK.[A]			2.49942e-13	0	1	1	2	P16615	Sarcoplasmic/endoplasmic reticulum calcium ATPase 2 OS=Homo sapiens OX=9606 GN=ATP2A2 PE=1 SV=1	P16615 [686-712]	1	2909.46	0											10262	No Quan Values	Light	Not Found	Not Found	Not Found	Not Found	High	Not Found	Not Found	Not Found	High	Not Found	High	0	6.714e-13	84
FALSE	High	[R].LVEGEVYAVDER.[M]			0.000351734	0	1	1	2	Q9BVM4	Gamma-glutamylaminecyclotransferase OS=Homo sapiens OX=9606 GN=GGACT PE=1 SV=2	Q9BVM4 [62-73]	0	1378.68	0											10263	No Quan Values	Light	High	Not Found	Not Found	Not Found	Not Found	Not Found	Not Found	Not Found	High	Not Found	High	0	0.000184	36
FALSE	High	[R].LVEGILHAPDAGWGNLVYVVNYPK.[D]			2.20898e-06	0	1	1	1	Q13148	TAR DNA-binding protein 43 OS=Homo sapiens OX=9606 GN=TARDBP PE=1 SV=1	Q13148 [56-79]	0	2624.39	0											10264	No Quan Values	Light	Not Found	Not Found	High	Not Found	Not Found	Not Found	Not Found	Not Found	Not Found	Not Found	High	0	2.2e-07	14
FALSE	High	[K].LVEGLSALVVDVK.[F]			5.35718e-10	0	1	1	3	P19971	Thymidine phosphorylase OS=Homo sapiens OX=9606 GN=TYMP PE=1 SV=2	P19971 [223-235]	0	1341.8	0	1.12687e+06		1.29113e+06	909053							10266		Light	High	Not Found	High	Not Found	High	Not Found	Peak Found	Not Found	Not Found	Not Found	High	0	3.866e-12	113	82.1
FALSE	High	[K].LVGVFHTEYGALNR.[V]			1.23547e-06	0	1	1	4	Q9UFN0	Protein NipSnap homolog 3A OS=Homo sapiens OX=9606 GN=NIPSNAP3A PE=1 SV=2	Q9UFN0 [180-193]	0	1575.83	0	3.52144e+06	5.08714e+06	3.52106e+06	5.2338e+06	4.2522e+06						10314		Light	Peak Found	Not Found	High	Not Found	High	Not Found	Peak Found	Not Found	High	Not Found	High	0	2.001e-05	44	55.42
FALSE	High	[R].LVPIDTPNHLQR.[Q]			1.22902e-06	0	1	1	5	Q5T447	E3 ubiquitin-protein ligase HECTD3 OS=Homo sapiens OX=9606 GN=HECTD3 PE=1 SV=1	Q5T447 [152-163]	0	1402.78	0	507529	447451	421201	478990	475420						10398		Light	High	Not Found	High	Not Found	Peak Found	Not Found	High	Not Found	High	Not Found	High	0	2.949e-07	40	40.52
FALSE	High	[R].LVHCPIETQVLR.[E]	1xCarbamidomethyl [C4]		0.000133486	0	1	1	3	Q99969	Retinoic acid receptor responder protein 2 OS=Homo sapiens OX=9606 GN=RARRES2 PE=1 SV=1	Q99969 [114-125]	0	1464.8	0	2.13868e+06	1.03612e+06	1.47071e+06	925354	1.33275e+06						10317		Light	High	Not Found	High	Not Found	Peak Found	Not Found	Peak Found	Not Found	High	Not Found	High	0	2.066e-05	35	44
FALSE	High	[R].LVKPGNQNTQVTEAWNK.[V]			5.03387e-05	0	1	1	4	Q9UQ80	Proliferation-associated protein 2G4 OS=Homo sapiens OX=9606 GN=PA2G4 PE=1 SV=3	Q9UQ80 [156-172]	0	1927	0	1.94301e+06	2.01446e+06	2.05522e+06	2.36127e+06	2.09671e+06						10320		Light	High	Not Found	Peak Found	Not Found	High	Not Found	High	Not Found	High	Not Found	High	0	6.075e-06	32	35.32
FALSE	High	[K].LVLTNNQLTTLPR.[G]			1.04491e-06	0	1	1	1	Q9UQ13	Leucine-rich repeat protein SHOC-2 OS=Homo sapiens OX=9606 GN=SHOC2 PE=1 SV=2	Q9UQ13 [476-488]	0	1482.86	0	202135		228288	221215							10364		Light	High	Not Found	Not Found	Not Found	Peak Found	Not Found	Peak Found	Not Found	Not Found	Not Found	High	0	4.86e-08	55	65.11
FALSE	High	[K].IVLTNPVCTEVGEK.[I]	1xCarbamidomethyl [C8]		1.35476e-08	0	1	2	5	P41091	Eukaryotic translation initiation factor 2 subunit 3 OS=Homo sapiens OX=9606 GN=EIF2S3 PE=1 SV=3	P41091 [427-440]	0	1558.81	0	831599	534954	631518	692697	527364						10365		Light	High	Not Found	High	Not Found	High	Not Found	High	Not Found	High	Not Found	High	0	2.989e-09	84	57.84
FALSE	High	[R].LVLTQEQLHQLHSR.[L]			2.11639e-07	0	1	1	4	Q14203	Dynactin subunit 1 OS=Homo sapiens OX=9606 GN=DCTN1 PE=1 SV=3	Q14203 [1262-1275]	0	1701.94	0	1.24649e+06	839307	980843	610811	699303						10366		Light	High	Not Found	High	Not Found	High	Not Found	High	Not Found	Peak Found	Not Found	High	0	2.854e-08	73	37.27
FALSE	High	[K].LVIVGDGACGK.[T]	1xCarbamidomethyl [C9]		6.66502e-06	0	2	2	5	P08134; P61586	Rho-related GTP-binding protein RhoC OS=Homo sapiens OX=9606 GN=RHOC PE=1 SV=1 Transforming protein RhoA OS=Homo sapiens OX=9606 GN=RHOA PE=1 SV=1	P08134 [8-18]; P61586 [8-18]	0	1088.58	0	12156221	10319411	10697276	10631825	9969361						10367	Shared	Light	High	Not Found	High	Not Found	High	Not Found	High	Not Found	High	Not Found	High	0	7.984e-06	80	39.55
FALSE	High	[K].IVIVGDGGCGK.[T]	1xCarbamidomethyl [C9]		3.16719e-07	0	1	1	5	Q9HBH0	Rho-related GTP-binding protein RhoF OS=Homo sapiens OX=9606 GN=RHOF PE=1 SV=1	Q9HBH0 [22-32]	0	1074.56	0	958592	1188357	1.31845e+06	1.08694e+06	796322						10368		Light	High	Not Found	High	Not Found	High	Not Found	High	Not Found	High	Not Found	High	0	2.289e-08	73	35.17
FALSE	High	[K].LVLVGDGGTGK.[T]			2.15047e-05	0	1	1	2	P62826	GTP-binding nuclear protein Ran OS=Homo sapiens OX=9606 GN=RAN PE=1 SV=3	P62826 [13-23]	0	1015.58	0	5.03884e+06	4.70129e+06	5.01931e+06	4923630	5887020						10369		Light	Peak Found	Not Found	High	Not Found	Peak Found	Not Found	Peak Found	Not Found	High	Not Found	High	0	3.128e-06	56	40.72
FALSE	High	[RK].LVLVNAIYFK.[G]			8.34661e-06	0	2	4	5	P30740; P50453	Leukocyte elastase inhibitor OS=Homo sapiens OX=9606 GN=SERPINB1 PE=1 SV=1 Serpin B9 OS=Homo sapiens OX=9606 GN=SERPINB9 PE=1 SV=1	P30740 [159-168]; P50453 [159-168]	0	1179.71	0	19666802	11695865	11614395	14537306	6.65147e+06						10370	Shared	Light	High	Not Found	High	Not Found	High	Not Found	High	Not Found	High	Not Found	High	0	2.82e-06	91	81.95
FALSE	High	[R].LVLVNAVYFK.[G]			4.27186e-06	0	1	1	4	P07093	Glia-derived nexin OS=Homo sapiens OX=9606 GN=SERPINE2 PE=1 SV=1	P07093 [181-190]	0	1165.7	0	1.68845e+06	2.10096e+06	951270	1.7124e+06	1.01012e+06						10371		Light	High	Not Found	High	Not Found	High	Not Found	High	Not Found	Peak Found	Not Found	High	0	4.743e-07	70	78.06
FALSE	High	[R].LVLVNAVYFR.[G]			7.17159e-06	0	1	1	4	P35237	Serpin B6 OS=Homo sapiens OX=9606 GN=SERPINB6 PE=1 SV=3	P35237 [161-170]	0	1193.7	0	4.10293e+06	2.02996e+06	3.12756e+06	2.31117e+06	1.19175e+06						10372		Light	High	Not Found	High	Not Found	High	Not Found	High	Not Found	Peak Found	Not Found	High	0	8.491e-07	72	79.97
FALSE	High	[K].IVIYVQQTTNK.[E]			6.09773e-06	0	1	1	3	Q9Y3P9	Rab GTPase-activating protein 1 OS=Homo sapiens OX=9606 GN=RABGAP1 PE=1 SV=3	Q9Y3P9 [329-339]	0	1306.74	0	356473		255589	352299							10375		Light	High	Not Found	Not Found	Not Found	High	Not Found	High	Not Found	Not Found	Not Found	High	0	3.601e-06	38	43.9
FALSE	High	[R].LVMAQHMIR.[D]			0.000202381	0	1	1	2	P46379	Large proline-rich protein BAG6 OS=Homo sapiens OX=9606 GN=BAG6 PE=1 SV=2	P46379 [166-174]	0	1098.59	0	295933	359091		304147	311078						10377		Light	Peak Found	Not Found	Peak Found	Not Found	Not Found	Not Found	High	Not Found	High	Not Found	High	0	5.707e-05	36	34.32
FALSE	High	[R].IVITGDADIDHDQVLVQAIK.[E]			6.19421e-06	0	1	1	2	P11171	Protein 4.1 OS=Homo sapiens OX=9606 GN=EPB41 PE=1 SV=4	P11171 [820-839]	0	2163.17	0											10363	No Quan Values	Light	High	Not Found	Not Found	Not Found	Not Found	Not Found	Not Found	Not Found	High	Not Found	High	0	4.368e-06	25
FALSE	High	[K].IVMFTIDIGEAPK.[G]			7.35012e-08	0	1	1	1	Q15363	Transmembrane emp24 domain-containing protein 2 OS=Homo sapiens OX=9606 GN=TMED2 PE=1 SV=1	Q15363 [105-117]	0	1433.77	0											10379	No Quan Values	Light	Not Found	Not Found	Not Found	Not Found	Not Found	Not Found	Not Found	Not Found	High	Not Found	High	0	7.348e-08	70
FALSE	High	[R].LVNHFVEEFK.[R]			0.000142738	0	1	1	4	P0DMV9	Heat shock 70 kDa protein 1B OS=Homo sapiens OX=9606 GN=HSPA1B PE=1 SV=1	P0DMV9 [237-246]	0	1261.66	0	5005502	4.52815e+06	4.39637e+06	3.99689e+06	5310707						10381		Light	High	Not Found	Peak Found	Not Found	High	Not Found	High	Not Found	High	Not Found	High	0	2.564e-05	35	47.78
FALSE	High	[R].LVNHFVEEFKR.[K]			0.000183619	0	1	1	5	P0DMV9	Heat shock 70 kDa protein 1B OS=Homo sapiens OX=9606 GN=HSPA1B PE=1 SV=1	P0DMV9 [237-247]	1	1417.76	0	3.2327e+06	2694917	2.58196e+06	2.51996e+06	2109165						10382		Light	High	Not Found	High	Not Found	High	Not Found	High	Not Found	High	Not Found	High	0	3.082e-05	33	39.35
FALSE	High	[K].IVNLLNDLYTR.[F]			1.62202e-06	0	1	1	1	Q02153	Guanylate cyclase soluble subunit beta-1 OS=Homo sapiens OX=9606 GN=GUCY1B1 PE=1 SV=1	Q02153 [446-456]	0	1333.75	0	1.20106e+06	1.02455e+06	1.10764e+06		971133						10383		Light	Peak Found	Not Found	High	Not Found	Peak Found	Not Found	Not Found	Not Found	Peak Found	Not Found	High	0	1.535e-07	79	81.93
FALSE	High	[K].LVNLQELALNQNQLDFLPASLFTNLENLK.[L]			2.37447e-12	0	1	1	4	P40197	Platelet glycoprotein V OS=Homo sapiens OX=9606 GN=GP5 PE=1 SV=1	P40197 [145-173]	0	3312.78	0											10384	No Quan Values	Light	Not Found	Not Found	High	Not Found	High	Not Found	High	Not Found	High	Not Found	High	0	5.327e-12	84
FALSE	High	[K].LVNMLDAVQENQHK.[M]			1.55545e-11	0	1	1	4	O95810	Caveolae-associated protein 2 OS=Homo sapiens OX=9606 GN=CAVIN2 PE=1 SV=3	O95810 [65-78]	0	1638.83	0	90068480	79579966	9.5418e+07	78546466	7.55528e+07						10385		Light	Peak Found	Not Found	Peak Found	Not Found	High	Not Found	High	Not Found	High	Not Found	High	0	4.666e-09	89	52.95
FALSE	High	[K].LVNPSQYR.[F]			0.000358862	0	1	1	2	Q9BX10	GTP-binding protein 2 OS=Homo sapiens OX=9606 GN=GTPBP2 PE=1 SV=1	Q9BX10 [74-81]	0	976.521	1	4654468	6.04951e+06	5.03454e+06	6308371	3931300						10386		Light	Peak Found	Not Found	High	Not Found	Peak Found	Not Found	Peak Found	Not Found	High	Not Found	High	0	8.707e-05	40	30.22
FALSE	High	[K].IVNSAQTGSFK.[Q]			2.51553e-07	0	1	1	5	O75964	ATP synthase subunit g, mitochondrial OS=Homo sapiens OX=9606 GN=ATP5MG PE=1 SV=3	O75964 [56-66]	0	1151.61	0	1.67659e+06	1.79218e+06	1930445	1.97944e+06	1.76303e+06						10387		Light	High	Not Found	High	Not Found	High	Not Found	High	Not Found	High	Not Found	High	0	3.561e-06	89	24.52
FALSE	High	[R].IVNVSSLAHHLGR.[I]			1.31834e-09	0	1	1	8	Q8TC12	Retinol dehydrogenase 11 OS=Homo sapiens OX=9606 GN=RDH11 PE=1 SV=2	Q8TC12 [172-184]	0	1402.79	0	7.33813e+06	6.87269e+06	6.85536e+06	6.2294e+06	6747792						10390		Light	High	Not Found	High	Not Found	High	Not Found	High	Not Found	High	Not Found	High	0	1.184e-11	72	43.87
FALSE	High	[R].IVPEWQDYDQEIK.[Q]			6.32523e-06	0	1	1	3	Q9NYU2	UDP-glucose:glycoprotein glucosyltransferase 1 OS=Homo sapiens OX=9606 GN=UGGT1 PE=1 SV=3	Q9NYU2 [1509-1521]	0	1662.8	0	508756	461440	264648	232139	711955						10393		Light	High	Not Found	High	Not Found	Peak Found	Not Found	Peak Found	Not Found	High	Not Found	High	0	1.301e-06	34	67.72
FALSE	High	[R].LVPFDHAESTYGLYR.[T]			1.98327e-09	0	1	1	5	O95336	6-phosphogluconolactonase OS=Homo sapiens OX=9606 GN=PGLS PE=1 SV=2	O95336 [82-96]	0	1767.87	0	1.0453e+06	1.03419e+06	987186	1.10845e+06	1.10596e+06						10394		Light	High	Not Found	High	Not Found	High	Not Found	High	Not Found	High	Not Found	High	0	6.184e-11	64	63.09
FALSE	High	[R].LVPGGGATEIELAK.[Q]			2.51553e-07	0	1	1	5	P50990	T-complex protein 1 subunit theta OS=Homo sapiens OX=9606 GN=CCT8 PE=1 SV=4	P50990 [408-421]	0	1354.76	0	3.56435e+06	2.40297e+06	2.83176e+06	2562370	2.27101e+06						10395		Light	High	Not Found	High	Not Found	High	Not Found	High	Not Found	High	Not Found	High	0	5.717e-07	69	54.2
FALSE	High	[K].LVNEVTEFAK.[T]			2.97695e-06	0	1	1	6	P02768	Serum albumin OS=Homo sapiens OX=9606 GN=ALB PE=1 SV=2	P02768 [66-75]	0	1149.62	0	78903704	105771200	94664664	100762424	85610080						10380		Light	High	Not Found	High	Not Found	High	Not Found	High	Not Found	High	Not Found	High	0	6.081e-07	71	50.75
FALSE	High	[R].LVLPSGMEELQAQLEK.[E]			7.00431e-09	0	1	1	1	P18054	Arachidonate 12-lipoxygenase, 12S-type OS=Homo sapiens OX=9606 GN=ALOX12 PE=1 SV=4	P18054 [251-266]	0	1784.95	0											10361	No Quan Values	Light	Not Found	Not Found	Not Found	Not Found	Not Found	Not Found	Not Found	Not Found	High	Not Found	High	0	8.411e-09	84
FALSE	High	[K].LVIPSELGYGER.[G]			0.000159851	0	1	1	5	P26885	Peptidyl-prolyl cis-trans isomerase FKBP2 OS=Homo sapiens OX=9606 GN=FKBP2 PE=1 SV=2	P26885 [104-115]	0	1332.72	0	3.36185e+06	3.46397e+06	3839502	3.86953e+06	3.55286e+06						10360		Light	High	Not Found	High	Not Found	High	Not Found	High	Not Found	High	Not Found	High	0	8.798e-05	48	67.04
FALSE	High	[K].LVINGNPITIFQERDPSK.[I]			4.44643e-08	0	1	1	2	P04406	Glyceraldehyde-3-phosphate dehydrogenase OS=Homo sapiens OX=9606 GN=GAPDH PE=1 SV=3	P04406 [67-84]	1	2041.11	0	2.10938e+06	1.65655e+06	1.05835e+06	1496045	2.26378e+06						10357		Light	High	Not Found	High	Not Found	Peak Found	Not Found	Peak Found	Not Found	Peak Found	Not Found	High	0	2.313e-09	43	76.54
FALSE	High	[R].IVLAGCPEVSGPTLLAK.[R]	1xCarbamidomethyl [C6]		1.37048e-07	0	1	1	5	Q96EM0	Trans-3-hydroxy-L-proline dehydratase OS=Homo sapiens OX=9606 GN=L3HYPDH PE=1 SV=2	Q96EM0 [34-50]	0	1724.96	0	343109	231189	272824	267150	556975						10321		Light	High	Not Found	High	Not Found	High	Not Found	High	Not Found	High	Not Found	High	0	8.683e-09	42	73.77
FALSE	High	[R].IVLANDPDADR.[L]			1.185e-05	0	1	1	5	Q96G03	Phosphoglucomutase-2 OS=Homo sapiens OX=9606 GN=PGM2 PE=1 SV=4	Q96G03 [317-327]	0	1198.61	0	2.48934e+06	1.54194e+06	1.8169e+06	1.74617e+06							10322		Light	High	Not Found	High	Not Found	High	Not Found	High	Not Found	High	Not Found	High	0	2.495e-06	73	35.34
FALSE	High	[R].IVLANDPDADRLAVAEK.[Q]			1.82001e-06	0	1	1	3	Q96G03	Phosphoglucomutase-2 OS=Homo sapiens OX=9606 GN=PGM2 PE=1 SV=4	Q96G03 [317-333]	1	1809.97	0	792162	796818	582306	862975	1.38583e+06						10323		Light	Peak Found	Not Found	High	Not Found	High	Not Found	High	Not Found	Peak Found	Not Found	High	0	1.782e-07	29	51.13
FALSE	High	[K].IVIDFDSINSRPSQK.[L]			5.12693e-07	0	1	1	4	P32321	Deoxycytidylate deaminase OS=Homo sapiens OX=9606 GN=DCTD PE=1 SV=2	P32321 [162-176]	0	1718.91	0	713774	480734	545044	578058	711326						10325		Light	High	Not Found	High	Not Found	Peak Found	Not Found	High	Not Found	High	Not Found	High	0	1.996e-08	40	57.83
FALSE	High	[K].IVLDNSVFSEHR.[N]			1.13384e-08	0	1	2	9	Q00610	Clathrin heavy chain 1 OS=Homo sapiens OX=9606 GN=CLTC PE=1 SV=5	Q00610 [1011-1022]	0	1415.73	0	1.01253e+07	1.05903e+07	9.7202e+06	1.0245e+07	10533896						10326		Light	High	Not Found	High	Not Found	High	Not Found	High	Not Found	High	Not Found	High	0	9.571e-08	94	53.03
FALSE	High	[K].IVLDSDAAEYGGHQR.[L]			3.64425e-08	0	1	1	5	Q04446	1,4-alpha-glucan-branching enzyme OS=Homo sapiens OX=9606 GN=GBE1 PE=1 SV=3	Q04446 [648-662]	0	1630.78	0	1.62505e+06	1.2671e+06	1.26241e+06	1.44857e+06	1.61628e+06						10327		Light	High	Not Found	High	Not Found	High	Not Found	High	Not Found	High	Not Found	High	0	3.839e-08	52	36.29
FALSE	High	[K].IVLEDGTLHVTEGSGR.[Y]			1.99795e-07	0	1	1	7	Q16555	Dihydropyrimidinase-related protein 2 OS=Homo sapiens OX=9606 GN=DPYSL2 PE=1 SV=1	Q16555 [452-467]	0	1682.87	0	4.19543e+06	4.16602e+06	3.59992e+06	4.0706e+06	3.62499e+06						10330		Light	High	Not Found	High	Not Found	High	Not Found	High	Not Found	High	Not Found	High	0	2.674e-08	65	49.17
FALSE	High	[R].LVLEVAQHLGESTVR.[T]			1.60014e-09	0	1	1	10	P06576	ATP synthase subunit beta, mitochondrial OS=Homo sapiens OX=9606 GN=ATP5F1B PE=1 SV=3	P06576 [95-109]	0	1650.92	0	1.80949e+07	1.74683e+07	1.58877e+07	17427722	1.41385e+07						10332		Light	High	Not Found	High	Not Found	High	Not Found	High	Not Found	High	Not Found	High	0	2.16e-09	62	61.16
FALSE	High	[R].IVLGGTTVHNTK.[S]			4.55945e-05	0	1	1	4	Q9NRW7	Vacuolar protein sorting-associated protein 45 OS=Homo sapiens OX=9606 GN=VPS45 PE=1 SV=1	Q9NRW7 [530-541]	0	1239.71	0	375669	378878	364571	399434	352964						10334		Light	High	Not Found	High	Not Found	Peak Found	Not Found	High	Not Found	High	Not Found	High	0	2.411e-05	33	23.26
FALSE	High	[K].IVIGMDVAASEFYR.[D]			2.31094e-08	0	1	1	1	P09104	Gamma-enolase OS=Homo sapiens OX=9606 GN=ENO2 PE=1 SV=3	P09104 [240-253]	0	1570.79	0											10335	No Quan Values	Light	High	Not Found	Not Found	Not Found	Not Found	Not Found	Not Found	Not Found	Not Found	Not Found	High	0	4.187e-10	66
FALSE	High	[K].IVLGQEQDSYGGK.[F]			1.62895e-07	0	1	1	3	P02743	Serum amyloid P-component OS=Homo sapiens OX=9606 GN=APCS PE=1 SV=2	P02743 [150-162]	0	1393.7	0	508109	430702	375909	700670	370367						10336		Light	High	Not Found	Peak Found	Not Found	High	Not Found	High	Not Found	Peak Found	Not Found	High	0	4.79e-09	63	37.5
FALSE	High	[K].IVIGYQSHADTATK.[S]			6.13487e-05	0	1	1	3	P06730	Eukaryotic translation initiation factor 4E OS=Homo sapiens OX=9606 GN=EIF4E PE=1 SV=2	P06730 [193-206]	0	1503.78	0	2.25116e+06	2177178	2.19672e+06	2.13026e+06	2.15717e+06						10337		Light	High	Not Found	High	Not Found	Peak Found	Not Found	Peak Found	Not Found	High	Not Found	High	0	3.62e-05	21	29.9
FALSE	High	[R].IVLLDSSLEYK.[K]			1.44557e-06	0	1	1	4	P49368	T-complex protein 1 subunit gamma OS=Homo sapiens OX=9606 GN=CCT3 PE=1 SV=4	P49368 [238-248]	0	1279.71	0	3964989	3.66487e+06	3.17985e+06	3.06389e+06	3.234e+06						10339		Light	High	Not Found	High	Not Found	Peak Found	Not Found	High	Not Found	High	Not Found	High	0	1.193e-07	83	71.77
FALSE	High	[R].IVLLDSSLEYKK.[G]			6.87838e-05	0	1	1	1	P49368	T-complex protein 1 subunit gamma OS=Homo sapiens OX=9606 GN=CCT3 PE=1 SV=4	P49368 [238-249]	1	1407.81	0	99081.7				147207						10340		Light	Peak Found	Not Found	Not Found	Not Found	Not Found	Not Found	Not Found	Not Found	High	Not Found	High	0	4.022e-05	32	56.82
FALSE	High	[K].IVLLDVPVRAEAQVELR.[G]			3.3519e-05	0	1	1	7	P08514	Integrin alpha-IIb OS=Homo sapiens OX=9606 GN=ITGA2B PE=1 SV=3	P08514 [766-782]	1	1920.13	0	1.5929e+06	1.81766e+06	1.41752e+06	2.89887e+06	3.40016e+06						10342		Light	High	Not Found	High	Not Found	High	Not Found	High	Not Found	High	Not Found	High	0	5.265e-06	30	78.25
FALSE	High	[K].LVIIEGDLER.[T]			7.05989e-06	0	1	1	6	P06753	Tropomyosin alpha-3 chain OS=Homo sapiens OX=9606 GN=TPM3 PE=1 SV=2	P06753 [170-179]	0	1156.66	0	43559464	36319228	37075608	37267800	18732060						10343		Light	High	Not Found	High	Not Found	High	Not Found	High	Not Found	High	Not Found	High	0	1.793e-05	77	61.93
FALSE	High	[K].LVILEGELER.[AS]			1.16655e-05	0	2	2	14	P67936; P07951	Tropomyosin alpha-4 chain OS=Homo sapiens OX=9606 GN=TPM4 PE=1 SV=3 Tropomyosin beta chain OS=Homo sapiens OX=9606 GN=TPM2 PE=1 SV=1	P67936 [133-142]; P07951 [169-178]	0	1170.67	0	1.34489e+08	104392096	1.24023e+08	1.04191e+08	47030952	418472	226762	295643	121860		10345	Shared	Light	High	Peak Found	High	Peak Found	High	Peak Found	High	Not Found	High	Peak Found	High	0	1.179e-05	76	66.07
FALSE	High	[K].LVILEGELERAEER.[A]			0.000329489	0	1	1	6	P67936	Tropomyosin alpha-4 chain OS=Homo sapiens OX=9606 GN=TPM4 PE=1 SV=3	P67936 [133-146]	1	1655.9	0	1606689	2.17535e+06	2.15309e+06	2.39603e+06	1.34329e+06						10346		Light	High	Not Found	High	Not Found	High	Not Found	High	Not Found	High	Not Found	High	0	9.221e-05	50	61.85
FALSE	High	[K].LVIIESDLER.[A]			3.1649e-05	0	1	1	2	P09493	Tropomyosin alpha-1 chain OS=Homo sapiens OX=9606 GN=TPM1 PE=1 SV=2	P09493 [169-178]	0	1186.67	0	26041470	17681028	23532050	18463538	8.04557e+06						10347		Light	Peak Found	Not Found	High	Not Found	Peak Found	Not Found	High	Not Found	Peak Found	Not Found	High	3.13e-05	0.0004802	62	61.84
FALSE	High	[K].LVIIESDLERAEER.[A]			7.592e-05	0	1	1	4	P09493	Tropomyosin alpha-1 chain OS=Homo sapiens OX=9606 GN=TPM1 PE=1 SV=2	P09493 [169-182]	1	1671.89	0	5162096	5.36653e+06	5.93437e+06	5.88758e+06	4285806						10348		Light	High	Not Found	High	Not Found	High	Not Found	High	Not Found	Peak Found	Not Found	High	0	0.0001488	31	58.19
FALSE	High	[K].IVLIGNAGVGK.[T]			3.49477e-05	0	1	1	5	Q15771	Ras-related protein Rab-30 OS=Homo sapiens OX=9606 GN=RAB30 PE=1 SV=2	Q15771 [12-22]	0	1040.65	0	801278	726449	639545	639327	497667						10351		Light	High	Not Found	High	Not Found	High	Not Found	High	Not Found	High	Not Found	High	0	7.663e-06	41	52.97
FALSE	High	[K].IVILPDYLEIAR.[D]			6.09382e-07	0	1	1	2	P45974	Ubiquitin carboxyl-terminal hydrolase 5 OS=Homo sapiens OX=9606 GN=USP5 PE=1 SV=2	P45974 [122-133]	0	1414.83	0		1.79611e+06	1.55127e+06	1.56116e+06	1.90258e+06						10352		Light	Not Found	Not Found	High	Not Found	Peak Found	Not Found	Peak Found	Not Found	High	Not Found	High	0	5.158e-07	70	83.63
FALSE	High	[K].IVLLSDIHLGPTVGR.[T]			6.56398e-05	0	1	1	1	Q6ZT21	Transmembrane protein with metallophosphoesterase domain OS=Homo sapiens OX=9606 GN=TMPPE PE=2 SV=2	Q6ZT21 [209-223]	0	1589.94	0	374939	362848	180710								10353		Light	High	Not Found	Peak Found	Not Found	Peak Found	Not Found	Not Found	Not Found	Not Found	Not Found	High	0	8.444e-06	15	78.18
FALSE	High	[K].LVINDLTYHVRPPK.[R]			3.57547e-06	0	1	1	6	Q8NE86	Calcium uniporter protein, mitochondrial OS=Homo sapiens OX=9606 GN=MCU PE=1 SV=1	Q8NE86 [151-164]	0	1664.95	0	1.69073e+06	1.22208e+06	1.21564e+06	1.20745e+06	1.23452e+06						10355		Light	High	Not Found	Peak Found	Not Found	High	Not Found	High	Not Found	High	Not Found	High	0	6.392e-05	24	51.67
FALSE	High	[K].LVINGNPITIFQER.[D]			1.20737e-08	0	1	1	5	P04406	Glyceraldehyde-3-phosphate dehydrogenase OS=Homo sapiens OX=9606 GN=GAPDH PE=1 SV=3	P04406 [67-80]	0	1613.9	0	4324662	3.2362e+06	3.47901e+06	2.3265e+06	2858089						10356		Light	High	Not Found	High	Not Found	High	Not Found	High	Not Found	High	Not Found	High	0	9.974e-09	98	82.56
FALSE	High	[RK].IVHEYIGGYIFLSTR.[ES]			4.26075e-05	0	1	2	5	Q86UX7	Fermitin family homolog 3 OS=Homo sapiens OX=9606 GN=FERMT3 PE=1 SV=1	Q86UX7 [630-644]	0	1767.94	1	1.76027e+06	622767	705267	1.37826e+06	248551						10318		Light	High	Not Found	Peak Found	Not Found	High	Not Found	High	Not Found	Peak Found	Not Found	High	0	4.94e-06	51	74.48
FALSE	High	[R].LSPFMADIR.[D]			8.91702e-05	0	1	1	10	P21333	Filamin-A OS=Homo sapiens OX=9606 GN=FLNA PE=1 SV=4	P21333 [656-664]	0	1049.54	0	73859352	81488104	101001160	93265072	87169008						9896		Light	High	Not Found	High	Not Found	High	Not Found	High	Not Found	High	Not Found	High	0	1.655e-05	66	65.96
FALSE	High	[R].NAGAFGFNISFLCK.[L]	1xCarbamidomethyl [C13]		2.85233e-07	0	1	1	4	O60610	Protein diaphanous homolog 1 OS=Homo sapiens OX=9606 GN=DIAPH1 PE=1 SV=2	O60610 [993-1006]	0	1545.75	0	1.32204e+06	1.29022e+06	1.35688e+06	1.26572e+06	1.18702e+06						11203		Light	High	Not Found	High	Not Found	High	Not Found	High	Not Found	Peak Found	Not Found	High	0	1.034e-06	56	83.55
FALSE	High	[K].NAGVEGSLIVEK.[I]			4.62074e-06	0	1	1	4	P10809	60 kDa heat shock protein, mitochondrial OS=Homo sapiens OX=9606 GN=HSPD1 PE=1 SV=2	P10809 [482-493]	0	1215.66	0	4498933	4240322	3.74817e+06	4312956	4.93763e+06						11205		Light	High	Not Found	High	Not Found	High	Not Found	Peak Found	Not Found	High	Not Found	High	0	6.487e-07	40	44.81
FALSE	High	[K].QETEVELYNEFPEPIK.[L]			3.10787e-10	0	1	1	4	P51149	Ras-related protein Rab-7a OS=Homo sapiens OX=9606 GN=RAB7A PE=1 SV=1	P51149 [176-191]	0	1964.95	0	801301	444425	553866	606602	195910						12083		Light	High	Not Found	High	Not Found	High	Not Found	High	Not Found	Peak Found	Not Found	High	0	7.102e-12	62	78.12
FALSE	High	[K].QEVAVFVFDK.[K]			6.98646e-05	0	1	1	1	Q6P3W7	SCY1-like protein 2 OS=Homo sapiens OX=9606 GN=SCYL2 PE=1 SV=1	Q6P3W7 [59-68]	0	1181.62	0						3.49478e+06	3.05797e+06	2.99155e+06	2.63512e+06	2947781	12084		Light	Not Found	Peak Found	Not Found	Peak Found	Not Found	Peak Found	High	Peak Found	Not Found	Peak Found	High	0	1.638e-05	36	71.8
FALSE	High	[K].QEYDESGPSIVHR.[K]			8.00851e-11	0	2	7	34	P0CG39; P60709	POTE ankyrin domain family member J OS=Homo sapiens OX=9606 GN=POTEJ PE=3 SV=1 Actin, cytoplasmic 1 OS=Homo sapiens OX=9606 GN=ACTB PE=1 SV=1	P0CG39 [1023-1035]; P60709 [360-372]	0	1516.7	0	6.13881e+08	7.14819e+08	7.43977e+08	7.68365e+08	6.76866e+08						12085	Shared	Light	High	Not Found	High	Not Found	High	Not Found	High	Not Found	High	Not Found	High	0	1.362e-10	98	29.9
FALSE	High	[K].QEYDESGPSIVHRK.[C]			2.88235e-07	0	2	7	9	P0CG39; P60709	POTE ankyrin domain family member J OS=Homo sapiens OX=9606 GN=POTEJ PE=3 SV=1 Actin, cytoplasmic 1 OS=Homo sapiens OX=9606 GN=ACTB PE=1 SV=1	P0CG39 [1023-1036]; P60709 [360-373]	1	1644.8	0	1.29187e+06	3.89841e+06	1.71791e+06	4.11676e+06	2.37858e+07						12086	Shared	Light	High	Not Found	High	Not Found	High	Not Found	High	Not Found	High	Not Found	High	0	6.072e-06	63	20.41
FALSE	High	[K].QFAAATIQTIGR.[C]			4.49795e-07	0	1	1	2	O00203	AP-3 complex subunit beta-1 OS=Homo sapiens OX=9606 GN=AP3B1 PE=1 SV=3	O00203 [419-430]	0	1276.7	0		351950	414965	460593	380603						12088		Light	Not Found	Not Found	Peak Found	Not Found	Peak Found	Not Found	High	Not Found	High	Not Found	High	0	6.517e-08	45	54.61
FALSE	High	[K].QFAEILHFTLR.[F]			2.41457e-06	0	1	1	4	Q9NUQ9	Protein FAM49B OS=Homo sapiens OX=9606 GN=FAM49B PE=1 SV=1	Q9NUQ9 [131-141]	0	1374.75	0	386981	219813	387566	351034	69639.7						12090		Light	High	Not Found	High	Not Found	High	Not Found	High	Not Found	Peak Found	Not Found	High	0	2.842e-06	25	77.72
FALSE	High	[K].QFAPIHAEAPEFMEMSVEQEILVTGIK.[V]			1.28015e-12	0	1	1	2	P06576	ATP synthase subunit beta, mitochondrial OS=Homo sapiens OX=9606 GN=ATP5F1B PE=1 SV=3	P06576 [162-188]	0	3044.51	0	4.54496e+06	3.59984e+06	4198366	3.43342e+06							12091		Light	High	Not Found	Peak Found	Not Found	Peak Found	Not Found	High	Not Found	Not Found	Not Found	High	0	2.096e-15	70	83.84
FALSE	High	[R].QFASQANVVGPWIQTK.[M]			2.59028e-09	0	1	1	4	O43707	Alpha-actinin-4 OS=Homo sapiens OX=9606 GN=ACTN4 PE=1 SV=2	O43707 [653-668]	0	1773.93	0	855847	867968	759129	628270	989256						12092		Light	High	Not Found	High	Not Found	High	Not Found	High	Not Found	Peak Found	Not Found	High	0	1.437e-10	90	71.19
FALSE	High	[K].QFCLQNAQHDPLLTGVSSSTNPFRPQK.[V]	1xCarbamidomethyl [C3]		1.64258e-09	0	1	1	3	P63218	Guanine nucleotide-binding protein G(I)/G(S)/G(O) subunit gamma-5 OS=Homo sapiens OX=9606 GN=GNG5 PE=1 SV=3	P63218 [37-63]	0	3070.52	0											12093	No Quan Values	Light	Not Found	Not Found	High	Not Found	High	Not Found	High	Not Found	Not Found	Not Found	High	0	6.214e-11	46
FALSE	High	[K].QFGAQANVIGPWIQTK.[M]			3.87223e-10	0	1	1	9	P12814	Alpha-actinin-1 OS=Homo sapiens OX=9606 GN=ACTN1 PE=1 SV=2	P12814 [634-649]	0	1757.93	0	1.07023e+07	1.03899e+07	10200651	9.06669e+06	1.12173e+07						12097		Light	High	Not Found	High	Not Found	High	Not Found	High	Not Found	High	Not Found	High	0	5.615e-09	76	78.51
FALSE	High	[R].QFHSVAAAWQAR.[L]			0.000148742	0	1	1	2	Q6ZNJ1	Neurobeachin-like protein 2 OS=Homo sapiens OX=9606 GN=NBEAL2 PE=1 SV=2	Q6ZNJ1 [2194-2205]	0	1371.69	0	471927	522985	592698	512817	567463						12099		Light	Peak Found	Not Found	Peak Found	Not Found	Peak Found	Not Found	High	Not Found	High	Not Found	High	0	0.0001331	38	39.03
FALSE	High	[R].QESYLGPTLFLLGGNSQFVHPSHHPEIMR.[L]			1.10685e-06	0	1	1	1	Q8NFV4	Protein ABHD11 OS=Homo sapiens OX=9606 GN=ABHD11 PE=1 SV=1	Q8NFV4 [253-281]	0	3291.64	0											12082	No Quan Values	Light	Not Found	Not Found	Not Found	Not Found	Not Found	Not Found	High	Not Found	Not Found	Not Found	High	0	1.739e-07	13
FALSE	High	[K].QFLQAAEAIDDIPFGITSNSDVFSK.[Y]			4.3217e-15	0	1	1	4	P07237	Protein disulfide-isomerase OS=Homo sapiens OX=9606 GN=P4HB PE=1 SV=3	P07237 [171-195]	0	2713.34	0	1.84219e+06	1.71053e+06	1.95101e+06	2.03076e+06	1.8001e+06						12104		Light	High	Not Found	Peak Found	Not Found	High	Not Found	Peak Found	Not Found	High	Not Found	High	0	1.589e-14	102	84.67
FALSE	High	[K].QFNYTHICAGASAFGK.[N]	1xCarbamidomethyl [C8]		9.60946e-07	0	1	1	3	P13804	Electron transfer flavoprotein subunit alpha, mitochondrial OS=Homo sapiens OX=9606 GN=ETFA PE=1 SV=1	P13804 [102-117]	0	1771.82	0	1.02639e+06	719009	783905	1.07318e+06	698927						12107		Light	High	Not Found	High	Not Found	Peak Found	Not Found	High	Not Found	Peak Found	Not Found	High	0	2.103e-07	57	53
FALSE	High	[R].QFQADFTSLSDQEPLHVAQALQK.[V]			8.46615e-08	0	1	1	2	P05121	Plasminogen activator inhibitor 1 OS=Homo sapiens OX=9606 GN=SERPINE1 PE=1 SV=1	P05121 [324-346]	0	2601.29	0	1.22162e+06	2.58411e+06	965465	3.26226e+06	1.11277e+06						12108		Light	Peak Found	Not Found	High	Not Found	Peak Found	Not Found	High	Not Found	Peak Found	Not Found	High	0	4.927e-09	27	80.36
FALSE	High	[K].QFTPCQLLADHANSPNK.[K]	1xCarbamidomethyl [C5]		2.26545e-07	0	1	1	1	P40939	Trifunctional enzyme subunit alpha, mitochondrial OS=Homo sapiens OX=9606 GN=HADHA PE=1 SV=2	P40939 [743-759]	0	1940.93	0	534849	613891	521869	612780	685363						12110		Light	Peak Found	Not Found	Peak Found	Not Found	Peak Found	Not Found	Peak Found	Not Found	High	Not Found	High	0	2.068e-07	49	54.58
FALSE	High	[K].QFTSSTSYNR.[G]			1.41562e-06	0	1	1	3	P02671	Fibrinogen alpha chain OS=Homo sapiens OX=9606 GN=FGA PE=1 SV=2	P02671 [582-591]	0	1190.54	0	8704042	9477707	8937943	7164130	6.60605e+06						12111		Light	Peak Found	Not Found	High	Not Found	Peak Found	Not Found	High	Not Found	High	Not Found	High	0	1.389e-07	69	21.38
FALSE	High	[K].QFTSSTSYNRGDSTFESK.[S]			2.7061e-05	0	1	1	3	P02671	Fibrinogen alpha chain OS=Homo sapiens OX=9606 GN=FGA PE=1 SV=2	P02671 [582-599]	1	2041.91	0	275959	452601	192592	796860	1.01603e+06						12112		Light	Peak Found	Not Found	Peak Found	Not Found	High	Not Found	High	Not Found	High	Not Found	High	6.115e-05	0.0008641	11	31.33
FALSE	High	[K].QFVFDLHSGK.[L]			1.96868e-06	0	1	1	4	Q9BS26	Endoplasmic reticulum resident protein 44 OS=Homo sapiens OX=9606 GN=ERP44 PE=1 SV=1	Q9BS26 [346-355]	0	1177.6	0	2.12291e+06	1.65291e+06	1.67646e+06	1.57026e+06	1.83306e+06						12113		Light	Peak Found	Not Found	High	Not Found	High	Not Found	High	Not Found	High	Not Found	High	0	2.457e-05	30	52.51
FALSE	High	[RK].QFYINVER.[E]			0.000196263	0	2	2	3	P60842; Q14240	Eukaryotic initiation factor 4A-I OS=Homo sapiens OX=9606 GN=EIF4A1 PE=1 SV=1 Eukaryotic initiation factor 4A-II OS=Homo sapiens OX=9606 GN=EIF4A2 PE=1 SV=2	P60842 [248-255]; Q14240 [249-256]	0	1068.55	0	1.03963e+06	859721	877331	616314	297422						12115	Shared	Light	Peak Found	Not Found	High	Not Found	High	Not Found	High	Not Found	Peak Found	Not Found	High	0	5.143e-05	59	53.39
FALSE	High	[R].QGANINEIR.[Q]			5.48802e-07	0	1	1	5	Q15365	Poly(rC)-binding protein 1 OS=Homo sapiens OX=9606 GN=PCBP1 PE=1 SV=2	Q15365 [298-306]	0	1014.53	0	1358490	1.31047e+06	1.40714e+06	1.3596e+06	1.36756e+06						12116		Light	High	Not Found	High	Not Found	High	Not Found	High	Not Found	High	Not Found	High	0	7.422e-07	84	26.28
FALSE	High	[K].QGFGNLPICMAK.[T]	1xCarbamidomethyl [C9]		4.9817e-05	0	1	1	1	P11586	C-1-tetrahydrofolate synthase, cytoplasmic OS=Homo sapiens OX=9606 GN=MTHFD1 PE=1 SV=3	P11586 [855-866]	0	1335.65	0	505627	494558	364191	470237	407450						12118		Light	Peak Found	Not Found	High	Not Found	Peak Found	Not Found	Peak Found	Not Found	Peak Found	Not Found	High	0	8.373e-06	21	69.44
FALSE	High	[K].QGFGNVATNTDGK.[N]			1.92194e-09	0	1	1	15	P02675	Fibrinogen beta chain OS=Homo sapiens OX=9606 GN=FGB PE=1 SV=2	P02675 [301-313]	0	1308.62	0	7.02772e+07	7.03887e+07	7.10094e+07	6.79639e+07	6.24931e+07						12119		Light	High	Not Found	High	Not Found	High	Not Found	High	Not Found	High	Not Found	High	0	1.738e-09	92	28.86
FALSE	High	[K].QGFLYLQQQQTFGK.[K]			2.21614e-08	0	1	1	5	O60496	Docking protein 2 OS=Homo sapiens OX=9606 GN=DOK2 PE=1 SV=2	O60496 [8-21]	0	1685.86	0	290133	566317	541022	407884	468787						12120		Light	High	Not Found	High	Not Found	High	Not Found	High	Not Found	High	Not Found	High	0	1.029e-09	41	69.68
FALSE	High	[R].QFITILEATHR.[N]			0.000151836	0	1	1	2	O95870	Protein ABHD16A OS=Homo sapiens OX=9606 GN=ABHD16A PE=1 SV=3	O95870 [126-136]	0	1328.73	0	1.1943e+06	1.32372e+06	1.35711e+06	1362354	707475						12105		Light	High	Not Found	Peak Found	Not Found	High	Not Found	Peak Found	Not Found	Peak Found	Not Found	High	0	2.755e-05	33	61.36
FALSE	High	[K].QGFNVVVESGAGEASK.[F]			3.40081e-09	0	1	1	5	Q13423	NAD(P) transhydrogenase, mitochondrial OS=Homo sapiens OX=9606 GN=NNT PE=1 SV=3	Q13423 [85-100]	0	1578.78	0	745360	711413	569470	872236	761847						12121		Light	High	Not Found	High	Not Found	High	Not Found	High	Not Found	High	Not Found	High	0	4.326e-09	66	49.95
FALSE	High	[R].QESTVSFNPYEPELAPWAADKGPQR.[E]			2.20898e-06	0	1	1	1	P43405	Tyrosine-protein kinase SYK OS=Homo sapiens OX=9606 GN=SYK PE=1 SV=1	P43405 [314-338]	1	2817.35	0	383813	468866	522149	368847	561873						12081		Light	Peak Found	Not Found	Peak Found	Not Found	High	Not Found	Peak Found	Not Found	Peak Found	Not Found	High	0	2.219e-07	16	76.67
FALSE	High	[R].QERYEIEETETVTK.[S]			0.000115517	0	1	1	3	Q05682	Caldesmon OS=Homo sapiens OX=9606 GN=CALD1 PE=1 SV=3	Q05682 [157-170]	1	1754.84	0	267207	238299	180755	323791	569510						12079		Light	High	Not Found	Peak Found	Not Found	Peak Found	Not Found	High	Not Found	High	Not Found	High	0	6.499e-05	37	33.07
FALSE	High	[K].QEEENPAEETGEEKQDTQEK.[E]			3.33391e-08	0	1	1	5	O43768	Alpha-endosulfine OS=Homo sapiens OX=9606 GN=ENSA PE=1 SV=1	O43768 [5-24]	1	2348	0	328028	329002	323655	372210	330404						12047		Light	High	Not Found	High	Not Found	High	Not Found	High	Not Found	High	Not Found	High	0	3.541e-08	48	16.11
FALSE	High	[K].QEEESLGQVTDQVEVNAQNSVPDEEAK.[T]			6.49607e-05	0	1	1	3	Q05682	Caldesmon OS=Homo sapiens OX=9606 GN=CALD1 PE=1 SV=3	Q05682 [54-80]	0	2972.36	0											12048	No Quan Values	Light	High	Not Found	High	Not Found	High	Not Found	Not Found	Not Found	Not Found	Not Found	High	0	0.0002908	24
FALSE	High	[R].QEELYSELQAR.[E]			2.43774e-07	0	1	1	1	Q15149	Plectin OS=Homo sapiens OX=9606 GN=PLEC PE=1 SV=3	Q15149 [3358-3368]	0	1365.66	0	427948										12049		Light	High	Not Found	Not Found	Not Found	Not Found	Not Found	Not Found	Not Found	Not Found	Not Found	High	0	7.919e-09	29	50.7
FALSE	High	[R].QEESLMPSQVVK.[G]			1.40087e-06	0	1	1	2	Q9H4M9	EH domain-containing protein 1 OS=Homo sapiens OX=9606 GN=EHD1 PE=1 SV=2	Q9H4M9 [399-410]	0	1374.69	0	2417346	2.23276e+06	1.97537e+06	2.3189e+06	1.84428e+06						12050		Light	High	Not Found	Peak Found	Not Found	High	Not Found	Peak Found	Not Found	Peak Found	Not Found	High	0	1.325e-07	48	49.33
FALSE	High	[R].QEESQRPIQMVK.[G]			0.000114329	0	1	1	8	Q9NZN3	EH domain-containing protein 3 OS=Homo sapiens OX=9606 GN=EHD3 PE=1 SV=2	Q9NZN3 [399-410]	0	1472.75	0	5.11029e+06	4.94719e+06	4.38768e+06	3.85534e+06	3.88193e+06						12051		Light	High	Not Found	High	Not Found	High	Not Found	High	Not Found	High	Not Found	High	0	2.227e-05	37	23.67
FALSE	High	[K].QEGGDNDLIER.[I]			2.48933e-07	0	1	1	5	P30566	Adenylosuccinate lyase OS=Homo sapiens OX=9606 GN=ADSL PE=1 SV=2	P30566 [416-426]	0	1245.57	0	341630	314194	404169	393254	346817						12054		Light	High	Not Found	High	Not Found	High	Not Found	High	Not Found	High	Not Found	High	0	1.861e-08	62	29.43
FALSE	High	[R].QEHCGCYTLLVENK.[L]	2xCarbamidomethyl [C4; C6]		0.000133486	0	1	1	4	Q15746	Myosin light chain kinase, smooth muscle OS=Homo sapiens OX=9606 GN=MYLK PE=1 SV=4	Q15746 [1302-1315]	0	1750.79	0	1.27385e+06	1341349	1.23341e+06	1.41441e+06	1.30416e+06						12055		Light	High	Not Found	Peak Found	Not Found	High	Not Found	High	Not Found	Peak Found	Not Found	High	0	3.343e-05	41	40.74
FALSE	High	[K].QEKPAEKPAETPVATSPTATDSTSGDSSR.[S]			5.65725e-08	0	1	1	6	P54727	UV excision repair protein RAD23 homolog B OS=Homo sapiens OX=9606 GN=RAD23B PE=1 SV=1	P54727 [145-173]	0	2945.4	0	1.4688e+06	1.40291e+06	1.19203e+06	1.17307e+06	1.36789e+06						12057		Light	High	Not Found	High	Not Found	High	Not Found	Peak Found	Not Found	High	Not Found	High	0	0.0001649	72	22.08
FALSE	High	[R].QEKPSSPSPMPSSTPSPSLNLGNTEEAIR.[D]			2.68662e-14	0	1	1	6	O95810	Caveolae-associated protein 2 OS=Homo sapiens OX=9606 GN=CAVIN2 PE=1 SV=3	O95810 [20-48]	0	3038.47	0	8.74505e+06	6.09663e+06	9.70747e+06	6.64164e+06	7.3116e+06						12058		Light	High	Not Found	High	Not Found	High	Not Found	High	Not Found	High	Not Found	High	0	2.06e-16	59	60.51
FALSE	High	[R].QEKPSSPSPMPSSTPSPSLNLGNTEEAIRDNSQVNAVTVLTLLDK.[L]			3.10453e-11	0	1	1	1	O95810	Caveolae-associated protein 2 OS=Homo sapiens OX=9606 GN=CAVIN2 PE=1 SV=3	O95810 [20-64]	1	4749.39	0											12059	No Quan Values	Light	Not Found	Not Found	Not Found	Not Found	Not Found	Not Found	Not Found	Not Found	High	Not Found	High	0	5.705e-11	18
FALSE	High	[R].QELAVFCSPEPPAK.[T]	1xCarbamidomethyl [C7]		2.46079e-08	0	1	1	13	Q9Y490	Talin-1 OS=Homo sapiens OX=9606 GN=TLN1 PE=1 SV=3	Q9Y490 [2155-2168]	0	1572.77	0	3.00037e+07	3.01919e+07	3.13434e+07	3.23521e+07	29908502		402347	406131			12060		Light	High	Not Found	High	Peak Found	High	Peak Found	High	Not Found	High	Not Found	High	0	1.094e-05	46	59.46
FALSE	High	[R].QESLPHAGPIIVHCSAGIGR.[T]	1xCarbamidomethyl [C14]		1.12083e-09	0	1	1	7	P29350	Tyrosine-protein phosphatase non-receptor type 6 OS=Homo sapiens OX=9606 GN=PTPN6 PE=1 SV=1	P29350 [440-459]	0	2099.08	0	1.94774e+06	2.51922e+06	2.34502e+06	2.92234e+06	2.67372e+06						12080		Light	High	Not Found	High	Not Found	High	Not Found	High	Not Found	High	Not Found	High	0	3.18e-11	58	45.69
FALSE	High	[K].QELEEICHDLEAR.[V]	1xCarbamidomethyl [C7]		4.85512e-09	0	1	1	8	P35579	Myosin-9 OS=Homo sapiens OX=9606 GN=MYH9 PE=1 SV=4	P35579 [911-923]	0	1641.75	1	8.70494e+06	8.69864e+06	8.17534e+06	8.50446e+06	6.70636e+06	288203	232688	222457		168275	12061		Light	High	Peak Found	High	Peak Found	High	Peak Found	High	Peak Found	High	Not Found	High	0	1.753e-10	70	54.64
FALSE	High	[K].QELLEEVK.[K]			0.000141275	0	1	1	5	P50552	Vasodilator-stimulated phosphoprotein OS=Homo sapiens OX=9606 GN=VASP PE=1 SV=3	P50552 [349-356]	0	987.536	0	6518638	10972707	10466423	9705576	9474502						12064		Light	High	Not Found	High	Not Found	High	Not Found	High	Not Found	High	Not Found	High	0	3.579e-05	51	42.66
FALSE	High	[R].QELILSNSEDK.[S]			5.4918e-06	0	1	1	1	P53621	Coatomer subunit alpha OS=Homo sapiens OX=9606 GN=COPA PE=1 SV=2	P53621 [261-271]	0	1275.64	0	522857	306735	407445	312548	518209						12065		Light	High	Not Found	Peak Found	Not Found	Peak Found	Not Found	Peak Found	Not Found	Peak Found	Not Found	High	0	3.833e-07	39	38.93
FALSE	High	[K].QEINTLLEAK.[R]			0.0002395	0	1	1	1	Q13464	Rho-associated protein kinase 1 OS=Homo sapiens OX=9606 GN=ROCK1 PE=1 SV=1	Q13464 [809-818]	0	1158.64	0	732617	600235	728836	635666	750156						12066		Light	Peak Found	Not Found	Peak Found	Not Found	Peak Found	Not Found	Peak Found	Not Found	High	Not Found	High	0	0.0001283	24	51.62
FALSE	High	[K].QELSEAEQATR.[T]			4.21656e-05	0	1	1	4	P01024	Complement C3 OS=Homo sapiens OX=9606 GN=C3 PE=1 SV=2	P01024 [429-439]	0	1261.6	0	222181	188431	156550	227228							12069		Light	High	Not Found	Peak Found	Not Found	High	Not Found	High	Not Found	High	Not Found	High	0	0.0001392	57	22.3
FALSE	High	[R].QEMTLTCEKPIK.[E]	1xCarbamidomethyl [C7]		7.04862e-08	0	1	1	9	Q13201	Multimerin-1 OS=Homo sapiens OX=9606 GN=MMRN1 PE=1 SV=3	Q13201 [468-479]	0	1477.74	0	9.11355e+06	8.58615e+06	9.07874e+06	1.15878e+07	8.36108e+06						12071		Light	High	Not Found	High	Not Found	High	Not Found	High	Not Found	High	Not Found	High	0	1.223e-07	62	31.97
FALSE	High	[R].QEMTLTCEKPIKELEVK.[Q]	1xCarbamidomethyl [C7]		5.18459e-06	0	1	1	3	Q13201	Multimerin-1 OS=Homo sapiens OX=9606 GN=MMRN1 PE=1 SV=3	Q13201 [468-484]	1	2076.07	0	1.12236e+06	2.042e+06	1350475	1.67173e+06	2413211						12072		Light	High	Not Found	Peak Found	Not Found	High	Not Found	Peak Found	Not Found	High	Not Found	High	0	3.554e-07	17	47.33
FALSE	High	[K].QEPERNECFLQHKDDNPNLPR.[L]	1xCarbamidomethyl [C8]		1.54737e-06	0	1	1	11	P02768	Serum albumin OS=Homo sapiens OX=9606 GN=ALB PE=1 SV=2	P02768 [118-138]	2	2636.23	0	4.31219e+06	1.11867e+07	8.36827e+06	1.04329e+07	12964743						12074		Light	High	Not Found	High	Not Found	High	Not Found	High	Not Found	High	Not Found	High	0	1.213e-06	35	31.65
FALSE	High	[K].QEPGSNEEIKEFAAGYNVK.[F]			4.49795e-07	0	1	1	3	P36969	Phospholipid hydroperoxide glutathione peroxidase OS=Homo sapiens OX=9606 GN=GPX4 PE=1 SV=3	P36969 [108-126]	1	2110.01	0	608679	366359	403300	415694	330479						12075		Light	Peak Found	Not Found	Peak Found	Not Found	High	Not Found	High	Not Found	High	Not Found	High	0	6.506e-08	26	53.6
FALSE	High	[R].QEPLLIGSTK.[S]			0.000106343	0	1	1	4	P49327	Fatty acid synthase OS=Homo sapiens OX=9606 GN=FASN PE=1 SV=3	P49327 [317-326]	0	1085.62	0	414660	500046	314200	448678	399872						12076		Light	High	Not Found	High	Not Found	Peak Found	Not Found	High	Not Found	High	Not Found	High	3.13e-05	0.0007296	22	46.75
FALSE	High	[R].QEPSQGTTTFAVTSILR.[V]			5.05195e-11	0	1	1	3	P01876	Immunoglobulin heavy constant alpha 1 OS=Homo sapiens OX=9606 GN=IGHA1 PE=1 SV=2	P01876 [283-299]	0	1835.95	0		636479			458055						12077		Light	Not Found	Not Found	High	Not Found	Not Found	Not Found	High	Not Found	High	Not Found	High	0	1.667e-11	114	76.31
FALSE	High	[K].QEPVKPEEGRDMANR.[I]			0.00013076	0	1	1	3	P61586	Transforming protein RhoA OS=Homo sapiens OX=9606 GN=RHOA PE=1 SV=1	P61586 [136-150]	1	1755.84	0	51065.5	62162.8	45422.2	107661	349564						12078		Light	Peak Found	Not Found	Peak Found	Not Found	Peak Found	Not Found	High	Not Found	High	Not Found	High	9.232e-05	0.0004785	33	14.52
FALSE	High	[K].QEILAALEK.[G]			4.39611e-05	0	1	1	5	P07602	Prosaposin OS=Homo sapiens OX=9606 GN=PSAP PE=1 SV=2	P07602 [430-438]	0	1014.58	0	2.75186e+06	2.5293e+06	2.34513e+06	2.70494e+06	2.1077e+06						12063		Light	High	Not Found	High	Not Found	High	Not Found	High	Not Found	High	Not Found	High	0	5.135e-06	56	57.35
FALSE	High	[K].QGFQCQVCCFVVHK.[R]	3xCarbamidomethyl [C5; C8; C9]		2.23057e-05	0	2	2	3	P05771; P17252	Protein kinase C beta type OS=Homo sapiens OX=9606 GN=PRKCB PE=1 SV=4 Protein kinase C alpha type OS=Homo sapiens OX=9606 GN=PRKCA PE=1 SV=4	P05771 [63-76]; P17252 [63-76]	0	1796.8	0	486057	596062	408469	700868	662101						12122	Shared	Light	Peak Found	Not Found	High	Not Found	High	Not Found	Peak Found	Not Found	High	Not Found	High	0	3.699e-05	34	52.97
FALSE	High	[R].QGFWESQMELR.[K]			8.2907e-08	0	1	1	5	P24557	Thromboxane-A synthase OS=Homo sapiens OX=9606 GN=TBXAS1 PE=1 SV=3	P24557 [61-71]	0	1410.65	0	2.74393e+06	2.40161e+06	2204363	2332889	2.15179e+06						12123		Light	High	Not Found	High	Not Found	High	Not Found	High	Not Found	High	Not Found	High	0	1.335e-08	65	70.67
FALSE	High	[RK].QGLEQFINK.[IV]			6.29222e-06	0	2	2	3	Q9UMY4; O60493	Sorting nexin-12 OS=Homo sapiens OX=9606 GN=SNX12 PE=1 SV=3 Sorting nexin-3 OS=Homo sapiens OX=9606 GN=SNX3 PE=1 SV=3	Q9UMY4 [121-129]; O60493 [120-128]	0	1076.57	0	1.09854e+06	835331	940227	917518	931412						12126	Shared	Light	High	Not Found	High	Not Found	Peak Found	Not Found	Peak Found	Not Found	High	Not Found	High	0	3.78e-06	40	52.14
FALSE	High	[R].QKDYETATLSEIK.[A]			3.72836e-06	0	1	1	8	P12814	Alpha-actinin-1 OS=Homo sapiens OX=9606 GN=ACTN1 PE=1 SV=2	P12814 [419-431]	1	1525.77	0	2.05677e+07	2.34964e+07	1.92346e+07	1.8424e+07	2.81573e+07						12169		Light	High	Not Found	High	Not Found	High	Not Found	High	Not Found	High	Not Found	High	0	1.887e-06	54	39.61
FALSE	High	[R].QKEFDPTITDASLSLPSR.[R]			2.4786e-06	0	1	1	5	Q05682	Caldesmon OS=Homo sapiens OX=9606 GN=CALD1 PE=1 SV=3	Q05682 [118-135]	1	2005.02	0	7.67241e+06	6659966	6119281	5.67303e+06	6.35014e+06						12170		Light	High	Not Found	High	Not Found	High	Not Found	High	Not Found	High	Not Found	High	0	4.211e-07	75	64.45
FALSE	High	[K].QKLPDGSEIPLPPILLGR.[L]			2.18444e-05	0	1	1	4	Q96KP4	Cytosolic non-specific dipeptidase OS=Homo sapiens OX=9606 GN=CNDP2 PE=1 SV=2	Q96KP4 [67-84]	1	1943.13	0	1.74088e+06	531516	1.66145e+06	2.20633e+06	2.01189e+06						12176		Light	High	Not Found	Peak Found	Not Found	High	Not Found	High	Not Found	High	Not Found	High	0	1.398e-05	32	83.05
FALSE	High	[K].QKPDGVFQEDAPVIHQEMIGGLR.[N]			2.46566e-06	0	1	1	4	P01024	Complement C3 OS=Homo sapiens OX=9606 GN=C3 PE=1 SV=2	P01024 [1112-1134]	0	2564.29	0	441191	691807	495012	1.06348e+06	505087						12177		Light	Peak Found	Not Found	High	Not Found	High	Not Found	High	Not Found	High	Not Found	High	0	7.104e-07	15	64.32
FALSE	High	[K].QKPLPPLFTLGPPPPKPNRPPNVDLTK.[F]			1.42605e-09	0	1	1	2	O15117	FYN-binding protein 1 OS=Homo sapiens OX=9606 GN=FYB1 PE=1 SV=2	O15117 [344-370]	0	2958.69	0	804888	1.93216e+06	1.99478e+06	986380	711854						12178		Light	Peak Found	Not Found	High	Not Found	Peak Found	Not Found	High	Not Found	Peak Found	Not Found	High	0	1.198e-10	13	64.01
FALSE	High	[K].QKPVQTFTEEK.[V]			0.000326189	0	1	1	5	Q9NYL9	Tropomodulin-3 OS=Homo sapiens OX=9606 GN=TMOD3 PE=1 SV=1	Q9NYL9 [102-112]	0	1334.7	1	235206	249250	217071	225738	180699						12179		Light	High	Not Found	Peak Found	Not Found	High	Not Found	High	Not Found	High	Not Found	High	0	6.722e-05	46	18.49
FALSE	High	[K].QLAAENRLTEMETLQSQLMAEK.[L]			1.62895e-07	0	1	1	2	P35579	Myosin-9 OS=Homo sapiens OX=9606 GN=MYH9 PE=1 SV=4	P35579 [861-882]	1	2534.26	0	241873			540562							12181		Light	Peak Found	Not Found	High	Not Found	Not Found	Not Found	High	Not Found	Not Found	Not Found	High	0	2.136e-08	43	76.56
FALSE	High	[R].QLAEEDLAQQR.[A]			1.46701e-07	0	1	1	4	Q15149	Plectin OS=Homo sapiens OX=9606 GN=PLEC PE=1 SV=3	Q15149 [2432-2442]	0	1300.65	0	616564	361958	406415	354871							12182		Light	High	Not Found	High	Not Found	High	Not Found	High	Not Found	Not Found	Not Found	High	0	1.455e-07	81	33.66
FALSE	High	[R].QLAGEDMEISVK.[E]			7.43515e-07	0	1	1	5	P07384	Calpain-1 catalytic subunit OS=Homo sapiens OX=9606 GN=CAPN1 PE=1 SV=1	P07384 [553-564]	0	1319.65	0	6599978	6.19316e+06	6358101	6.29401e+06	4.51568e+06						12184		Light	High	Not Found	High	Not Found	High	Not Found	High	Not Found	High	Not Found	High	0	1.019e-07	63	51.65
FALSE	High	[R].QLAGLVESVR.[R]			5.41455e-05	0	1	1	5	Q8NG06	E3 ubiquitin-protein ligase TRIM58 OS=Homo sapiens OX=9606 GN=TRIM58 PE=2 SV=2	Q8NG06 [74-83]	0	1071.62	0	1.29364e+06	817592	813426	1.04783e+06	1.13102e+06						12185		Light	High	Not Found	High	Not Found	High	Not Found	High	Not Found	High	Not Found	High	0	5.726e-05	53	52.64
FALSE	High	[R].QLAGSQPFSSEGLGR.[L]			1.78168e-05	0	1	1	1	Q9ULL4	Plexin-B3 OS=Homo sapiens OX=9606 GN=PLXNB3 PE=1 SV=2	Q9ULL4 [207-221]	0	1533.77	0											12187	No Quan Values	Light	Not Found	Not Found	Not Found	Not Found	Not Found	Not Found	Not Found	Not Found	High	Not Found	High	0	1.157e-05	39
FALSE	High	[R].QHYLLVGAGAIGCELLK.[V]	1xCarbamidomethyl [C13]		1.10916e-09	0	1	1	2	P41226	Ubiquitin-like modifier-activating enzyme 7 OS=Homo sapiens OX=9606 GN=UBA7 PE=1 SV=2	P41226 [433-449]	0	1841.99	0	427497	362391	184084	438780	141760						12167		Light	High	Not Found	High	Not Found	Peak Found	Not Found	Peak Found	Not Found	Peak Found	Not Found	High	0	9.534e-12	84	77.86
FALSE	High	[K].QIATLHAQVADMK.[K]			7.16761e-07	0	1	1	10	P35579	Myosin-9 OS=Homo sapiens OX=9606 GN=MYH9 PE=1 SV=4	P35579 [1358-1370]	0	1425.75	0	7.89308e+07	73391710	76307954	6.87991e+07	5.68555e+07						12191		Light	High	Not Found	High	Not Found	High	Not Found	High	Not Found	High	Not Found	High	0	6.186e-08	64	37.93
FALSE	High	[R].QLCDNAGFDATNILNK.[L]	1xCarbamidomethyl [C3]		1.16877e-09	0	1	1	4	Q99832	T-complex protein 1 subunit eta OS=Homo sapiens OX=9606 GN=CCT7 PE=1 SV=2	Q99832 [448-463]	0	1793.85	0	708728	595255	489030	585317	581818						12196		Light	High	Not Found	High	Not Found	High	Not Found	High	Not Found	Peak Found	Not Found	High	0	4.218e-11	79	68.12
FALSE	High	[K].QICSCDGLTIWEER.[G]	2xCarbamidomethyl [C3; C5]		1.87228e-09	0	1	1	2	O14618	Copper chaperone for superoxide dismutase OS=Homo sapiens OX=9606 GN=CCS PE=1 SV=1	O14618 [242-255]	0	1766.78	0	501516	217255	135993		289091						12197		Light	Peak Found	Not Found	High	Not Found	Peak Found	Not Found	Not Found	Not Found	High	Not Found	High	0	5.777e-11	77	70.47
FALSE	High	[K].QICVVMLESPPK.[G]	1xCarbamidomethyl [C3]		5.69288e-07	0	1	1	5	P57721	Poly(rC)-binding protein 3 OS=Homo sapiens OX=9606 GN=PCBP3 PE=2 SV=2	P57721 [193-204]	0	1400.73	0	458664	311524	444772	543166	341679						12198		Light	High	Not Found	High	Not Found	High	Not Found	High	Not Found	High	Not Found	High	0	6.246e-07	52	66.23
FALSE	High	[R].QIDATFVR.[F]			0.000360666	0	1	1	1	Q15435	Protein phosphatase 1 regulatory subunit 7 OS=Homo sapiens OX=9606 GN=PPP1R7 PE=1 SV=1	Q15435 [352-359]	0	949.51	0	404962	363549	363319		354172						12199		Light	Peak Found	Not Found	Peak Found	Not Found	Peak Found	Not Found	Not Found	Not Found	High	Not Found	High	0	0.0001882	30	42.98
FALSE	High	[K].QLDDKDEEINQQSQLVEK.[L]			6.19903e-05	0	1	1	4	P33176	Kinesin-1 heavy chain OS=Homo sapiens OX=9606 GN=KIF5B PE=1 SV=1	P33176 [431-448]	1	2159.05	0	408904	616876	292110	325068	263313						12200		Light	High	Not Found	High	Not Found	High	Not Found	High	Not Found	Peak Found	Not Found	High	0	4.417e-05	37	37.61
FALSE	High	[R].QIDLLTYCNLVHGR.[N]	1xCarbamidomethyl [C8]		2.22539e-09	0	1	1	5	Q15762	CD226 antigen OS=Homo sapiens OX=9606 GN=CD226 PE=1 SV=2	Q15762 [172-185]	0	1701.87	0	3.86874e+06	4030171	3.49615e+06	3.90445e+06	2.96164e+06						12201		Light	High	Not Found	High	Not Found	High	Not Found	High	Not Found	High	Not Found	High	0	7.076e-11	81	71.93
FALSE	High	[K].QIDLSTVDLK.[K]			9.24656e-05	0	1	1	3	P55145	Mesencephalic astrocyte-derived neurotrophic factor OS=Homo sapiens OX=9606 GN=MANF PE=1 SV=3	P55145 [124-133]	0	1131.63	0	565202	1.05944e+06	1.40022e+06	2.22805e+06	3013090						12202		Light	Peak Found	Not Found	High	Not Found	High	Not Found	High	Not Found	Peak Found	Not Found	High	0	1.728e-05	40	61.53
FALSE	High	[K].QIDLSTVDLKK.[L]			1.1424e-05	0	1	1	5	P55145	Mesencephalic astrocyte-derived neurotrophic factor OS=Homo sapiens OX=9606 GN=MANF PE=1 SV=3	P55145 [124-134]	1	1259.72	0	2.84458e+06	2917716	2.75541e+06	3.05942e+06	3.45805e+06						12203		Light	High	Not Found	High	Not Found	High	Not Found	High	Not Found	High	Not Found	High	0	2.181e-05	36	47.07
FALSE	High	[R].QLDMILDEQR.[R]			2.74969e-07	0	1	1	5	P49257	Protein ERGIC-53 OS=Homo sapiens OX=9606 GN=LMAN1 PE=1 SV=2	P49257 [351-360]	0	1260.63	0	477217	379909	488969	488575	382610	14050091	13635088	14130312	14838355	15775302	12204		Light	High	Peak Found	High	Peak Found	High	Peak Found	High	Peak Found	High	Peak Found	High	0	1.946e-08	74	60.46
FALSE	High	[R].QLDMILDEQRR.[Y]			5.52849e-05	0	1	1	5	P49257	Protein ERGIC-53 OS=Homo sapiens OX=9606 GN=LMAN1 PE=1 SV=2	P49257 [351-361]	1	1416.73	0	484149	607524	450807	335608	680577						12205		Light	High	Not Found	High	Not Found	High	Not Found	High	Not Found	High	Not Found	High	0	2.818e-05	32	48.36
FALSE	High	[K].QLEAIDQLHLEYAK.[R]			1.70027e-06	0	1	1	3	O43707	Alpha-actinin-4 OS=Homo sapiens OX=9606 GN=ACTN4 PE=1 SV=2	O43707 [522-535]	0	1670.87	0	2.48994e+06	3.17539e+06	2770886	2.02545e+06	3.04848e+06						12206		Light	High	Not Found	High	Not Found	Peak Found	Not Found	Peak Found	Not Found	High	Not Found	High	0	2.557e-06	35	63.99
FALSE	High	[K].QIATLHAQVADMKK.[K]			1.7675e-09	0	1	1	8	P35579	Myosin-9 OS=Homo sapiens OX=9606 GN=MYH9 PE=1 SV=4	P35579 [1358-1371]	1	1553.85	0	8.52911e+06	1.33287e+07	1.04622e+07	1.41156e+07	1.91356e+07						12192		Light	High	Not Found	High	Not Found	High	Not Found	High	Not Found	High	Not Found	High	0	2.357e-09	90	28.5
FALSE	High	[K].QHVVSVEEALLATGQWK.[S]			8.92967e-12	0	1	1	35	P07996	Thrombospondin-1 OS=Homo sapiens OX=9606 GN=THBS1 PE=1 SV=2	P07996 [138-154]	0	1895	1	5.48332e+07	4.82267e+07	5.22285e+07	6.13218e+07	3.26615e+07		123759				12166		Light	High	Not Found	High	Peak Found	High	Not Found	High	Not Found	High	Not Found	High	0	4.857e-13	91	75.99
FALSE	High	[K].QHQLGVWPLLPGSFK.[T]			4.91663e-07	0	1	1	5	P12259	Coagulation factor V OS=Homo sapiens OX=9606 GN=F5 PE=1 SV=4	P12259 [1856-1870]	0	1706.94	0	4140806	4.37902e+06	6264201	4661050	4.2114e+06						12162		Light	High	Not Found	High	Not Found	High	Not Found	High	Not Found	High	Not Found	High	0	6.422e-07	46	81.5
FALSE	High	[R].QHQAQIDQYVGLVTNQLSHIK.[A]			2.25123e-08	0	1	1	4	O75298	Reticulon-2 OS=Homo sapiens OX=9606 GN=RTN2 PE=1 SV=1	O75298 [497-517]	0	2420.27	0	832056	651885	628460	516738	598392						12161		Light	High	Not Found	High	Not Found	High	Not Found	High	Not Found	Peak Found	Not Found	High	0	4.962e-08	46	79.86
FALSE	High	[R].QGIETHLFR.[A]			8.0382e-05	0	1	1	5	Q13884	Beta-1-syntrophin OS=Homo sapiens OX=9606 GN=SNTB1 PE=1 SV=3	Q13884 [406-414]	0	1100.58	0	610084	528720	641799	683429	551602						12127		Light	High	Not Found	High	Not Found	High	Not Found	High	Not Found	High	Not Found	High	0	7.889e-05	36	40.54
FALSE	High	[R].QGIEYILSNQGYVR.[Q]			3.45095e-10	0	1	1	9	Q27J81	Inverted formin-2 OS=Homo sapiens OX=9606 GN=INF2 PE=1 SV=2	Q27J81 [113-126]	0	1639.84	0	1.93101e+06	1.46171e+06	1.19874e+06	1.25435e+06	82810.5						12128		Light	High	Not Found	High	Not Found	High	Not Found	High	Not Found	High	Not Found	High	0	5.869e-10	93	71.1
FALSE	High	[K].QGIFQVVISR.[I]			1.91782e-06	0	1	1	2	Q9BWM7	Sideroflexin-3 OS=Homo sapiens OX=9606 GN=SFXN3 PE=1 SV=3	Q9BWM7 [223-232]	0	1146.66	0					786052						12129		Light	High	Not Found	Not Found	Not Found	Not Found	Not Found	Not Found	Not Found	High	Not Found	High	0	7.747e-07	43	72.34
FALSE	High	[R].QGLGASVVSWSDVIVACAPWQHWNVLEK.[T]	1xCarbamidomethyl [C17]		2.63045e-16	0	1	1	4	P08514	Integrin alpha-IIb OS=Homo sapiens OX=9606 GN=ITGA2B PE=1 SV=3	P08514 [122-149]	0	3136.57	0	6734591	3.86678e+06	6.23787e+06	5272767							12130		Light	High	Not Found	High	Not Found	High	Not Found	High	Not Found	Not Found	Not Found	High	0	2.098e-16	75	84.74
FALSE	High	[R].QGLLPVLESFK.[V]			6.83772e-07	0	1	1	5	P02647	Apolipoprotein A-I OS=Homo sapiens OX=9606 GN=APOA1 PE=1 SV=1	P02647 [240-250]	0	1230.71	0	1.28456e+06	1029430	2.27823e+06	1.72959e+06	1452620						12131		Light	High	Not Found	High	Not Found	High	Not Found	High	Not Found	High	Not Found	High	0	2.851e-07	57	83.2
FALSE	High	[R].QGLPATSDIKDVDSLMR.[I]			1.42012e-08	0	1	1	4	Q9Y2Q0	Phospholipid-transporting ATPase IA OS=Homo sapiens OX=9606 GN=ATP8A1 PE=1 SV=1	Q9Y2Q0 [198-214]	1	1845.94	0	356359	499566	366424	439709	507747						12132		Light	High	Not Found	High	Not Found	Peak Found	Not Found	High	Not Found	High	Not Found	High	0	8.399e-10	49	66.06
FALSE	High	[R].QGLQTTQAHLER.[L]			2.2185e-07	0	1	1	4	Q14C86	GTPase-activating protein and VPS9 domain-containing protein 1 OS=Homo sapiens OX=9606 GN=GAPVD1 PE=1 SV=2	Q14C86 [1222-1233]	0	1381.72	0	311013	246433	288704	268046	268871						12134		Light	High	Not Found	Peak Found	Not Found	High	Not Found	High	Not Found	High	Not Found	High	0	1.73e-07	58	21.93
FALSE	High	[K].QGIVHLDLKPENIMCVNK.[T]	1xCarbamidomethyl [C15]		4.9981e-06	0	1	1	7	Q15746	Myosin light chain kinase, smooth muscle OS=Homo sapiens OX=9606 GN=MYLK PE=1 SV=4	Q15746 [1579-1596]	0	2108.1	0	2859388	2678154	2.48776e+06	2.49969e+06	1.9537e+06						12135		Light	High	Not Found	High	Not Found	High	Not Found	High	Not Found	High	Not Found	High	0	0.0001714	39	64.66
FALSE	High	[K].QGLYELSASNFELHVAQGDHFIK.[F]			4.25947e-09	0	1	1	5	Q8NBS9	Thioredoxin domain-containing protein 5 OS=Homo sapiens OX=9606 GN=TXNDC5 PE=1 SV=2	Q8NBS9 [189-211]	0	2603.29	0	1.47206e+06	759194	1.08076e+06	1.08553e+06							12136		Light	High	Not Found	High	Not Found	High	Not Found	High	Not Found	High	Not Found	High	0	1.501e-10	36	76.45
FALSE	High	[R].QGNMTAALQAALK.[N]			2.223e-10	0	1	1	5	O15511	Actin-related protein 2/3 complex subunit 5 OS=Homo sapiens OX=9606 GN=ARPC5 PE=1 SV=3	O15511 [48-60]	0	1316.7	0	9.58504e+06	8.41095e+06	8.80415e+06	7.32277e+06	6.94481e+06				1.26812e+06		12137		Light	Peak Found	Not Found	High	Not Found	High	Not Found	High	Not Found	High	Peak Found	High	0	3.504e-10	100	64.33
FALSE	High	[R].QGPEESGLGDGTGPK.[L]			2.83744e-07	0	1	1	3	Q92614	Unconventional myosin-XVIIIa OS=Homo sapiens OX=9606 GN=MYO18A PE=1 SV=3	Q92614 [731-745]	0	1428.66	0	225676	167459	191992	160333	117689						12138		Light	High	Not Found	High	Not Found	Peak Found	Not Found	Peak Found	Not Found	High	Not Found	High	0	2.014e-08	70	25.15
FALSE	High	[R].QGQDAIPPPDPGEQIFNLPK.[K]			2.07033e-08	0	1	1	3	Q15555	Microtubule-associated protein RP/EB family member 2 OS=Homo sapiens OX=9606 GN=MAPRE2 PE=1 SV=1	Q15555 [174-193]	0	2161.09	0	1.10948e+06	589408	924947	748199	551626						12139		Light	High	Not Found	Peak Found	Not Found	High	Not Found	Peak Found	Not Found	High	Not Found	High	0	1.104e-09	40	81.12
FALSE	High	[R].QGQGQLVTCSGAFK.[E]	1xCarbamidomethyl [C9]		7.67241e-07	0	1	1	3	Q16531	DNA damage-binding protein 1 OS=Homo sapiens OX=9606 GN=DDB1 PE=1 SV=1	Q16531 [370-383]	0	1480.72	0	266416	278844	259276	255814	253152						12140		Light	High	Not Found	High	Not Found	High	Not Found	Peak Found	Not Found	Peak Found	Not Found	High	0	6.696e-08	58	40.66
FALSE	High	[R].QGQIIYNWQGAQSTQDEVAASAILTAQLDEELGGTPVQSR.[V]			2.63045e-16	0	1	1	4	P06396	Gelsolin OS=Homo sapiens OX=9606 GN=GSN PE=1 SV=1	P06396 [486-525]	0	4273.1	0		3154908									12141		Light	High	Not Found	High	Not Found	Not Found	Not Found	High	Not Found	High	Not Found	High	0	2.122e-16	140	84.69
FALSE	High	[K].QGQYSPMAIEEQVAVIYAGVR.[G]			3.65161e-11	0	1	1	4	P25705	ATP synthase subunit alpha, mitochondrial OS=Homo sapiens OX=9606 GN=ATP5F1A PE=1 SV=1	P25705 [473-493]	0	2309.16	0	2.49059e+06	1.72673e+06	2.08494e+06		791218	1.14382e+06		774513		631374	12142		Light	High	Peak Found	High	Not Found	High	Peak Found	High	Peak Found	Peak Found	Not Found	High	0	9.251e-12	93	84.15
FALSE	High	[R].QGSLAMEELK.[S]			3.83881e-05	0	1	1	1	P16150	Leukosialin OS=Homo sapiens OX=9606 GN=SPN PE=1 SV=1	P16150 [353-362]	0	1105.56	0	329493	421976	565070	474907	419994						12143		Light	Peak Found	Not Found	Peak Found	Not Found	Peak Found	Not Found	Peak Found	Not Found	High	Not Found	High	0	2.343e-05	33	43.51
FALSE	High	[K].QGTFHSQQALEYGTK.[L]			0.000386837	0	1	1	4	P53597	Succinate--CoA ligase [ADP/GDP-forming] subunit alpha, mitochondrial OS=Homo sapiens OX=9606 GN=SUCLG1 PE=1 SV=4	P53597 [67-81]	0	1694.81	0	430372	557612	579993	580880	732146						12144		Light	Peak Found	Not Found	High	Not Found	High	Not Found	High	Not Found	High	Not Found	High	0	9.552e-05	17	29.53
FALSE	High	[R].QGVDIEAAR.[K]			4.15112e-05	0	1	1	3	O14974	Protein phosphatase 1 regulatory subunit 12A OS=Homo sapiens OX=9606 GN=PPP1R12A PE=1 SV=1	O14974 [162-170]	0	958.495	0	753566	607592	672973	621941	535763						12146		Light	Peak Found	Not Found	High	Not Found	Peak Found	Not Found	High	Not Found	High	Not Found	High	0	9.243e-06	45	29.31
FALSE	High	[R].QHFPATPLLDYALEVEK.[I]			1.88413e-08	0	1	1	4	P53396	ATP-citrate synthase OS=Homo sapiens OX=9606 GN=ACLY PE=1 SV=3	P53396 [996-1012]	0	1971.02	0	1.48903e+06	1.48676e+06	1.40059e+06	1746130	2.00346e+06						12151		Light	High	Not Found	High	Not Found	High	Not Found	Peak Found	Not Found	High	Not Found	High	0	2.297e-09	63	82.25
FALSE	High	[K].QHLENDPGSNEDTDIPK.[G]			2.60667e-08	0	1	1	5	O43396	Thioredoxin-like protein 1 OS=Homo sapiens OX=9606 GN=TXNL1 PE=1 SV=3	O43396 [105-121]	0	1908.86	0	1.2919e+06	1.11547e+06	1.24136e+06	1.25086e+06	939849						12154		Light	High	Not Found	High	Not Found	High	Not Found	High	Not Found	High	Not Found	High	0	2.753e-07	61	26.74
FALSE	High	[R].QHLGLVGGEEPPR.[C]			1.44557e-06	0	1	1	6	P40197	Platelet glycoprotein V OS=Homo sapiens OX=9606 GN=GP5 PE=1 SV=1	P40197 [438-450]	0	1388.73	0	4.14321e+06	3.69868e+06	3.84621e+06	4.721e+06	3.36964e+06						12155		Light	High	Not Found	Peak Found	Not Found	High	Not Found	High	Not Found	High	Not Found	High	0	7.144e-07	40	34.22
FALSE	High	[K].QHIIPLENVTIDSIKDEGDLR.[N]			9.02434e-07	0	1	1	2	Q9H8W4	Pleckstrin homology domain-containing family F member 2 OS=Homo sapiens OX=9606 GN=PLEKHF2 PE=1 SV=1	Q9H8W4 [77-97]	1	2405.27	0	513791	570478	444965	549332	398043						12156		Light	Peak Found	Not Found	High	Not Found	Peak Found	Not Found	High	Not Found	Peak Found	Not Found	High	0	7.768e-08	33	70.82
FALSE	High	[R].QHLNLNNAEQLCR.[Y]	1xCarbamidomethyl [C12]		2.89616e-05	0	1	1	6	O95870	Protein ABHD16A OS=Homo sapiens OX=9606 GN=ABHD16A PE=1 SV=3	O95870 [405-417]	0	1609.79	0	908924	881780	992611	1.03327e+06	985274	413743	363397		140319	339307	12158		Light	High	Peak Found	High	Peak Found	High	Not Found	High	Peak Found	High	Peak Found	High	0	3.649e-05	45	35.36
FALSE	High	[K].QHLSSLQYYCALNALQYR.[K]	1xCarbamidomethyl [C10]		4.46019e-10	0	1	1	3	Q8NEU8	DCC-interacting protein 13-beta OS=Homo sapiens OX=9606 GN=APPL2 PE=1 SV=3	Q8NEU8 [174-191]	0	2228.09	0	668614	517739	213173	526143	554487						12159		Light	Peak Found	Not Found	High	Not Found	High	Not Found	High	Not Found	Peak Found	Not Found	High	0	3.351e-11	79	72.55
FALSE	High	[K].QHPVPPPAQNQNQVR.[S]			3.49476e-08	0	1	1	6	Q15942	Zyxin OS=Homo sapiens OX=9606 GN=ZYX PE=1 SV=1	Q15942 [329-343]	0	1709.88	0	4.08469e+06	4.02152e+06	3.74088e+06	3.40546e+06	4.41607e+06						12160		Light	High	Not Found	High	Not Found	High	Not Found	High	Not Found	High	Not Found	High	0	2.541e-08	65	14.84
FALSE	High	[R].QEEEMMAKEEELVK.[V]			6.2683e-10	0	1	1	10	P35579	Myosin-9 OS=Homo sapiens OX=9606 GN=MYH9 PE=1 SV=4	P35579 [843-856]	1	1722.79	0	28312635	31130397	2.68416e+07	31719248	35353712						12044		Light	High	Not Found	High	Not Found	High	Not Found	High	Not Found	High	Not Found	High	0	1.612e-11	83	44.42
FALSE	High	[R].QEDVIATANLSR.[KR]			2.56329e-09	0	2	2	13	Q9Y4G6; Q9Y490	Talin-2 OS=Homo sapiens OX=9606 GN=TLN2 PE=1 SV=4 Talin-1 OS=Homo sapiens OX=9606 GN=TLN1 PE=1 SV=3	Q9Y4G6 [2199-2210]; Q9Y490 [2198-2209]	0	1316.68	0	6.23413e+07	5.52476e+07	6.35128e+07	6.20965e+07	6.83866e+07						12043	Shared	Light	High	Not Found	High	Not Found	High	Not Found	High	Not Found	High	Not Found	High	0	3.322e-09	62	44.96
FALSE	High	[K].QEDCCGTVGTSWGFNK.[C]	2xCarbamidomethyl [C4; C5]		1.01361e-10	0	1	1	4	Q14766	Latent-transforming growth factor beta-binding protein 1 OS=Homo sapiens OX=9606 GN=LTBP1 PE=1 SV=4	Q14766 [578-593]	0	1845.75	0	1.32454e+06	1.1783e+06	1.07828e+06	1.29878e+06	1.56178e+06						12042		Light	High	Not Found	High	Not Found	Peak Found	Not Found	High	Not Found	High	Not Found	High	0	1.057e-11	106	54.81
FALSE	High	[R].QEATLVVGGDGR.[F]			6.03424e-06	0	1	1	5	P36871	Phosphoglucomutase-1 OS=Homo sapiens OX=9606 GN=PGM1 PE=1 SV=3	P36871 [53-64]	0	1201.62	1											12041		Light	High	Not Found	High	Not Found	High	Not Found	High	Not Found	High	Not Found	High	0	7.095e-07	42	35.09
FALSE	High	[M].PGIDKLPIEETLEDSPQTR.[S]			0.000364298	0	1	1	5	Q9UKG1	DCC-interacting protein 13-alpha OS=Homo sapiens OX=9606 GN=APPL1 PE=1 SV=1	Q9UKG1 [2-20]	1	2138.1	0	1986526	530573	1.68528e+06	680090	578206						11924		Light	High	Not Found	High	Not Found	High	Not Found	High	Not Found	High	Not Found	High	3.13e-05	0.0001446	29	66.89
FALSE	High	[M].PGIVELPTLEELKVDEVK.[I]			8.11888e-08	0	1	1	1	P51970	NADH dehydrogenase [ubiquinone] 1 alpha subcomplex subunit 8 OS=Homo sapiens OX=9606 GN=NDUFA8 PE=1 SV=3	P51970 [2-19]	1	2008.12	0		525587		487524	868075						11925		Light	Not Found	Not Found	Peak Found	Not Found	Not Found	Not Found	Peak Found	Not Found	High	Not Found	High	0	8.045e-08	49	81.9
FALSE	High	[M].PHEELPSLQRPR.[Y]			3.89934e-05	0	1	1	5	Q13576	Ras GTPase-activating-like protein IQGAP2 OS=Homo sapiens OX=9606 GN=IQGAP2 PE=1 SV=4	Q13576 [2-13]	0	1458.78	0	833175	616770	547831	707147	693810						11928		Light	High	Not Found	High	Not Found	High	Not Found	High	Not Found	High	Not Found	High	0	5.203e-05	33	29.01
FALSE	High	[M].PLELELCPGR.[W]	1xCarbamidomethyl [C7]		5.41455e-05	0	1	1	4	Q9NR45	Sialic acid synthase OS=Homo sapiens OX=9606 GN=NANS PE=1 SV=2	Q9NR45 [2-11]	0	1183.61	0		391390			241984						11929		Light	High	Not Found	High	Not Found	High	Not Found	Not Found	Not Found	High	Not Found	High	0	1.447e-05	50	63.12
FALSE	High	[M].PLENLEEEGLPK.[N]			5.8073e-08	0	1	1	4	Q15008	26S proteasome non-ATPase regulatory subunit 6 OS=Homo sapiens OX=9606 GN=PSMD6 PE=1 SV=1	Q15008 [2-13]	0	1367.71	0	821745	667421	681667	745718	429925						11930		Light	High	Not Found	High	Not Found	High	Not Found	Peak Found	Not Found	High	Not Found	High	0	1.322e-09	63	55.73
FALSE	High	[M].PLFATNPFDQDVEK.[A]			1.20607e-09	0	1	1	5	Q92783	Signal transducing adapter molecule 1 OS=Homo sapiens OX=9606 GN=STAM PE=1 SV=3	Q92783 [2-15]	0	1620.79	0	642158	451007	386382	511058	433353						11931		Light	High	Not Found	High	Not Found	High	Not Found	High	Not Found	High	Not Found	High	0	6.109e-11	85	77.31
FALSE	High	[M].PLFTANPFEQDVEK.[A]			8.20681e-05	0	1	1	1	O75886	Signal transducing adapter molecule 2 OS=Homo sapiens OX=9606 GN=STAM2 PE=1 SV=1	O75886 [2-15]	0	1634.81	0	386916	253100	432650	274083	220132						11932		Light	Peak Found	Not Found	High	Not Found	Peak Found	Not Found	Peak Found	Not Found	Peak Found	Not Found	High	0	1.507e-05	17	78.44
FALSE	High	[M].PLYEGLGSGGEK.[T]			0.000116116	0	1	1	4	Q9NZ32	Actin-related protein 10 OS=Homo sapiens OX=9606 GN=ACTR10 PE=1 SV=1	Q9NZ32 [2-13]	0	1206.6	0	568308	510250	478935	616982	417303						11933		Light	High	Not Found	Peak Found	Not Found	High	Not Found	High	Not Found	High	Not Found	High	0	6.519e-05	29	40.89
FALSE	High	[M].PMFIVNTNVPR.[A]			7.47418e-07	0	1	1	7	P14174	Macrophage migration inhibitory factor OS=Homo sapiens OX=9606 GN=MIF PE=1 SV=4	P14174 [2-12]	0	1287.69	0	1.34912e+07	1.10891e+07	1.14689e+07	1.34914e+07	9933103						11935		Light	High	Not Found	High	Not Found	High	Not Found	High	Not Found	High	Not Found	High	0	6.341e-07	53	64.82
FALSE	High	[M].PMILGYWDIR.[G]			4.57263e-06	0	1	1	2	P09488	Glutathione S-transferase Mu 1 OS=Homo sapiens OX=9606 GN=GSTM1 PE=1 SV=3	P09488 [2-11]	0	1263.66	0		1356962	1.26196e+06								11936		Light	Not Found	Not Found	High	Not Found	High	Not Found	Not Found	Not Found	Not Found	Not Found	High	0	2.6e-06	68	83.4
FALSE	High	[M].PMTLGYWNIR.[G]			6.77195e-05	0	1	1	3	P28161	Glutathione S-transferase Mu 2 OS=Homo sapiens OX=9606 GN=GSTM2 PE=1 SV=2	P28161 [2-11]	0	1250.64	0	580329	726015	564787	404014	407539						11937		Light	High	Not Found	High	Not Found	High	Not Found	Peak Found	Not Found	Peak Found	Not Found	High	0	3.628e-05	47	77.56
FALSE	High	[M].PGGLLLGDVAPNFEANTTVGR.[I]			8.25003e-16	0	1	1	9	P30041	Peroxiredoxin-6 OS=Homo sapiens OX=9606 GN=PRDX6 PE=1 SV=3	P30041 [2-22]	0	2098.09	0	36744734	38339268	33935698	33870600	35529282						11923		Light	High	Not Found	High	Not Found	High	Not Found	High	Not Found	High	Not Found	High	0	1.127e-11	100	82.5
FALSE	High	[M].PNIVLFSGSSHQDLSQR.[V]			1.91576e-12	0	1	1	5	P11908	Ribose-phosphate pyrophosphokinase 2 OS=Homo sapiens OX=9606 GN=PRPS2 PE=1 SV=2	P11908 [2-18]	0	1884.96	0	1.58314e+06	1.24721e+06	1.22703e+06	1.57031e+06	1.32017e+06						11938		Light	High	Not Found	High	Not Found	High	Not Found	High	Not Found	High	Not Found	High	0	1.283e-14	85	54.53
FALSE	High	[M].PPYTVVYFPVR.[G]			9.20591e-08	0	1	1	5	P09211	Glutathione S-transferase P OS=Homo sapiens OX=9606 GN=GSTP1 PE=1 SV=2	P09211 [2-12]	0	1337.73	1											11940		Light	High	Not Found	High	Not Found	High	Not Found	High	Not Found	High	Not Found	High	0	6.403e-07	53	77.3
FALSE	High	[M].PVPPPPAPPPPPTFALANTEKPTLNK.[T]			5.80656e-13	0	1	1	6	O43516	WAS/WASL-interacting protein family member 1 OS=Homo sapiens OX=9606 GN=WIPF1 PE=1 SV=3	O43516 [2-27]	0	2688.48	0	670554	780306	598219	594802	650175						11941		Light	High	Not Found	High	Not Found	High	Not Found	High	Not Found	High	Not Found	High	0	2.955e-10	47	68.76
FALSE	High	[M].PYQYPALTPEQK.[K]			4.73475e-08	0	1	1	6	P04075	Fructose-bisphosphate aldolase A OS=Homo sapiens OX=9606 GN=ALDOA PE=1 SV=2	P04075 [2-13]	0	1434.73	0	2.57418e+07	2.10332e+07	2.1556e+07	2.27969e+07	1.93335e+07						11942		Light	High	Not Found	High	Not Found	High	Not Found	High	Not Found	High	Not Found	High	0	2.502e-09	76	48.65
FALSE	High	[K].QAAASATQTIAAAQHAASTPK.[A]			6.41925e-16	0	1	1	17	Q9Y490	Talin-1 OS=Homo sapiens OX=9606 GN=TLN1 PE=1 SV=3	Q9Y490 [923-943]	0	1995.03	0	8.29536e+07	8.10025e+07	8.52387e+07	9.11654e+07	9.63053e+07						11943		Light	High	Not Found	High	Not Found	High	Not Found	High	Not Found	High	Not Found	High	0	4.861e-16	120	39.76
FALSE	High	[R].QAASSLQQASLK.[L]			2.05952e-08	0	1	1	3	P38646	Stress-70 protein, mitochondrial OS=Homo sapiens OX=9606 GN=HSPA9 PE=1 SV=2	P38646 [635-646]	0	1231.66	0	1.27273e+06	1.34773e+06	1.23419e+06	1.37493e+06	1.30262e+06						11945		Light	Peak Found	Not Found	High	Not Found	Peak Found	Not Found	High	Not Found	High	Not Found	High	0	9.457e-10	72	27.98
FALSE	High	[R].QAAVDHINAVIPEGDPENTLLALK.[K]			3.44355e-12	0	1	1	5	Q13576	Ras GTPase-activating-like protein IQGAP2 OS=Homo sapiens OX=9606 GN=IQGAP2 PE=1 SV=4	Q13576 [304-327]	0	2528.34	0	5806361	3662964	3.45414e+06	4.10783e+06	2.75259e+06						11946		Light	High	Not Found	High	Not Found	High	Not Found	High	Not Found	High	Not Found	High	0	7.521e-12	53	81.2
FALSE	High	[K].QADLYISEGLHPR.[I]			8.79118e-07	0	1	2	5	P40227	T-complex protein 1 subunit zeta OS=Homo sapiens OX=9606 GN=CCT6A PE=1 SV=3	P40227 [105-117]	0	1498.76	0	2.82636e+06	2.13421e+06	2.30258e+06	1921263	2.58117e+06						11949		Light	High	Not Found	High	Not Found	High	Not Found	High	Not Found	Peak Found	Not Found	High	0	3.846e-07	46	47.75
FALSE	High	[K].QADNPHVALYQAR.[F]			2.52849e-05	0	1	1	5	Q9Y4L1	Hypoxia up-regulated protein 1 OS=Homo sapiens OX=9606 GN=HYOU1 PE=1 SV=1	Q9Y4L1 [107-119]	0	1482.74	0	1.00969e+06	1.00966e+06	1.10395e+06	1.18148e+06	1.1212e+06						11950		Light	High	Not Found	High	Not Found	High	Not Found	High	Not Found	High	Not Found	High	0	3.699e-05	42	30.25
FALSE	High	[K].QADTLNVIELNVQK.[T]			6.84445e-11	0	1	1	6	O75558	Syntaxin-11 OS=Homo sapiens OX=9606 GN=STX11 PE=1 SV=1	O75558 [238-251]	0	1584.86	0	2.41494e+06	2.40234e+06	2.70419e+06	2.3238e+06	1.84182e+06						11952		Light	High	Not Found	High	Not Found	High	Not Found	High	Not Found	High	Not Found	High	0	1.183e-10	96	69.1
FALSE	High	[K].QAEETYENIPGQSK.[I]			1.97799e-05	0	1	1	1	O00410	Importin-5 OS=Homo sapiens OX=9606 GN=IPO5 PE=1 SV=4	O00410 [28-41]	0	1593.74	0	168685	197540	209924	189893	246079						11953		Light	Peak Found	Not Found	Peak Found	Not Found	Peak Found	Not Found	Peak Found	Not Found	High	Not Found	High	0	1.271e-05	39	33.28
FALSE	High	[R].QAEMLDDLMEK.[R]			5.12693e-07	0	1	1	1	P54819	Adenylate kinase 2, mitochondrial OS=Homo sapiens OX=9606 GN=AK2 PE=1 SV=2	P54819 [107-117]	0	1322.6	0	1.40911e+06	1.29121e+06	1.49213e+06	1.3315e+06	1.10508e+06						11956		Light	Peak Found	Not Found	Peak Found	Not Found	Peak Found	Not Found	Peak Found	Not Found	High	Not Found	High	0	4.388e-07	37	65.93
FALSE	High	[M].PNPSSTSSPYPLPEEIR.[N]			1.88996e-10	0	1	1	5	O75563	Src kinase-associated phosphoprotein 2 OS=Homo sapiens OX=9606 GN=SKAP2 PE=1 SV=1	O75563 [2-18]	0	1870.92	0	1.24867e+06	1412436	1.62681e+06	1.37784e+06	1.60583e+06						11939		Light	High	Not Found	High	Not Found	High	Not Found	High	Not Found	High	Not Found	High	0	3.273e-10	103	60.14
FALSE	High	[M].PFLELDTNLPANR.[V]			3.0722e-11	0	1	2	2	P30046	D-dopachrome decarboxylase OS=Homo sapiens OX=9606 GN=DDT PE=1 SV=3	P30046 [2-14]	0	1499.79	0	1.41933e+06	1.34158e+06	1.79419e+06	1.92199e+06	1.4556e+06						11921		Light	Peak Found	Not Found	High	Not Found	Peak Found	Not Found	Peak Found	Not Found	High	Not Found	High	0	2.216e-09	68	74.98
FALSE	High	[M].PDQISVSEFVAETHEDYKAPTASSFTTR.[T]			3.38988e-12	0	1	1	5	O43150	Arf-GAP with SH3 domain, ANK repeat and PH domain-containing protein 2 OS=Homo sapiens OX=9606 GN=ASAP2 PE=1 SV=3	O43150 [2-29]	1	3113.47	0	864341	981516	942930	863016	1.08019e+06						11920		Light	High	Not Found	High	Not Found	High	Not Found	High	Not Found	High	Not Found	High	0	1.858e-13	54	71.68
FALSE	High	[M].PDQISVSEFVAETHEDYK.[A]			1.12203e-08	0	1	1	1	O43150	Arf-GAP with SH3 domain, ANK repeat and PH domain-containing protein 2 OS=Homo sapiens OX=9606 GN=ASAP2 PE=1 SV=3	O43150 [2-19]	0	2093.97	0											11919	No Quan Values	Light	High	Not Found	Not Found	Not Found	Not Found	Not Found	Not Found	Not Found	Not Found	Not Found	High	0	1.706e-10	36
FALSE	High	[K].NWGLSVYADKPETTK.[E]			4.14941e-09	0	1	1	3	P02763	Alpha-1-acid glycoprotein 1 OS=Homo sapiens OX=9606 GN=ORM1 PE=1 SV=1	P02763 [139-153]	0	1708.85	0	931084	888580	224006	947210	288872						11881		Light	High	Not Found	High	Not Found	Peak Found	Not Found	High	Not Found	Peak Found	Not Found	High	0	4.935e-11	51	51.95
FALSE	High	[R].NWMSQLQANAYCENPDIVLIGNK.[A]	1xCarbamidomethyl [C12]		9.48408e-16	0	1	1	5	O00194	Ras-related protein Rab-27B OS=Homo sapiens OX=9606 GN=RAB27B PE=1 SV=4	O00194 [112-134]	0	2678.27	0											11883	No Quan Values	Light	High	Not Found	High	Not Found	High	Not Found	High	Not Found	High	Not Found	High	0	2.06e-16	133
FALSE	High	[R].NWPLEVLVTDSVQNSPDDLER.[F]			5.43032e-12	0	1	1	1	Q9NQ75	Cas scaffolding protein family member 4 OS=Homo sapiens OX=9606 GN=CASS4 PE=1 SV=2	Q9NQ75 [541-561]	0	2426.18	0									1.62383e+06		11884		Light	Not Found	Not Found	Not Found	Not Found	Not Found	Not Found	Not Found	Not Found	High	Peak Found	High	0	1.143e-11	100	84.49
FALSE	High	[K].NWPSDEMPDFPK.[S]			0.000141275	0	1	1	9	Q07960	Rho GTPase-activating protein 1 OS=Homo sapiens OX=9606 GN=ARHGAP1 PE=1 SV=1	Q07960 [32-43]	0	1462.63	0	1.14788e+06	1.47114e+06	485067	1.01154e+06	1.39036e+06						11885		Light	High	Not Found	High	Not Found	High	Not Found	High	Not Found	High	Not Found	High	0	2.214e-05	49	73.55
FALSE	High	[K].NWRDPDQTDGLGLSYLSSHIANVER.[V]			2.63045e-16	0	1	1	21	P06396	Gelsolin OS=Homo sapiens OX=9606 GN=GSN PE=1 SV=1	P06396 [395-419]	1	2843.37	0	1.00178e+08	6.93364e+07	8.12952e+07	7.68097e+07	2.70016e+07						11887		Light	High	Not Found	High	Not Found	High	Not Found	High	Not Found	High	Not Found	High	0	7.986e-14	84	76.67
FALSE	High	[K].NWSAAGNAFCQAAQLHLQLQSK.[H]	1xCarbamidomethyl [C10]		8.15277e-09	0	1	1	2	P54920	Alpha-soluble NSF attachment protein OS=Homo sapiens OX=9606 GN=NAPA PE=1 SV=3	P54920 [57-78]	0	2443.19	0		1.72464e+06	1.64787e+06		1309228						11888		Light	Not Found	Not Found	High	Not Found	High	Not Found	Not Found	Not Found	Peak Found	Not Found	High	0	6.166e-10	56	76.27
FALSE	High	[K].NWVVTGADDMQIR.[V]			5.99262e-08	0	1	1	4	P35606	Coatomer subunit beta' OS=Homo sapiens OX=9606 GN=COPB2 PE=1 SV=2	P35606 [70-82]	0	1504.72	0	479641	574184	598278	730201	663457						11890		Light	Peak Found	Not Found	High	Not Found	High	Not Found	High	Not Found	High	Not Found	High	0	3.287e-09	73	67.42
FALSE	High	[K].NYCGLPGEYWLGNDK.[I]	1xCarbamidomethyl [C3]		3.60628e-08	0	1	1	15	P02675	Fibrinogen beta chain OS=Homo sapiens OX=9606 GN=FGB PE=1 SV=2	P02675 [314-328]	0	1785.79	0	36809846	3.13334e+07	3.82512e+07	3.40711e+07	2.95193e+07						11891		Light	High	Not Found	High	Not Found	High	Not Found	High	Not Found	High	Not Found	High	0	5.687e-09	71	76.51
FALSE	High	[R].NYDVMKDFEEMR.[K]			8.74527e-07	0	1	1	5	P09669	Cytochrome c oxidase subunit 6C OS=Homo sapiens OX=9606 GN=COX6C PE=1 SV=2	P09669 [55-66]	1	1576.68	0	748025	837541	721108	813779	629425						11893		Light	High	Not Found	High	Not Found	High	Not Found	High	Not Found	High	Not Found	High	0	2.029e-06	45	67.54
FALSE	High	[K].NYEASMSHVDK.[F]			9.58813e-05	0	1	1	5	Q14642	Type I inositol 1,4,5-trisphosphate 5-phosphatase OS=Homo sapiens OX=9606 GN=INPP5A PE=1 SV=1	Q14642 [60-70]	0	1280.56	0	356044	345738	364695	404684	254680						11894		Light	High	Not Found	High	Not Found	High	Not Found	Peak Found	Not Found	High	Not Found	High	0	1.359e-05	44	19.04
FALSE	High	[R].NYLEPGKECVQPATK.[S]	1xCarbamidomethyl [C9]		0.000122906	0	1	1	4	P16615	Sarcoplasmic/endoplasmic reticulum calcium ATPase 2 OS=Homo sapiens OX=9606 GN=ATP2A2 PE=1 SV=1	P16615 [989-1003]	1	1733.85	0	1.76193e+06	1.75671e+06	1.82252e+06	2.16889e+06	1.93931e+06						11898		Light	High	Not Found	High	Not Found	High	Not Found	Peak Found	Not Found	Peak Found	Not Found	High	0	2.159e-05	22	31.08
FALSE	High	[R].NYLGGFALSVAHGR.[K]			2.54201e-07	0	1	1	7	P43405	Tyrosine-protein kinase SYK OS=Homo sapiens OX=9606 GN=SYK PE=1 SV=1	P43405 [46-59]	0	1461.76	0	2.97797e+06	2.7177e+06	2.86163e+06	2988241	2.12357e+06						11899		Light	High	Not Found	High	Not Found	High	Not Found	High	Not Found	High	Not Found	High	0	8.323e-09	77	62.18
FALSE	High	[R].NYLHYSLYDQAEK.[L]			0.000369813	0	1	1	3	O43242	26S proteasome non-ATPase regulatory subunit 3 OS=Homo sapiens OX=9606 GN=PSMD3 PE=1 SV=2	O43242 [257-269]	0	1643.77	0	908112	510535	499704	487632	316180						11900		Light	High	Not Found	Peak Found	Not Found	High	Not Found	High	Not Found	Peak Found	Not Found	High	0	7.48e-05	13	48.22
FALSE	High	[R].NYLLSLPHK.[N]			0.000262449	0	1	1	8	P28482	Mitogen-activated protein kinase 1 OS=Homo sapiens OX=9606 GN=MAPK1 PE=1 SV=3	P28482 [262-270]	0	1084.61	0	2.43359e+06	2.4364e+06	2.79023e+06	2.10226e+06	2.0134e+06						11901		Light	High	Not Found	High	Not Found	High	Not Found	High	Not Found	High	Not Found	High	0.0002668	0.003931	26	50.5
FALSE	High	[K].NYIQGINLVQAK.[K]			5.23914e-06	0	1	1	3	P52815	39S ribosomal protein L12, mitochondrial OS=Homo sapiens OX=9606 GN=MRPL12 PE=1 SV=2	P52815 [151-162]	0	1360.76	0	385092	432918	500753	373710	507895						11902		Light	High	Not Found	High	Not Found	Peak Found	Not Found	Peak Found	Not Found	High	Not Found	High	0	3.747e-06	50	62.38
FALSE	High	[R].NYLSCDVEVR.[R]	1xCarbamidomethyl [C5]		5.94025e-06	0	1	1	3	P43304	Glycerol-3-phosphate dehydrogenase, mitochondrial OS=Homo sapiens OX=9606 GN=GPD2 PE=1 SV=3	P43304 [381-390]	0	1254.58	1	1.818e+06	1.37096e+06	1.5787e+06	1668417	1.55034e+06						11903		Light	High	Not Found	High	Not Found	Peak Found	Not Found	High	Not Found	Peak Found	Not Found	High	0	6.986e-07	55	45.56
FALSE	High	[K].NYISQYSEIAIQMMMHMQPK.[E]			1.76371e-11	0	1	1	3	P07602	Prosaposin OS=Homo sapiens OX=9606 GN=PSAP PE=1 SV=2	P07602 [243-262]	0	2443.13	0	3.46757e+06	2341285	2.48558e+06	2348226	992468						11906		Light	Peak Found	Not Found	High	Not Found	High	Not Found	High	Not Found	Peak Found	Not Found	High	0	2.67e-13	68	84.63
FALSE	High	[K].NYITMDELRR.[E]			6.52994e-05	0	1	1	7	P12814	Alpha-actinin-1 OS=Homo sapiens OX=9606 GN=ACTN1 PE=1 SV=2	P12814 [841-850]	1	1310.65	1	2.98536e+06	4.41541e+06	3.36331e+06	3.66289e+06	7.42804e+06						11909		Light	High	Not Found	High	Not Found	High	Not Found	Peak Found	Not Found	High	Not Found	High	0	8.514e-05	33	46.01
FALSE	High	[R].NYIVEDGDIIFFK.[F]			7.43912e-06	0	1	1	4	Q9NTK5	Obg-like ATPase 1 OS=Homo sapiens OX=9606 GN=OLA1 PE=1 SV=2	Q9NTK5 [374-386]	0	1572.79	0	1.74379e+06	870013	1.52534e+06	1.21942e+06	979840						11910		Light	Peak Found	Not Found	High	Not Found	High	Not Found	High	Not Found	High	Not Found	High	0	1.406e-06	51	82.59
FALSE	High	[K].NYNKPWEPK.[W]			0.000184563	0	1	1	6	P03928	ATP synthase protein 8 OS=Homo sapiens OX=9606 GN=MT-ATP8 PE=1 SV=1	P03928 [46-54]	0	1175.58	0	1.47071e+06	1.52145e+06	1.46425e+06	1.67573e+06	1.19602e+06						11911		Light	High	Not Found	High	Not Found	High	Not Found	Peak Found	Not Found	High	Not Found	High	0	3.456e-05	22	24.65
FALSE	High	[R].NYPATFWVNPQFK.[I]			2.78111e-06	0	1	1	1	P07384	Calpain-1 catalytic subunit OS=Homo sapiens OX=9606 GN=CAPN1 PE=1 SV=1	P07384 [386-398]	0	1611.8	0		16868714		15893599	6.02143e+06						11912		Light	Not Found	Not Found	Peak Found	Not Found	Not Found	Not Found	High	Not Found	Peak Found	Not Found	High	0	4.79e-07	50	81.34
FALSE	High	[K].NYTDEAIETDDLTIK.[L]			1.4186e-09	0	1	1	4	O14818	Proteasome subunit alpha type-7 OS=Homo sapiens OX=9606 GN=PSMA7 PE=1 SV=1	O14818 [175-189]	0	1740.82	0	1.24363e+06	1.38965e+06	1.39925e+06	1.25586e+06	1.25472e+06						11913		Light	High	Not Found	High	Not Found	High	Not Found	Peak Found	Not Found	High	Not Found	High	0	4.171e-11	72	63.42
FALSE	High	[R].NYVLNYLATRPK.[L]			2.17456e-06	0	1	1	6	Q9UIA9	Exportin-7 OS=Homo sapiens OX=9606 GN=XPO7 PE=1 SV=3	Q9UIA9 [88-99]	0	1451.8	0	399915	509393	362545	477481	410949						11915		Light	High	Not Found	High	Not Found	High	Not Found	High	Not Found	High	Not Found	High	0	3.653e-07	28	55.73
FALSE	High	[M].PALHIEDLPEKEK.[L]			3.98347e-08	0	1	1	10	P61952	Guanine nucleotide-binding protein G(I)/G(S)/G(O) subunit gamma-11 OS=Homo sapiens OX=9606 GN=GNG11 PE=1 SV=1	P61952 [2-14]	1	1518.82	0	6.06046e+06	5.28148e+06	6.77423e+06	6.2755e+06	6.71582e+06						11917		Light	High	Not Found	High	Not Found	High	Not Found	High	Not Found	High	Not Found	High	0	4.162e-08	30	36.01
FALSE	High	[M].PAYHSSLMDPDTK.[L]			4.61241e-08	0	1	1	9	O15145	Actin-related protein 2/3 complex subunit 3 OS=Homo sapiens OX=9606 GN=ARPC3 PE=1 SV=3	O15145 [2-14]	0	1461.67	0	1.25212e+07	10898840	1.21141e+07	1.30623e+07	1.12514e+07						11918		Light	High	Not Found	High	Not Found	High	Not Found	High	Not Found	High	Not Found	High	0	9.744e-09	59	30.88
FALSE	High	[R].QAEVTFVGHPGNLVIK.[Q]			0.000360666	0	1	1	3	P14543	Nidogen-1 OS=Homo sapiens OX=9606 GN=NID1 PE=1 SV=3	P14543 [519-534]	0	1708.94	0	3.40651e+06	3.60835e+06	2.9592e+06	4.00727e+06	3.79628e+06						11958		Light	Peak Found	Not Found	High	Not Found	Peak Found	Not Found	High	Not Found	High	Not Found	High	0	0.0001484	16	57.42
FALSE	High	[R].QLEDELQDLAAK.[K]			1.55397e-07	0	1	1	3	Q9Y5S2	Serine/threonine-protein kinase MRCK beta OS=Homo sapiens OX=9606 GN=CDC42BPB PE=1 SV=2	Q9Y5S2 [796-807]	0	1372.7	0	299849	241958	425175	297739	391222						12207		Light	High	Not Found	Peak Found	Not Found	High	Not Found	Peak Found	Not Found	High	Not Found	High	0	1.09e-08	71	65.6
FALSE	High	[K].QAFDDAIAELDTLNEDSYK.[D]			5.83778e-08	0	1	1	4	Q04917	14-3-3 protein eta OS=Homo sapiens OX=9606 GN=YWHAH PE=1 SV=4	Q04917 [199-217]	0	2157.98	0	1.98475e+06	1427371	1.23527e+06	1.25128e+06							11959		Light	High	Not Found	High	Not Found	High	Not Found	High	Not Found	Not Found	Not Found	High	0	1.139e-08	70	83.27
FALSE	High	[K].QAFTDVATGSLGQGLGAACGMAYTGK.[Y]	1xCarbamidomethyl [C19]		3.75651e-09	0	1	1	5	P29401	Transketolase OS=Homo sapiens OX=9606 GN=TKT PE=1 SV=3	P29401 [115-140]	0	2532.19	0	998810	1.08651e+06	963953	1053429	881149						11963		Light	High	Not Found	High	Not Found	High	Not Found	High	Not Found	Peak Found	Not Found	High	0	4.367e-11	72	79.72
FALSE	High	[K].QCSPSQGPCCTAQCAFK.[S]	4xCarbamidomethyl [C2; C9; C10; C14]		1.29517e-05	0	1	1	6	O14672	Disintegrin and metalloproteinase domain-containing protein 10 OS=Homo sapiens OX=9606 GN=ADAM10 PE=1 SV=1	O14672 [502-518]	0	1986.79	0	537869	455196	608619	560147	428631						12004		Light	High	Not Found	Peak Found	Not Found	High	Not Found	High	Not Found	High	Not Found	High	0	3.968e-05	61	34.57
FALSE	High	[R].QDAQDLYEAGEK.[K]			8.78219e-08	0	1	1	5	P09525	Annexin A4 OS=Homo sapiens OX=9606 GN=ANXA4 PE=1 SV=4	P09525 [173-184]	0	1366.61	0	417492	253874	356297	170452	282903						12005		Light	High	Not Found	High	Not Found	High	Not Found	High	Not Found	High	Not Found	High	0	7.153e-07	74	33.61
FALSE	High	[K].QDFVQHFSQIVR.[V]			8.91702e-05	0	1	1	2	P14324	Farnesyl pyrophosphate synthase OS=Homo sapiens OX=9606 GN=FDPS PE=1 SV=4	P14324 [81-92]	0	1503.77	0	1.77927e+06	1.53524e+06	1.54102e+06	1.20312e+06	1.74935e+06						12009		Light	Peak Found	Not Found	Peak Found	Not Found	High	Not Found	Peak Found	Not Found	High	Not Found	High	0	5.119e-05	36	61.31
FALSE	High	[R].QDGHLWCSTTSNYEQDQK.[Y]	1xCarbamidomethyl [C7]		7.99235e-08	0	1	1	5	P02751	Fibronectin OS=Homo sapiens OX=9606 GN=FN1 PE=1 SV=4	P02751 [380-397]	0	2196.93	0	566034	710665	744706	763846	784053						12011		Light	High	Not Found	High	Not Found	High	Not Found	High	Not Found	High	Not Found	High	0	4.185e-07	64	36.91
FALSE	High	[R].QDGSVDFGR.[K]			0.000119772	0	1	1	13	P02675	Fibrinogen beta chain OS=Homo sapiens OX=9606 GN=FGB PE=1 SV=2	P02675 [286-294]	0	980.443	0	2.74189e+07	2.6063e+07	27907292	2.43861e+07	1.96296e+07						12012		Light	High	Not Found	High	Not Found	High	Not Found	High	Not Found	High	Not Found	High	0	3.554e-05	54	28.5
FALSE	High	[K].QDLEAEVSQLTGEVAK.[L]			4.09343e-07	0	1	1	1	O60610	Protein diaphanous homolog 1 OS=Homo sapiens OX=9606 GN=DIAPH1 PE=1 SV=2	O60610 [535-550]	0	1716.87	0											12013	No Quan Values	Light	High	Not Found	Not Found	Not Found	Not Found	Not Found	Not Found	Not Found	Not Found	Not Found	High	0	1.505e-08	55
FALSE	High	[R].QDLGSPEGIAVDHLGR.[N]			8.37797e-08	0	1	1	3	P14543	Nidogen-1 OS=Homo sapiens OX=9606 GN=NID1 PE=1 SV=3	P14543 [1018-1033]	0	1663.84	0	4005507	3811471	3103936	4775059	3.76829e+06						12014		Light	High	Not Found	Peak Found	Not Found	High	Not Found	Peak Found	Not Found	High	Not Found	High	0	5.386e-09	64	53.58
FALSE	High	[R].QDLMNIAGTTLSSK.[L]			2.22539e-09	0	1	1	5	P78371	T-complex protein 1 subunit beta OS=Homo sapiens OX=9606 GN=CCT2 PE=1 SV=4	P78371 [157-170]	0	1478.75	0	1677195	1.60947e+06	1.84082e+06	1.34775e+06	1.40816e+06						12016		Light	High	Not Found	High	Not Found	High	Not Found	High	Not Found	High	Not Found	High	0	1.074e-08	69	67.07
FALSE	High	[K].QDLPALEEKPR.[N]			4.24956e-06	0	1	1	4	P34932	Heat shock 70 kDa protein 4 OS=Homo sapiens OX=9606 GN=HSPA4 PE=1 SV=4	P34932 [186-196]	0	1295.7	0	878510	737638	893448	940952	1.04039e+06						12017		Light	High	Not Found	High	Not Found	Peak Found	Not Found	High	Not Found	High	Not Found	High	0	3.243e-05	44	34.33
FALSE	High	[K].QDLPDAMKPHEIQEK.[L]			1.05069e-05	0	1	1	2	P62330	ADP-ribosylation factor 6 OS=Homo sapiens OX=9606 GN=ARF6 PE=1 SV=2	P62330 [124-138]	0	1778.87	0	341499	255751	296301	308682	270283						12018		Light	High	Not Found	High	Not Found	Peak Found	Not Found	Peak Found	Not Found	Peak Found	Not Found	High	0	1.359e-06	16	34.44
FALSE	High	[K].QDLPNAMAISEMTDK.[L]			1.86051e-10	0	1	1	5	P18085	ADP-ribosylation factor 4 OS=Homo sapiens OX=9606 GN=ARF4 PE=1 SV=3	P18085 [128-142]	0	1663.77	0	1.35953e+06	1.5726e+06	1.57021e+06	1.65753e+06	1.74206e+06						12019		Light	High	Not Found	High	Not Found	High	Not Found	High	Not Found	High	Not Found	High	0	2.966e-10	73	68.89
FALSE	High	[K].QCSKEDGGGWWYNR.[C]	1xCarbamidomethyl [C2]		1.05069e-05	0	1	1	3	P02675	Fibrinogen beta chain OS=Homo sapiens OX=9606 GN=FGB PE=1 SV=2	P02675 [423-436]	1	1742.73	0	298051	696428	503647	864570	1.48531e+06						12003		Light	Peak Found	Not Found	High	Not Found	Peak Found	Not Found	High	Not Found	High	Not Found	High	0	1.953e-05	48	43.02
FALSE	High	[K].QDLPNAMNAAEITDK.[L]			7.11519e-09	0	1	2	5	P61204	ADP-ribosylation factor 3 OS=Homo sapiens OX=9606 GN=ARF3 PE=1 SV=2	P61204 [128-142]	0	1630.77	0	12678422	11142384	10760851	11989446	10960461						12021		Light	High	Not Found	High	Not Found	High	Not Found	High	Not Found	High	Not Found	High	0	1.668e-09	102	56.88
FALSE	High	[K].QDLPNAMNAAEITDKLGLHSLR.[H]			1.15303e-07	0	1	2	2	P61204	ADP-ribosylation factor 3 OS=Homo sapiens OX=9606 GN=ARF3 PE=1 SV=2	P61204 [128-149]	1	2407.24	0	292182	594942	321471	481139	1.45225e+06						12022		Light	Peak Found	Not Found	Peak Found	Not Found	Peak Found	Not Found	High	Not Found	High	Not Found	High	0	1.467e-08	34	76.87
FALSE	High	[K].QDLPSLDEKPR.[I]			4.36224e-06	0	1	1	1	Q92598	Heat shock protein 105 kDa OS=Homo sapiens OX=9606 GN=HSPH1 PE=1 SV=1	Q92598 [186-196]	0	1297.67	0	261562	245447	290188	210393	330404						12023		Light	Peak Found	Not Found	Peak Found	Not Found	Peak Found	Not Found	Peak Found	Not Found	High	Not Found	High	0	3.165e-06	30	34.69
FALSE	High	[R].QDLTTLDVTK.[L]			0.000153407	0	1	2	3	P41091	Eukaryotic translation initiation factor 2 subunit 3 OS=Homo sapiens OX=9606 GN=EIF2S3 PE=1 SV=3	P41091 [18-27]	0	1133.6	0	563242	558836	643954	564117	419116						12024		Light	High	Not Found	High	Not Found	High	Not Found	Peak Found	Not Found	Peak Found	Not Found	High	0	3.681e-05	30	47.45
FALSE	High	[K].QDMPNAMPVSELTDK.[L]			8.55527e-08	0	1	1	3	P84085	ADP-ribosylation factor 5 OS=Homo sapiens OX=9606 GN=ARF5 PE=1 SV=2	P84085 [128-142]	0	1675.77	0	1218701	1.00959e+06	1.05504e+06	1.02935e+06	1.11211e+06						12025		Light	High	Not Found	High	Not Found	Peak Found	Not Found	High	Not Found	Peak Found	Not Found	High	0	2.597e-08	41	62.31
FALSE	High	[K].QDPSVLHTEEMR.[F]			1.43802e-06	0	1	2	5	P50502	Hsc70-interacting protein OS=Homo sapiens OX=9606 GN=ST13 PE=1 SV=2	P50502 [18-29]	0	1441.67	0	1.97312e+06	2.00564e+06	2.35846e+06	2.18479e+06	1.72151e+06						12026		Light	High	Not Found	High	Not Found	High	Not Found	High	Not Found	High	Not Found	High	0	3.561e-06	32	32.08
FALSE	High	[R].QDVDNASLAR.[L]			1.0559e-06	0	1	1	1	P08670	Vimentin OS=Homo sapiens OX=9606 GN=VIM PE=1 SV=4	P08670 [208-217]	0	1088.53	0	288479	209654	185856	157035	214082						12028		Light	Peak Found	Not Found	Peak Found	Not Found	Peak Found	Not Found	Peak Found	Not Found	High	Not Found	High	0	8.556e-07	46	22.05
FALSE	High	[R].QDVLNWLNEEK.[I]			1.76373e-06	0	1	1	2	Q5H9R7	Serine/threonine-protein phosphatase 6 regulatory subunit 3 OS=Homo sapiens OX=9606 GN=PPP6R3 PE=1 SV=2	Q5H9R7 [180-190]	0	1387.69	0	141746	340128	281490	183768	254391						12030		Light	Peak Found	Not Found	High	Not Found	High	Not Found	Peak Found	Not Found	Peak Found	Not Found	High	0	1.693e-07	40	77.46
FALSE	High	[K].QDWEHAANDVSFATIR.[F]			3.32e-07	0	1	1	2	P42224	Signal transducer and activator of transcription 1-alpha/beta OS=Homo sapiens OX=9606 GN=STAT1 PE=1 SV=2	P42224 [41-56]	0	1859.87	0	459283	631816			204272						12033		Light	High	Not Found	High	Not Found	Not Found	Not Found	Not Found	Not Found	Peak Found	Not Found	High	0	2.416e-08	73	64.93
FALSE	High	[K].QDWSDHAIWWEQK.[R]			2.18161e-08	0	1	1	7	Q86UX7	Fermitin family homolog 3 OS=Homo sapiens OX=9606 GN=FERMT3 PE=1 SV=1	Q86UX7 [57-69]	0	1728.78	0	7.86651e+06	8.53074e+06	8.83716e+06	8.60551e+06	4.30608e+06						12034		Light	High	Not Found	High	Not Found	High	Not Found	High	Not Found	High	Not Found	High	0	2.208e-09	51	68.43
FALSE	High	[R].QEAEEAKEALLQASR.[D]			6.76649e-07	0	1	1	4	P26038	Moesin OS=Homo sapiens OX=9606 GN=MSN PE=1 SV=3	P26038 [394-408]	1	1672.85	0	546760	619933	379801	724029	1.60398e+06						12037		Light	High	Not Found	High	Not Found	Peak Found	Not Found	High	Not Found	High	Not Found	High	0	3.655e-07	46	40.93
FALSE	High	[R].QEALEWLIR.[E]			3.75955e-05	0	1	1	4	Q9NQW7	Xaa-Pro aminopeptidase 1 OS=Homo sapiens OX=9606 GN=XPNPEP1 PE=1 SV=3	Q9NQW7 [606-614]	0	1157.63	0	1372405	573059	966703	1.03555e+06	911397						12040		Light	High	Not Found	Peak Found	Not Found	High	Not Found	High	Not Found	High	Not Found	High	0	4.221e-06	59	81.5
FALSE	High	[K].QDLPNAMNAAEITDK.[L]	1xOxidation [M7]		1.48864e-08	0	1	2	1	P61204	ADP-ribosylation factor 3 OS=Homo sapiens OX=9606 GN=ARF3 PE=1 SV=2	P61204 [128-142]	0	1646.77	0											12020	No Quan Values	Light	Not Found	Not Found	Not Found	Not Found	Not Found	Not Found	Not Found	Not Found	High	Not Found	High	0	1.681e-08	73
FALSE	High	[R].QCMHPLSVHLTK.[Q]	1xCarbamidomethyl [C2]; 1xOxidation [M3]		3.42259e-05	0	1	1	5	Q14766	Latent-transforming growth factor beta-binding protein 1 OS=Homo sapiens OX=9606 GN=LTBP1 PE=1 SV=4	Q14766 [688-699]	0	1466.72	0	350543	326617	274129	268311	226844						12002		Light	High	Not Found	High	Not Found	High	Not Found	High	Not Found	High	Not Found	High	0	5.398e-06	33	30.43
FALSE	High	[R].QCMHPLSVHLTK.[Q]	1xCarbamidomethyl [C2]		2.70684e-07	0	1	1	8	Q14766	Latent-transforming growth factor beta-binding protein 1 OS=Homo sapiens OX=9606 GN=LTBP1 PE=1 SV=4	Q14766 [688-699]	0	1450.73	0	1.27162e+07	1.12067e+07	1.12605e+07	1.37723e+07	1.15778e+07						12001		Light	High	Not Found	High	Not Found	High	Not Found	High	Not Found	High	Not Found	High	0	6.022e-05	33	30.43
FALSE	High	[K].QCFYEDIAQGTK.[C]	1xCarbamidomethyl [C2]		1.27489e-06	0	1	1	4	Q9Y3B3	Transmembrane emp24 domain-containing protein 7 OS=Homo sapiens OX=9606 GN=TMED7 PE=1 SV=2	Q9Y3B3 [47-58]	0	1459.65	0	516164	329167	527707	617623	576366						12000		Light	Peak Found	Not Found	High	Not Found	High	Not Found	High	Not Found	Peak Found	Not Found	High	0	6.351e-07	46	51.94
FALSE	High	[R].QAGEVVCEAIK.[N]	1xCarbamidomethyl [C7]		3.42885e-06	0	1	1	6	P29218	Inositol monophosphatase 1 OS=Homo sapiens OX=9606 GN=IMPA1 PE=1 SV=1	P29218 [18-28]	0	1203.6	0	557980	384258	430148	495354	395169						11964		Light	High	Not Found	High	Not Found	High	Not Found	High	Not Found	High	Not Found	High	0	5.995e-07	43	36.66
FALSE	High	[R].QAGLSYIR.[Y]			0.000150282	0	1	2	5	P56381	ATP synthase subunit epsilon, mitochondrial OS=Homo sapiens OX=9606 GN=ATP5F1E PE=1 SV=2	P56381 [7-14]	0	907.5	0	1485373	1.85163e+06	1.63634e+06	1.7869e+06	1.51974e+06						11965		Light	High	Not Found	High	Not Found	High	Not Found	High	Not Found	High	Not Found	High	0	8.674e-05	54	37.65
FALSE	High	[R].QAGWQDVLTR.[L]			1.84807e-05	0	1	1	4	Q6ZNJ1	Neurobeachin-like protein 2 OS=Homo sapiens OX=9606 GN=NBEAL2 PE=1 SV=2	Q6ZNJ1 [1281-1290]	0	1173.6	0	523099	4.01526e+06		553192	3594152						11970		Light	High	Not Found	High	Not Found	High	Not Found	High	Not Found	Peak Found	Not Found	High	0	8.181e-05	42	59.62
FALSE	High	[K].QALEGLGDLK.[L]			5.43462e-06	0	1	2	1	P12081	Histidine--tRNA ligase, cytoplasmic OS=Homo sapiens OX=9606 GN=HARS PE=1 SV=2	P12081 [294-303]	0	1043.57	0	335430	348713	500204		389367						11972		Light	Peak Found	Not Found	Peak Found	Not Found	High	Not Found	Not Found	Not Found	Peak Found	Not Found	High	0	6.167e-07	60	52.77
FALSE	High	[K].QAIGIALETR.[R]			4.24956e-06	0	1	1	1	Q99460	26S proteasome non-ATPase regulatory subunit 1 OS=Homo sapiens OX=9606 GN=PSMD1 PE=1 SV=2	Q99460 [149-158]	0	1071.62	0	380138	416730	374586	293140	360161						11973		Light	Peak Found	Not Found	Peak Found	Not Found	High	Not Found	Peak Found	Not Found	Peak Found	Not Found	High	0	4.665e-07	50	51.66
FALSE	High	[R].QALHSLELHYQAFLR.[D]			2.04099e-05	0	1	1	3	Q15149	Plectin OS=Homo sapiens OX=9606 GN=PLEC PE=1 SV=3	Q15149 [1061-1075]	0	1825.97	0	1.05541e+06	342121	442646								11974		Light	High	Not Found	Peak Found	Not Found	High	Not Found	High	Not Found	Not Found	Not Found	High	0	4.227e-06	42	62.8
FALSE	High	[K].QAILATDLALYIK.[R]			6.94994e-06	0	1	1	1	O76074	cGMP-specific 3',5'-cyclic phosphodiesterase OS=Homo sapiens OX=9606 GN=PDE5A PE=1 SV=2	O76074 [718-730]	0	1432.84	0		845675	896014								11975		Light	Not Found	Not Found	Peak Found	Not Found	High	Not Found	Not Found	Not Found	Not Found	Not Found	High	0	8.168e-07	49	83.2
FALSE	High	[K].QAILTLPRPVR.[A]			0.000245672	0	1	1	1	Q9NQ75	Cas scaffolding protein family member 4 OS=Homo sapiens OX=9606 GN=CASS4 PE=1 SV=2	Q9NQ75 [153-163]	0	1263.79	0		257396	217158	197350	141615						11977		Light	Not Found	Not Found	Peak Found	Not Found	Peak Found	Not Found	Peak Found	Not Found	High	Not Found	High	0	0.0001309	28	52.34
FALSE	High	[K].QALNTDYLDSDYQR.[G]			2.14989e-07	0	1	1	1	O94919	Endonuclease domain-containing 1 protein OS=Homo sapiens OX=9606 GN=ENDOD1 PE=1 SV=2	O94919 [128-141]	0	1701.77	0	2284278	1.98225e+06	1.3518e+06	2.34649e+06	1.81763e+06						11978		Light	Peak Found	Not Found	Peak Found	Not Found	Peak Found	Not Found	Peak Found	Not Found	High	Not Found	High	0	1.973e-07	74	53.82
FALSE	High	[K].QALSEVTAALR.[E]			4.26852e-07	0	1	1	3	Q13586	Stromal interaction molecule 1 OS=Homo sapiens OX=9606 GN=STIM1 PE=1 SV=3	Q13586 [414-424]	0	1158.65	0	3.45175e+06	2.91708e+06	2.37915e+06	2.91497e+06	3.13292e+06						11980		Light	High	Not Found	Peak Found	Not Found	High	Not Found	High	Not Found	Peak Found	Not Found	High	0	1.586e-08	73	56.63
FALSE	High	[K].QAITQVVVSR.[I]			1.76373e-06	0	1	1	2	Q9H9B4	Sideroflexin-1 OS=Homo sapiens OX=9606 GN=SFXN1 PE=1 SV=4	Q9H9B4 [224-233]	0	1100.64	0	547616	453744	456082	448806	603230						11981		Light	Peak Found	Not Found	Peak Found	Not Found	Peak Found	Not Found	High	Not Found	High	Not Found	High	0	2.898e-07	56	39.44
FALSE	High	[R].QAQQERDELADEIANSSGK.[G]			6.0104e-15	0	1	1	15	P35579	Myosin-9 OS=Homo sapiens OX=9606 GN=MYH9 PE=1 SV=4	P35579 [1698-1716]	1	2088.98	0	4.23154e+07	2.86036e+07	2.71495e+07	3.02815e+07	2.1019e+07						11982		Light	High	Not Found	High	Not Found	High	Not Found	High	Not Found	High	Not Found	High	0	1.818e-14	83	40.52
FALSE	High	[R].QAQVNLTVVDKPDPPAGTPCASDIR.[S]	1xCarbamidomethyl [C20]		1.73457e-07	0	1	1	5	Q15746	Myosin light chain kinase, smooth muscle OS=Homo sapiens OX=9606 GN=MYLK PE=1 SV=4	Q15746 [1320-1344]	0	2649.33	0	2327786	1.655e+06	1.40253e+06	1.69439e+06	1.68851e+06						11983		Light	High	Not Found	High	Not Found	High	Not Found	High	Not Found	High	Not Found	High	0	4.478e-07	34	55.68
FALSE	High	[R].QASLEQANSFPR.[K]			4.04653e-08	0	1	1	2	Q8N699	Myc target protein 1 OS=Homo sapiens OX=9606 GN=MYCT1 PE=1 SV=1	Q8N699 [147-158]	0	1347.67	1	2.41576e+06	2.30931e+06	2.38086e+06	2.53991e+06	2.37453e+06						11985		Light	High	Not Found	High	Not Found	Peak Found	Not Found	Peak Found	Not Found	Peak Found	Not Found	High	0	2.08e-09	57	40.78
FALSE	High	[K].QASIQHIQNAIDTEK.[S]			5.60797e-06	0	1	1	8	P24539	ATP synthase F(0) complex subunit B1, mitochondrial OS=Homo sapiens OX=9606 GN=ATP5PB PE=1 SV=2	P24539 [140-154]	0	1695.87	0	2.75852e+06	2.74303e+06	2.72237e+06	2.73467e+06	2.73681e+06						11986		Light	High	Not Found	High	Not Found	High	Not Found	High	Not Found	High	Not Found	High	0	6.527e-07	50	37.42
FALSE	High	[R].QASPNIVIALAGNK.[A]			2.28442e-09	0	1	1	5	P51148	Ras-related protein Rab-5C OS=Homo sapiens OX=9606 GN=RAB5C PE=1 SV=2	P51148 [122-135]	0	1395.8	0	2.78398e+06	2.2359e+06	2.27871e+06	2.53005e+06	2040810						11987		Light	High	Not Found	High	Not Found	High	Not Found	High	Not Found	High	Not Found	High	0	2.344e-11	89	67.21
FALSE	High	[R].QATLEGLQEVVGR.[L]			7.18238e-10	0	1	1	5	Q9Y6C2	EMILIN-1 OS=Homo sapiens OX=9606 GN=EMILIN1 PE=1 SV=3	Q9Y6C2 [529-541]	0	1399.75	0	2223919	2.63038e+06	1818957	1.96309e+06	1.57861e+06						11988		Light	High	Not Found	High	Not Found	High	Not Found	High	Not Found	High	Not Found	High	0	4.343e-11	100	65.71
FALSE	High	[K].QATVGDINTERPGMLDFTGK.[A]			3.32319e-11	0	1	1	4	P07108	Acyl-CoA-binding protein OS=Homo sapiens OX=9606 GN=DBI PE=1 SV=2	P07108 [34-53]	0	2150.05	0	5192167	3304112	4569117	4.26795e+06	2888313						11989		Light	High	Not Found	High	Not Found	High	Not Found	High	Not Found	Peak Found	Not Found	High	0	8.993e-11	58	62.81
FALSE	High	[K].QATVVLNCVGPYR.[F]	1xCarbamidomethyl [C8]		6.38783e-07	0	1	1	5	Q8NBX0	Saccharopine dehydrogenase-like oxidoreductase OS=Homo sapiens OX=9606 GN=SCCPDH PE=1 SV=1	Q8NBX0 [91-103]	0	1476.76	0	404752	372049	498354	391450	367084						11990		Light	High	Not Found	High	Not Found	High	Not Found	High	Not Found	High	Not Found	High	0	8.596e-07	45	54.67
FALSE	High	[K].QAVDQISSGFFSPK.[E]			3.99581e-10	0	1	1	5	P11216	Glycogen phosphorylase, brain form OS=Homo sapiens OX=9606 GN=PYGB PE=1 SV=5	P11216 [741-754]	0	1510.75	0	2.0706e+06	1.348e+06	1.60168e+06	1.78051e+06	1461132						11991		Light	High	Not Found	High	Not Found	High	Not Found	High	Not Found	High	Not Found	High	0	5.92e-10	70	67.14
FALSE	High	[K].QAVEQQIQSHR.[E]			1.95742e-05	0	1	1	3	P33176	Kinesin-1 heavy chain OS=Homo sapiens OX=9606 GN=KIF5B PE=1 SV=1	P33176 [699-709]	0	1323.68	0	355606	445687	384413	354443	418728						11992		Light	High	Not Found	High	Not Found	High	Not Found	Peak Found	Not Found	Peak Found	Not Found	High	0	2.802e-06	35	15.67
FALSE	High	[K].QAVIGNLDEEQYK.[L]			4.19759e-08	0	1	1	2	O60268	Uncharacterized protein KIAA0513 OS=Homo sapiens OX=9606 GN=KIAA0513 PE=1 SV=1	O60268 [387-399]	0	1506.74	0											11993	No Quan Values	Light	High	Not Found	Not Found	Not Found	Not Found	Not Found	Not Found	Not Found	High	Not Found	High	0	3.959e-09	91
FALSE	High	[R].QAVQILDELAEK.[L]			1.02221e-07	0	1	1	4	Q99961	Endophilin-A2 OS=Homo sapiens OX=9606 GN=SH3GL1 PE=1 SV=1	Q99961 [228-239]	0	1356.74	0	1.06216e+06	983151	911815	800977	859001						11994		Light	High	Not Found	High	Not Found	High	Not Found	Peak Found	Not Found	High	Not Found	High	0	4.214e-08	65	71.65
FALSE	High	[R].QAVTNPNNTFYATK.[R]			1.6512e-09	0	1	1	4	P38646	Stress-70 protein, mitochondrial OS=Homo sapiens OX=9606 GN=HSPA9 PE=1 SV=2	P38646 [108-121]	0	1568.77	0	597038	443029	484851	444814	375132						11995		Light	Peak Found	Not Found	High	Not Found	High	Not Found	High	Not Found	High	Not Found	High	0	4.09e-09	82	37.57
FALSE	High	[R].QAYESNLICHGLQLEATR.[S]	1xCarbamidomethyl [C9]		2.01467e-09	0	1	1	3	Q4KMQ2	Anoctamin-6 OS=Homo sapiens OX=9606 GN=ANO6 PE=1 SV=2	Q4KMQ2 [97-114]	0	2103.03	0	703863	486424	595331	511328	350969			200654		157884	11996		Light	High	Not Found	High	Not Found	High	Peak Found	Peak Found	Peak Found	Peak Found	Not Found	High	0	3.279e-11	49	62.08
FALSE	High	[K].QAFDQILQDR.[N]			1.1071e-05	0	1	1	2	P17301	Integrin alpha-2 OS=Homo sapiens OX=9606 GN=ITGA2 PE=1 SV=1	P17301 [422-431]	0	1233.62	0	427538	440524	154790	326082	270772						11960		Light	High	Not Found	Peak Found	Not Found	Peak Found	Not Found	Peak Found	Not Found	High	Not Found	High	0	9.177e-07	53	59.98
FALSE	High	[K].NWDDVLTVDYTR.[N]			1.90599e-07	0	1	1	4	Q13045	Protein flightless-1 homolog OS=Homo sapiens OX=9606 GN=FLII PE=1 SV=2	Q13045 [837-848]	0	1496.7	0	762561	623491	655761	559611	353622						11880		Light	High	Not Found	High	Not Found	High	Not Found	High	Not Found	Peak Found	Not Found	High	0	5.831e-09	64	79.94
FALSE	High	[K].QLEDELVSLQK.[K]			7.8759e-07	0	1	1	4	P09493	Tropomyosin alpha-1 chain OS=Homo sapiens OX=9606 GN=TPM1 PE=1 SV=2	P09493 [38-48]	0	1301.69	0	3857173	2.06349e+06	3.71796e+06	2.01941e+06	1.19865e+06						12208		Light	High	Not Found	High	Not Found	High	Not Found	High	Not Found	Peak Found	Not Found	High	0	3.54e-06	67	61.61
FALSE	High	[R].QLEEAEEEAQRANASR.[R]			2.43998e-06	0	1	1	1	P35579	Myosin-9 OS=Homo sapiens OX=9606 GN=MYH9 PE=1 SV=4	P35579 [1878-1893]	1	1830.86	0		373336	383370	233885	113432						12210		Light	Not Found	Not Found	Peak Found	Not Found	High	Not Found	Peak Found	Not Found	Peak Found	Not Found	High	0	2.489e-07	46	27.92
FALSE	High	[K].QSLEASLAETEGR.[Y]			5.08937e-09	0	1	1	2	P13645	Keratin, type I cytoskeletal 10 OS=Homo sapiens OX=9606 GN=KRT10 PE=1 SV=6	P13645 [387-399]	0	1390.68	0	567105	294658			4.40227e+06						12422		Light	High	Not Found	Peak Found	Not Found	Not Found	Not Found	Not Found	Not Found	High	Not Found	High	0	6.273e-09	87	48.26
FALSE	High	[K].QSLETICLLLAYK.[I]	1xCarbamidomethyl [C7]		3.4403e-08	0	3	3	4	P62136; P36873; P62140	Serine/threonine-protein phosphatase PP1-alpha catalytic subunit OS=Homo sapiens OX=9606 GN=PPP1CA PE=1 SV=1 Serine/threonine-protein phosphatase PP1-gamma catalytic subunit OS=Homo sapiens OX=9606 GN=PPP1CC PE=1 SV=1 Serine/threonine-protein phosphatase PP1-beta catalytic subunit OS=Homo sapiens OX=9606 GN=PPP1CB PE=1 SV=3	P62136 [99-111]; P36873 [99-111]; P62140 [98-110]	0	1551.85	0	2.09875e+06		2107148	1.94708e+06	780392						12423	Shared	Light	High	Not Found	High	Not Found	High	Not Found	High	Not Found	Peak Found	Not Found	High	0	4.95e-09	89	83.51
FALSE	High	[K].QSLGELIGTLNAAK.[V]			8.27295e-10	0	1	1	8	P60174	Triosephosphate isomerase OS=Homo sapiens OX=9606 GN=TPI1 PE=1 SV=3	P60174 [57-70]	0	1414.79	0	1.00799e+07	7595566	7.52934e+06	8.69247e+06	8.7621e+06						12424		Light	High	Not Found	High	Not Found	High	Not Found	High	Not Found	High	Not Found	High	0	6.62e-11	66	80.59
FALSE	High	[K].QSLMMLQMFEDLHIQESK.[I]			1.55879e-09	0	1	1	4	Q13201	Multimerin-1 OS=Homo sapiens OX=9606 GN=MMRN1 PE=1 SV=3	Q13201 [556-573]	0	2208.05	0	7741707	5860024	7966906	6811244	2.96646e+06						12425		Light	High	Not Found	High	Not Found	High	Not Found	High	Not Found	Peak Found	Not Found	High	0	4.656e-11	63	83.59
FALSE	High	[K].QSLTMDPVVK.[S]			2.2896e-05	0	1	1	3	P34932	Heat shock 70 kDa protein 4 OS=Homo sapiens OX=9606 GN=HSPA4 PE=1 SV=4	P34932 [755-764]	0	1117.59	0	872666	758262	722205	801817	752018						12427		Light	High	Not Found	Peak Found	Not Found	Peak Found	Not Found	High	Not Found	High	Not Found	High	0	1.456e-05	52	46.73
FALSE	High	[K].QSNSYDMFMR.[G]			8.56404e-07	0	1	1	4	P14868	Aspartate--tRNA ligase, cytoplasmic OS=Homo sapiens OX=9606 GN=DARS PE=1 SV=2	P14868 [412-421]	0	1278.52	0	397994	440411	501005	399186	370430						12429		Light	High	Not Found	High	Not Found	High	Not Found	Peak Found	Not Found	High	Not Found	High	0	5.107e-06	89	56.13
FALSE	High	[K].QSPPESPILVHCSAGVGR.[T]	1xCarbamidomethyl [C12]		4.57849e-10	0	1	1	5	Q12913	Receptor-type tyrosine-protein phosphatase eta OS=Homo sapiens OX=9606 GN=PTPRJ PE=1 SV=3	Q12913 [1228-1245]	0	1890.95	0	914121	736842	888730	802464	1.29649e+06						12430		Light	High	Not Found	High	Not Found	High	Not Found	High	Not Found	High	Not Found	High	0	6.81e-10	51	43.52
[truncated: 16,685 more rows]

## Sheet: Resting Platelets
Checked	Confidence	Annotated Sequence	Modifications	Modifications in Master Proteins	Qvality PEP	Qvality q-value	# Protein Groups	# Proteins	# PSMs	Master Protein Accessions	Master Protein Descriptions	Positions in Master Proteins	# Missed Cleavages	Theo. MH+ [Da]	# Razor Quan Results	Abundance: F35: Light, Sample	Abundance: F37: Light, Sample	Abundance: F38: Light, Sample	Abundance: F39: Light, Sample	Abundance: F40: Light, Sample	Abundance: F40: Heavy, Sample	Abundance: F39: Heavy, Sample	Abundance: F38: Heavy, Sample	Abundance: F37: Heavy, Sample	Abundance: F35: Heavy, Sample	Precursor Quan Result ID	Quan Info	Quan Channel	Found in Sample: [S35] F35: Light, Sample	Found in Sample: [S60] F35: Heavy, Sample	Found in Sample: [S37] F37: Light, Sample	Found in Sample: [S58] F37: Heavy, Sample	Found in Sample: [S38] F38: Light, Sample	Found in Sample: [S57] F38: Heavy, Sample	Found in Sample: [S39] F39: Light, Sample	Found in Sample: [S56] F39: Heavy, Sample	Found in Sample: [S40] F40: Light, Sample	Found in Sample: [S55] F40: Heavy, Sample	Confidence (by Search Engine): Mascot	Percolator q-Value (by Search Engine): Mascot	Percolator PEP (by Search Engine): Mascot	Ions Score (by Search Engine): Mascot	Top Apex RT [min]
[truncated: 18,437 more rows]

[truncated: 3 more sheets: Activated Platelets, Leukocytes, MEG-01]
